# Supplementary material for: Mining the secreted and membrane transcriptome of Hyalomma dromedarii ticks for identification of potential protective antigens
Source: Parasit Vectors. 2024 Nov 11;17:462. doi: 10.1186/s13071-024-06538-5 (PMC11555925; doi:10.1186/s13071-024-06538-5)
Supplement: Supplementary file 1 — Additional file 1. Table S1: H. dromedarii SMaT sequences with corresponding matches from NCBI non redundant protein database. [file 13071_2024_6538_MOESM1_ESM.xlsx]

## Sheet: omicsbox_table+blast
SeqName	Description	Length	#Hits	e-Value	sim mean	#GO	GO IDs	GO Names	Enzyme Codes	Enzyme Names	InterPro IDs	InterPro GO IDs	InterPro GO Names
P1_A01	---NA---	691									CYTOPLASMIC_DOMAIN (PHOBIUS); TRANSMEMBRANE (PHOBIUS); NON_CYTOPLASMIC_DOMAIN (PHOBIUS); TMhelix (TMHMM)	no GO terms	no GO terms
P1_A08	---NA---	621									SIGNAL_PEPTIDE_H_REGION (PHOBIUS); SIGNAL_PEPTIDE_N_REGION (PHOBIUS); SIGNAL_PEPTIDE (PHOBIUS); NON_CYTOPLASMIC_DOMAIN (PHOBIUS); SIGNAL_PEPTIDE_C_REGION (PHOBIUS); TMhelix (TMHMM)	no GO terms	no GO terms
P1_A09	hypothetical protein HPB50_018856 [Hyalomma asiaticum]	646	5	8.01e-123	99.27	4	F:GO:0003723; F:GO:0005198; C:GO:0005829; C:GO:0005840	F:RNA binding; F:structural molecule activity; C:cytosol; C:ribosome			G3DSA:3.90.1180.10:FF:000002 (FUNFAM); G3DSA:6.10.250.3250:FF:000001 (FUNFAM); G3DSA:6.10.250.3250 (GENE3D); IPR036899 (G3DSA:3.90.1180.GENE3D); IPR005822 (PFAM); IPR005755 (NCBIFAM); IPR005822 (PANTHER); SignalP-noTM (SIGNALP_EUK); IPR036899 (SUPERFAMILY)	P:GO:0006412; P:GO:0017148; F:GO:0003729; F:GO:0003735; C:GO:0005840; C:GO:0015934; C:GO:0022625	P:translation; P:negative regulation of translation; F:mRNA binding; F:structural constituent of ribosome; C:ribosome; C:large ribosomal subunit; C:cytosolic large ribosomal subunit
P1_A10	hypothetical protein HPB50_005158 [Hyalomma asiaticum]	603	5	1.35e-55	93.74						IPR002557 (SMART); G3DSA:2.170.140.10 (GENE3D); IPR002557 (PFAM); NON_CYTOPLASMIC_DOMAIN (PHOBIUS); SIGNAL_PEPTIDE_H_REGION (PHOBIUS); SIGNAL_PEPTIDE (PHOBIUS); SIGNAL_PEPTIDE_N_REGION (PHOBIUS); SIGNAL_PEPTIDE_C_REGION (PHOBIUS); IPR002557 (PROSITE_PROFILES); IPR036508 (SUPERFAMILY); TMhelix (TMHMM)	F:GO:0008061; C:GO:0005576	F:chitin binding; C:extracellular region
P1_B02	---NA---	602									NON_CYTOPLASMIC_DOMAIN (PHOBIUS); CYTOPLASMIC_DOMAIN (PHOBIUS); TRANSMEMBRANE (PHOBIUS)	no GO terms	no GO terms
P1_B06	---NA---	716									TRANSMEMBRANE (PHOBIUS); NON_CYTOPLASMIC_DOMAIN (PHOBIUS); CYTOPLASMIC_DOMAIN (PHOBIUS)	no GO terms	no GO terms
P1_B08	uncharacterized protein K02A2.6-like [Rhipicephalus sanguineus]	736	5	4.44e-39	77.91						no IPS match	no IPS match	no IPS match
P1_C04	---NA---	717									TRANSMEMBRANE (PHOBIUS); NON_CYTOPLASMIC_DOMAIN (PHOBIUS); CYTOPLASMIC_DOMAIN (PHOBIUS); TMhelix (TMHMM)	no GO terms	no GO terms
P1_C05	---NA---	641									SIGNAL_PEPTIDE_N_REGION (PHOBIUS); SIGNAL_PEPTIDE_C_REGION (PHOBIUS); SIGNAL_PEPTIDE (PHOBIUS); SIGNAL_PEPTIDE_H_REGION (PHOBIUS); NON_CYTOPLASMIC_DOMAIN (PHOBIUS); SignalP-noTM (SIGNALP_EUK)	no GO terms	no GO terms
P1_C08	hypothetical protein HPB50_027529 [Hyalomma asiaticum]	733	5	4.06e-47	97.11						IPR008814 (PFAM); IPR008814 (PANTHER); NON_CYTOPLASMIC_DOMAIN (PHOBIUS); TRANSMEMBRANE (PHOBIUS); NON_CYTOPLASMIC_DOMAIN (PHOBIUS); TRANSMEMBRANE (PHOBIUS); SIGNAL_PEPTIDE (PHOBIUS); SIGNAL_PEPTIDE_H_REGION (PHOBIUS); CYTOPLASMIC_DOMAIN (PHOBIUS); SIGNAL_PEPTIDE_N_REGION (PHOBIUS); SIGNAL_PEPTIDE_C_REGION (PHOBIUS); TMhelix (TMHMM); TMhelix (TMHMM); TMhelix (TMHMM)	P:GO:0006487; C:GO:0008250; C:GO:0016020	P:protein N-linked glycosylation; C:oligosaccharyltransferase complex; C:membrane
P1_C11	uncharacterized protein LOC119391795 [Rhipicephalus sanguineus]	713	5	1.38e-46	70.33						IPR000477 (PFAM); PTHR33332 (PANTHER); CYTOPLASMIC_DOMAIN (PHOBIUS); TRANSMEMBRANE (PHOBIUS); NON_CYTOPLASMIC_DOMAIN (PHOBIUS); IPR000477 (PROSITE_PROFILES); IPR043502 (SUPERFAMILY)	no GO terms	no GO terms
P1_C12	hypothetical protein HPB50_011476 [Hyalomma asiaticum]	679	5	1.82e-71	84.25						IPR002172 (SMART); IPR000742 (SMART); IPR002172 (PFAM); IPR036055 (G3DSA:4.10.400.GENE3D); G3DSA:2.10.25.10 (GENE3D); IPR050685 (PANTHER); IPR000742 (PROSITE_PATTERNS); IPR000742 (PROSITE_PATTERNS); CYTOPLASMIC_DOMAIN (PHOBIUS); NON_CYTOPLASMIC_DOMAIN (PHOBIUS); TRANSMEMBRANE (PHOBIUS); IPR000742 (PROSITE_PROFILES); IPR002172 (PROSITE_PROFILES); IPR002172 (CDD); IPR036055 (SUPERFAMILY); SSF57196 …	F:GO:0005515; C:GO:0005886	F:protein binding; C:plasma membrane
P1_D06	---NA---	637									TRANSMEMBRANE (PHOBIUS); NON_CYTOPLASMIC_DOMAIN (PHOBIUS); CYTOPLASMIC_DOMAIN (PHOBIUS); TMhelix (TMHMM)	no GO terms	no GO terms
P1_E07	hypothetical protein HPB49_016139 [Dermacentor silvarum]	487	5	7.4e-81	99.83	4	P:GO:0042254; F:GO:0003723; C:GO:0005829; C:GO:0005840	P:ribosome biogenesis; F:RNA binding; C:cytosol; C:ribosome			IPR001921 (PRINTS); IPR018492 (PRINTS); IPR029064 (G3DSA:3.30.1330.GENE3D); IPR004038 (PFAM); IPR050257 (PANTHER); IPR004037 (PROSITE_PATTERNS); IPR029064 (SUPERFAMILY)	P:GO:0000470; P:GO:0042254; F:GO:0003723; C:GO:0022625; C:GO:1990904	P:maturation of LSU-rRNA; P:ribosome biogenesis; F:RNA binding; C:cytosolic large ribosomal subunit; C:ribonucleoprotein complex
P1_E11	hypothetical protein HPB50_022918 [Hyalomma asiaticum]	703	5	9.39e-39	88.91	1	C:GO:0005576	C:extracellular region			SIGNAL_PEPTIDE (PHOBIUS); NON_CYTOPLASMIC_DOMAIN (PHOBIUS); SIGNAL_PEPTIDE_H_REGION (PHOBIUS); SIGNAL_PEPTIDE_C_REGION (PHOBIUS); SIGNAL_PEPTIDE_N_REGION (PHOBIUS); SignalP-TM (SIGNALP_GRAM_POSITIVE)	no GO terms	no GO terms
P1_F04	---NA---	619									NON_CYTOPLASMIC_DOMAIN (PHOBIUS); TRANSMEMBRANE (PHOBIUS); SIGNAL_PEPTIDE_C_REGION (PHOBIUS); SIGNAL_PEPTIDE (PHOBIUS); NON_CYTOPLASMIC_DOMAIN (PHOBIUS); CYTOPLASMIC_DOMAIN (PHOBIUS); TRANSMEMBRANE (PHOBIUS); SIGNAL_PEPTIDE_N_REGION (PHOBIUS); SIGNAL_PEPTIDE_H_REGION (PHOBIUS); TMhelix (TMHMM); TMhelix (TMHMM); TMhelix (TMHMM)	no GO terms	no GO terms
P1_F12	---NA---	620									TRANSMEMBRANE (PHOBIUS); CYTOPLASMIC_DOMAIN (PHOBIUS); NON_CYTOPLASMIC_DOMAIN (PHOBIUS); PS51257 (PROSITE_PROFILES); TMhelix (TMHMM)	no GO terms	no GO terms
P1_G02	hypothetical protein HPB51_018213 [Rhipicephalus microplus]	581	5	3.68e-17	97.73	5	P:GO:0005975; P:GO:0006091; P:GO:0055086; P:GO:1901135; F:GO:0016740	P:carbohydrate metabolic process; P:generation of precursor metabolites and energy; P:nucleobase-containing small molecule metabolic process; P:carbohydrate derivative metabolic process; F:transferase activity	EC:2.7.7.64; EC:2.7.7.9	UTP-monosaccharide-1-phosphate uridylyltransferase; UTP--glucose-1-phosphate uridylyltransferase	TRANSMEMBRANE (PHOBIUS); NON_CYTOPLASMIC_DOMAIN (PHOBIUS); CYTOPLASMIC_DOMAIN (PHOBIUS); CYTOPLASMIC_DOMAIN (PHOBIUS); TRANSMEMBRANE (PHOBIUS); TMhelix (TMHMM); TMhelix (TMHMM)	no GO terms	no GO terms
P1_G04	---NA---	720									CYTOPLASMIC_DOMAIN (PHOBIUS); TRANSMEMBRANE (PHOBIUS); NON_CYTOPLASMIC_DOMAIN (PHOBIUS); TMhelix (TMHMM)	no GO terms	no GO terms
P1_G05	hypothetical protein HPB52_022603 [Rhipicephalus sanguineus]	576	5	6.43e-23	95.2	1	C:GO:0005576	C:extracellular region			CYTOPLASMIC_DOMAIN (PHOBIUS); TRANSMEMBRANE (PHOBIUS); NON_CYTOPLASMIC_DOMAIN (PHOBIUS); TMhelix (TMHMM)	no GO terms	no GO terms
P1_G10	---NA---	675									SignalP-noTM (SIGNALP_EUK)	no GO terms	no GO terms
P1_H08	---NA---	776									CYTOPLASMIC_DOMAIN (PHOBIUS); NON_CYTOPLASMIC_DOMAIN (PHOBIUS); TRANSMEMBRANE (PHOBIUS); TMhelix (TMHMM); TMhelix (TMHMM)	no GO terms	no GO terms
P10_A02	hypothetical protein HPB50_005158 [Hyalomma asiaticum]	545	5	9.03e-56	93.74						IPR002557 (SMART); IPR002557 (PFAM); G3DSA:2.170.140.10 (GENE3D); SIGNAL_PEPTIDE (PHOBIUS); NON_CYTOPLASMIC_DOMAIN (PHOBIUS); SIGNAL_PEPTIDE_C_REGION (PHOBIUS); SIGNAL_PEPTIDE_H_REGION (PHOBIUS); SIGNAL_PEPTIDE_N_REGION (PHOBIUS); IPR002557 (PROSITE_PROFILES); SignalP-noTM (SIGNALP_EUK); SignalP-TM (SIGNALP_GRAM_POSITIVE); IPR036508 (SUPERFAMILY); TMhelix (TMHMM)	F:GO:0008061; C:GO:0005576	F:chitin binding; C:extracellular region
P10_A04	hypothetical protein HPB51_026425 [Rhipicephalus microplus]	677	5	1.32e-55	77.26	2	P:GO:0006629; F:GO:0016740	P:lipid metabolic process; F:transferase activity	EC:2.3	Acyltransferases	IPR039551 (PFAM); IPR023213 (G3DSA:3.30.559.GENE3D); IPR000542 (PANTHER); SIGNAL_PEPTIDE_N_REGION (PHOBIUS); SIGNAL_PEPTIDE_H_REGION (PHOBIUS); NON_CYTOPLASMIC_DOMAIN (PHOBIUS); SIGNAL_PEPTIDE_C_REGION (PHOBIUS); SIGNAL_PEPTIDE (PHOBIUS); SSF52777 (SUPERFAMILY)	P:GO:0006635; F:GO:0004095; F:GO:0016746; C:GO:0005739	P:fatty acid beta-oxidation; F:carnitine O-palmitoyltransferase activity; F:acyltransferase activity; C:mitochondrion
P10_A08	hypothetical protein HPB50_011387 [Hyalomma asiaticum]	598	5	1.45e-56	76.22	1	C:GO:0005694	C:chromosome			no IPS match	no IPS match	no IPS match
P10_A09	---NA---	746									NON_CYTOPLASMIC_DOMAIN (PHOBIUS); SIGNAL_PEPTIDE_H_REGION (PHOBIUS); SIGNAL_PEPTIDE (PHOBIUS); SIGNAL_PEPTIDE_C_REGION (PHOBIUS); SIGNAL_PEPTIDE_N_REGION (PHOBIUS); SignalP-noTM (SIGNALP_EUK)	no GO terms	no GO terms
P10_A11	uncharacterized protein LOC119396181 [Rhipicephalus sanguineus]	678	5	9.7e-79	84.65	1	C:GO:0005576	C:extracellular region			G3DSA:1.10.132.110 (GENE3D); IPR000096 (PFAM); SIGNAL_PEPTIDE (PHOBIUS); SIGNAL_PEPTIDE_H_REGION (PHOBIUS); NON_CYTOPLASMIC_DOMAIN (PHOBIUS); SIGNAL_PEPTIDE_N_REGION (PHOBIUS); SIGNAL_PEPTIDE_C_REGION (PHOBIUS); SignalP-TM (SIGNALP_GRAM_POSITIVE); SignalP-noTM (SIGNALP_EUK); TMhelix (TMHMM)	C:GO:0005576	C:extracellular region
P10_B05	---NA---	638									Coil (COILS); Coil (COILS); SIGNAL_PEPTIDE_H_REGION (PHOBIUS); NON_CYTOPLASMIC_DOMAIN (PHOBIUS); SIGNAL_PEPTIDE_C_REGION (PHOBIUS); SIGNAL_PEPTIDE (PHOBIUS); SIGNAL_PEPTIDE_N_REGION (PHOBIUS); SignalP-noTM (SIGNALP_EUK)	no GO terms	no GO terms
P10_B06	hypothetical protein HPB50_025789 [Hyalomma asiaticum]	755	5	7.38e-14	96.33	1	C:GO:0016020	C:membrane			TRANSMEMBRANE (PHOBIUS); CYTOPLASMIC_DOMAIN (PHOBIUS); NON_CYTOPLASMIC_DOMAIN (PHOBIUS); TMhelix (TMHMM)	no GO terms	no GO terms
P10_D05	uncharacterized protein LOC121835279, partial [Ixodes scapularis]	698	5	3.23e-25	66.23						TRANSMEMBRANE (PHOBIUS); NON_CYTOPLASMIC_DOMAIN (PHOBIUS); CYTOPLASMIC_DOMAIN (PHOBIUS)	no GO terms	no GO terms
P10_D10	---NA---	756									TRANSMEMBRANE (PHOBIUS); CYTOPLASMIC_DOMAIN (PHOBIUS); NON_CYTOPLASMIC_DOMAIN (PHOBIUS)	no GO terms	no GO terms
P10_E07	uncharacterized protein LOC119393540 isoform X3 [Rhipicephalus sanguineus]	664	5	1.73e-100	98.01						Coil (COILS); Coil (COILS); IPR018499 (PFAM); PTHR39952 (PANTHER); TRANSMEMBRANE (PHOBIUS); NON_CYTOPLASMIC_DOMAIN (PHOBIUS); NON_CYTOPLASMIC_DOMAIN (PHOBIUS); CYTOPLASMIC_DOMAIN (PHOBIUS); TRANSMEMBRANE (PHOBIUS); TRANSMEMBRANE (PHOBIUS); CYTOPLASMIC_DOMAIN (PHOBIUS); TMhelix (TMHMM); TMhelix (TMHMM); TMhelix (TMHMM)	C:GO:0016020	C:membrane
P10_E09	hypothetical protein HPB50_021315 [Hyalomma asiaticum]	741	5	2.59e-37	87.47	4	P:GO:0023052; F:GO:0016787; F:GO:0140096; C:GO:0005886	P:signaling; F:hydrolase activity; F:catalytic activity, acting on a protein; C:plasma membrane	EC:3.4.24	Acting on peptide bonds (peptidases)	IPR049038 (PFAM); TRANSMEMBRANE (PHOBIUS); CYTOPLASMIC_DOMAIN (PHOBIUS); NON_CYTOPLASMIC_DOMAIN (PHOBIUS); TMhelix (TMHMM)	no GO terms	no GO terms
P10_F01	---NA---	302									SIGNAL_PEPTIDE (PHOBIUS); SIGNAL_PEPTIDE_N_REGION (PHOBIUS); SIGNAL_PEPTIDE_H_REGION (PHOBIUS); NON_CYTOPLASMIC_DOMAIN (PHOBIUS); SIGNAL_PEPTIDE_C_REGION (PHOBIUS)	no GO terms	no GO terms
P10_F04	---NA---	653									CYTOPLASMIC_DOMAIN (PHOBIUS); NON_CYTOPLASMIC_DOMAIN (PHOBIUS); TRANSMEMBRANE (PHOBIUS); TMhelix (TMHMM)	no GO terms	no GO terms
P10_F07	---NA---	590									NON_CYTOPLASMIC_DOMAIN (PHOBIUS); TRANSMEMBRANE (PHOBIUS); CYTOPLASMIC_DOMAIN (PHOBIUS); TMhelix (TMHMM)	no GO terms	no GO terms
P10_F10	monocarboxylate transporter 12 [Rhipicephalus sanguineus]	543	5	1.19e-74	87.98	2	P:GO:0055085; F:GO:0005215	P:transmembrane transport; F:transporter activity			IPR052983 (PANTHER); NON_CYTOPLASMIC_DOMAIN (PHOBIUS); TRANSMEMBRANE (PHOBIUS); TRANSMEMBRANE (PHOBIUS); TRANSMEMBRANE (PHOBIUS); NON_CYTOPLASMIC_DOMAIN (PHOBIUS); CYTOPLASMIC_DOMAIN (PHOBIUS); CYTOPLASMIC_DOMAIN (PHOBIUS); IPR036259 (SUPERFAMILY); TMhelix (TMHMM); TMhelix (TMHMM); TMhelix (TMHMM)	no GO terms	no GO terms
P10_G01	---NA---	676									CYTOPLASMIC_DOMAIN (PHOBIUS); TRANSMEMBRANE (PHOBIUS); NON_CYTOPLASMIC_DOMAIN (PHOBIUS)	no GO terms	no GO terms
P10_G05	---NA---	656									no IPS match	no IPS match	no IPS match
P10_G10	hypothetical protein HPB52_005426 [Rhipicephalus sanguineus]	538	5	6.83e-42	99.19	1	C:GO:0016020	C:membrane			no IPS match	no IPS match	no IPS match
P10_G11	---NA---	678									CYTOPLASMIC_DOMAIN (PHOBIUS); NON_CYTOPLASMIC_DOMAIN (PHOBIUS); TRANSMEMBRANE (PHOBIUS)	no GO terms	no GO terms
P10_H09	---NA---	627									TRANSMEMBRANE (PHOBIUS); NON_CYTOPLASMIC_DOMAIN (PHOBIUS); CYTOPLASMIC_DOMAIN (PHOBIUS)	no GO terms	no GO terms
P11_A02	---NA---	704									NON_CYTOPLASMIC_DOMAIN (PHOBIUS); CYTOPLASMIC_DOMAIN (PHOBIUS); TRANSMEMBRANE (PHOBIUS); TMhelix (TMHMM)	no GO terms	no GO terms
P11_A07	protein YIPF4 [Rhipicephalus sanguineus]	605	5	2.61e-44	99	3	P:GO:0016192; P:GO:0061024; C:GO:0005794	P:vesicle-mediated transport; P:membrane organization; C:Golgi apparatus			IPR006977 (PFAM); IPR045231 (PANTHER); NON_CYTOPLASMIC_DOMAIN (PHOBIUS); CYTOPLASMIC_DOMAIN (PHOBIUS); NON_CYTOPLASMIC_DOMAIN (PHOBIUS); TRANSMEMBRANE (PHOBIUS); CYTOPLASMIC_DOMAIN (PHOBIUS); TRANSMEMBRANE (PHOBIUS); TRANSMEMBRANE (PHOBIUS); TMhelix (TMHMM); TMhelix (TMHMM); TMhelix (TMHMM)	P:GO:0006888; P:GO:0048280; C:GO:0005802; C:GO:0016020	P:endoplasmic reticulum to Golgi vesicle-mediated transport; P:vesicle fusion with Golgi apparatus; C:trans-Golgi network; C:membrane
P11_B01	---NA---	548									SIGNAL_PEPTIDE_N_REGION (PHOBIUS); SIGNAL_PEPTIDE (PHOBIUS); SIGNAL_PEPTIDE_H_REGION (PHOBIUS); SIGNAL_PEPTIDE_C_REGION (PHOBIUS); NON_CYTOPLASMIC_DOMAIN (PHOBIUS)	no GO terms	no GO terms
P11_B02	---NA---	576									NON_CYTOPLASMIC_DOMAIN (PHOBIUS); TRANSMEMBRANE (PHOBIUS); TRANSMEMBRANE (PHOBIUS); CYTOPLASMIC_DOMAIN (PHOBIUS); CYTOPLASMIC_DOMAIN (PHOBIUS); TMhelix (TMHMM); TMhelix (TMHMM)	no GO terms	no GO terms
P11_B03	---NA---	730									SIGNAL_PEPTIDE_N_REGION (PHOBIUS); SIGNAL_PEPTIDE_C_REGION (PHOBIUS); SIGNAL_PEPTIDE (PHOBIUS); NON_CYTOPLASMIC_DOMAIN (PHOBIUS); SIGNAL_PEPTIDE_H_REGION (PHOBIUS)	no GO terms	no GO terms
P11_B05	---NA---	753									PTHR33289 (PANTHER); TMhelix (TMHMM); TMhelix (TMHMM)	no GO terms	no GO terms
P11_B06	alpha-crystallin A chain [Rhipicephalus sanguineus]	662	5	1.14e-70	86.59	3	P:GO:0006457; P:GO:0012501; C:GO:0005634	P:protein folding; P:programmed cell death; C:nucleus			SIGNAL_PEPTIDE_C_REGION (PHOBIUS); SIGNAL_PEPTIDE (PHOBIUS); SIGNAL_PEPTIDE_H_REGION (PHOBIUS); NON_CYTOPLASMIC_DOMAIN (PHOBIUS); SIGNAL_PEPTIDE_N_REGION (PHOBIUS); TMhelix (TMHMM)	no GO terms	no GO terms
P11_B09	---NA---	740									TRANSMEMBRANE (PHOBIUS); NON_CYTOPLASMIC_DOMAIN (PHOBIUS); CYTOPLASMIC_DOMAIN (PHOBIUS); TMhelix (TMHMM)	no GO terms	no GO terms
P11_B12	---NA---	493									SIGNAL_PEPTIDE_H_REGION (PHOBIUS); SIGNAL_PEPTIDE_N_REGION (PHOBIUS); SIGNAL_PEPTIDE (PHOBIUS); NON_CYTOPLASMIC_DOMAIN (PHOBIUS); SIGNAL_PEPTIDE_C_REGION (PHOBIUS); TMhelix (TMHMM)	no GO terms	no GO terms
P11_C02	---NA---	757									NON_CYTOPLASMIC_DOMAIN (PHOBIUS); CYTOPLASMIC_DOMAIN (PHOBIUS); TRANSMEMBRANE (PHOBIUS); TMhelix (TMHMM); TMhelix (TMHMM)	no GO terms	no GO terms
P11_C04	---NA---	747									CYTOPLASMIC_DOMAIN (PHOBIUS); NON_CYTOPLASMIC_DOMAIN (PHOBIUS); TRANSMEMBRANE (PHOBIUS); TMhelix (TMHMM)	no GO terms	no GO terms
P11_C05	hypothetical protein HPB52_013380 [Rhipicephalus sanguineus]	715	5	3.41e-46	95.31	4	P:GO:0051604; F:GO:0016787; F:GO:0140096; C:GO:0005886	P:protein maturation; F:hydrolase activity; F:catalytic activity, acting on a protein; C:plasma membrane	EC:3.4.24	Acting on peptide bonds (peptidases)	IPR024079 (G3DSA:3.40.390.GENE3D); IPR000718 (PROSITE_PROFILES); SSF55486 (SUPERFAMILY)	P:GO:0006508; F:GO:0004222; F:GO:0008237	P:proteolysis; F:metalloendopeptidase activity; F:metallopeptidase activity
P11_C07	---NA---	757									TRANSMEMBRANE (PHOBIUS); TRANSMEMBRANE (PHOBIUS); CYTOPLASMIC_DOMAIN (PHOBIUS); NON_CYTOPLASMIC_DOMAIN (PHOBIUS); TRANSMEMBRANE (PHOBIUS); NON_CYTOPLASMIC_DOMAIN (PHOBIUS); CYTOPLASMIC_DOMAIN (PHOBIUS); TMhelix (TMHMM); TMhelix (TMHMM); TMhelix (TMHMM)	no GO terms	no GO terms
P11_D04	---NA---	712									TRANSMEMBRANE (PHOBIUS); CYTOPLASMIC_DOMAIN (PHOBIUS); NON_CYTOPLASMIC_DOMAIN (PHOBIUS); TMhelix (TMHMM)	no GO terms	no GO terms
P11_D05	---NA---	627									SIGNAL_PEPTIDE_H_REGION (PHOBIUS); SIGNAL_PEPTIDE (PHOBIUS); NON_CYTOPLASMIC_DOMAIN (PHOBIUS); SIGNAL_PEPTIDE_N_REGION (PHOBIUS); SIGNAL_PEPTIDE_C_REGION (PHOBIUS)	no GO terms	no GO terms
P11_D11	hypothetical protein HPB50_027296 [Hyalomma asiaticum]	575	5	6.05e-46	89.4						no IPS match	no IPS match	no IPS match
P11_E10	---NA---	657									NON_CYTOPLASMIC_DOMAIN (PHOBIUS); CYTOPLASMIC_DOMAIN (PHOBIUS); SIGNAL_PEPTIDE_H_REGION (PHOBIUS); SIGNAL_PEPTIDE (PHOBIUS); TRANSMEMBRANE (PHOBIUS); SIGNAL_PEPTIDE_C_REGION (PHOBIUS); SIGNAL_PEPTIDE_N_REGION (PHOBIUS); TMhelix (TMHMM)	no GO terms	no GO terms
P11_E11	---NA---	686									CYTOPLASMIC_DOMAIN (PHOBIUS); TRANSMEMBRANE (PHOBIUS); NON_CYTOPLASMIC_DOMAIN (PHOBIUS); TMhelix (TMHMM)	no GO terms	no GO terms
P11_E12	---NA---	545									SIGNAL_PEPTIDE_N_REGION (PHOBIUS); NON_CYTOPLASMIC_DOMAIN (PHOBIUS); SIGNAL_PEPTIDE (PHOBIUS); SIGNAL_PEPTIDE_C_REGION (PHOBIUS); SIGNAL_PEPTIDE_H_REGION (PHOBIUS); SignalP-noTM (SIGNALP_EUK)	no GO terms	no GO terms
P11_F03	hypothetical protein HPB50_024968 [Hyalomma asiaticum]	658	2	1.33e-33	88.07						SIGNAL_PEPTIDE_H_REGION (PHOBIUS); NON_CYTOPLASMIC_DOMAIN (PHOBIUS); SIGNAL_PEPTIDE_C_REGION (PHOBIUS); SIGNAL_PEPTIDE_N_REGION (PHOBIUS); SIGNAL_PEPTIDE (PHOBIUS)	no GO terms	no GO terms
P11_F06	---NA---	785									SIGNAL_PEPTIDE_H_REGION (PHOBIUS); NON_CYTOPLASMIC_DOMAIN (PHOBIUS); SIGNAL_PEPTIDE_C_REGION (PHOBIUS); SIGNAL_PEPTIDE (PHOBIUS); SIGNAL_PEPTIDE_N_REGION (PHOBIUS)	no GO terms	no GO terms
P11_F07	---NA---	640									SIGNAL_PEPTIDE_H_REGION (PHOBIUS); SIGNAL_PEPTIDE_N_REGION (PHOBIUS); SIGNAL_PEPTIDE_C_REGION (PHOBIUS); NON_CYTOPLASMIC_DOMAIN (PHOBIUS); SIGNAL_PEPTIDE (PHOBIUS); SignalP-TM (SIGNALP_GRAM_POSITIVE)	no GO terms	no GO terms
P11_H03	---NA---	547									Coil (COILS); IPR005819 (PRINTS); NON_CYTOPLASMIC_DOMAIN (PHOBIUS); SIGNAL_PEPTIDE_C_REGION (PHOBIUS); SIGNAL_PEPTIDE_N_REGION (PHOBIUS); SIGNAL_PEPTIDE (PHOBIUS); SIGNAL_PEPTIDE_H_REGION (PHOBIUS)	P:GO:0006334; F:GO:0003677; F:GO:0030527; C:GO:0000786	P:nucleosome assembly; F:DNA binding; F:structural constituent of chromatin; C:nucleosome
P11_H04	---NA---	735									NON_CYTOPLASMIC_DOMAIN (PHOBIUS); CYTOPLASMIC_DOMAIN (PHOBIUS); TRANSMEMBRANE (PHOBIUS); TMhelix (TMHMM)	no GO terms	no GO terms
P11_H06	---NA---	671									CYTOPLASMIC_DOMAIN (PHOBIUS); TRANSMEMBRANE (PHOBIUS); NON_CYTOPLASMIC_DOMAIN (PHOBIUS); CYTOPLASMIC_DOMAIN (PHOBIUS); TRANSMEMBRANE (PHOBIUS); TMhelix (TMHMM); TMhelix (TMHMM)	no GO terms	no GO terms
P11_H10	---NA---	729									CYTOPLASMIC_DOMAIN (PHOBIUS); TRANSMEMBRANE (PHOBIUS); TRANSMEMBRANE (PHOBIUS); NON_CYTOPLASMIC_DOMAIN (PHOBIUS); CYTOPLASMIC_DOMAIN (PHOBIUS); TMhelix (TMHMM); TMhelix (TMHMM)	no GO terms	no GO terms
P12_A05	---NA---	689									CYTOPLASMIC_DOMAIN (PHOBIUS); NON_CYTOPLASMIC_DOMAIN (PHOBIUS); SIGNAL_PEPTIDE_H_REGION (PHOBIUS); TRANSMEMBRANE (PHOBIUS); SIGNAL_PEPTIDE (PHOBIUS); NON_CYTOPLASMIC_DOMAIN (PHOBIUS); TRANSMEMBRANE (PHOBIUS); SIGNAL_PEPTIDE_N_REGION (PHOBIUS); SIGNAL_PEPTIDE_C_REGION (PHOBIUS); TMhelix (TMHMM); TMhelix (TMHMM); TMhelix (TMHMM)	no GO terms	no GO terms
P12_A07	---NA---	666									CYTOPLASMIC_DOMAIN (PHOBIUS); NON_CYTOPLASMIC_DOMAIN (PHOBIUS); TRANSMEMBRANE (PHOBIUS); NON_CYTOPLASMIC_DOMAIN (PHOBIUS); TRANSMEMBRANE (PHOBIUS); TMhelix (TMHMM); TMhelix (TMHMM)	no GO terms	no GO terms
P12_A08	---NA---	736									SIGNAL_PEPTIDE_C_REGION (PHOBIUS); SIGNAL_PEPTIDE_N_REGION (PHOBIUS); NON_CYTOPLASMIC_DOMAIN (PHOBIUS); SIGNAL_PEPTIDE_H_REGION (PHOBIUS); SIGNAL_PEPTIDE (PHOBIUS); SignalP-noTM (SIGNALP_EUK)	no GO terms	no GO terms
P12_C05	---NA---	746									NON_CYTOPLASMIC_DOMAIN (PHOBIUS); CYTOPLASMIC_DOMAIN (PHOBIUS); CYTOPLASMIC_DOMAIN (PHOBIUS); TRANSMEMBRANE (PHOBIUS); TRANSMEMBRANE (PHOBIUS); TMhelix (TMHMM)	no GO terms	no GO terms
P12_C06	---NA---	768									TRANSMEMBRANE (PHOBIUS); CYTOPLASMIC_DOMAIN (PHOBIUS); TRANSMEMBRANE (PHOBIUS); CYTOPLASMIC_DOMAIN (PHOBIUS); NON_CYTOPLASMIC_DOMAIN (PHOBIUS); SignalP-TM (SIGNALP_GRAM_POSITIVE)	no GO terms	no GO terms
P12_C11	---NA---	757									TRANSMEMBRANE (PHOBIUS); NON_CYTOPLASMIC_DOMAIN (PHOBIUS); CYTOPLASMIC_DOMAIN (PHOBIUS); TMhelix (TMHMM)	no GO terms	no GO terms
P12_D07	---NA---	698									CYTOPLASMIC_DOMAIN (PHOBIUS); NON_CYTOPLASMIC_DOMAIN (PHOBIUS); TRANSMEMBRANE (PHOBIUS); CYTOPLASMIC_DOMAIN (PHOBIUS); TRANSMEMBRANE (PHOBIUS); TMhelix (TMHMM); TMhelix (TMHMM)	no GO terms	no GO terms
P12_E02	hypothetical protein HPB49_007364 [Dermacentor silvarum]	745	5	2.77e-18	96.31						no IPS match	no IPS match	no IPS match
P12_F03	---NA---	775									TRANSMEMBRANE (PHOBIUS); NON_CYTOPLASMIC_DOMAIN (PHOBIUS); TRANSMEMBRANE (PHOBIUS); CYTOPLASMIC_DOMAIN (PHOBIUS); CYTOPLASMIC_DOMAIN (PHOBIUS); TMhelix (TMHMM)	no GO terms	no GO terms
P12_F04	---NA---	557									CYTOPLASMIC_DOMAIN (PHOBIUS); TRANSMEMBRANE (PHOBIUS); NON_CYTOPLASMIC_DOMAIN (PHOBIUS); TMhelix (TMHMM)	no GO terms	no GO terms
P12_F06	---NA---	728									SIGNAL_PEPTIDE_C_REGION (PHOBIUS); SIGNAL_PEPTIDE_H_REGION (PHOBIUS); NON_CYTOPLASMIC_DOMAIN (PHOBIUS); SIGNAL_PEPTIDE_N_REGION (PHOBIUS); SIGNAL_PEPTIDE (PHOBIUS); SignalP-noTM (SIGNALP_EUK)	no GO terms	no GO terms
P12_F07	---NA---	661									no IPS match	no IPS match	no IPS match
P12_F10	uncharacterized protein LOC119383840 [Rhipicephalus sanguineus]	615	5	6.12e-38	90.56						no IPS match	no IPS match	no IPS match
P12_G01	---NA---	605									SignalP-noTM (SIGNALP_EUK)	no GO terms	no GO terms
P12_G03	---NA---	709									TRANSMEMBRANE (PHOBIUS); CYTOPLASMIC_DOMAIN (PHOBIUS); NON_CYTOPLASMIC_DOMAIN (PHOBIUS); TMhelix (TMHMM)	no GO terms	no GO terms
P12_G04	---NA---	690									NON_CYTOPLASMIC_DOMAIN (PHOBIUS); SIGNAL_PEPTIDE_C_REGION (PHOBIUS); SIGNAL_PEPTIDE_H_REGION (PHOBIUS); SIGNAL_PEPTIDE (PHOBIUS); SIGNAL_PEPTIDE_N_REGION (PHOBIUS); SignalP-TM (SIGNALP_GRAM_POSITIVE); SignalP-noTM (SIGNALP_GRAM_NEGATIVE); SignalP-noTM (SIGNALP_EUK); TMhelix (TMHMM)	no GO terms	no GO terms
P12_G06	calphotin [Rhipicephalus sanguineus]	683	5	1.53e-05	97.86						PR00833 (PRINTS); PTHR33289 (PANTHER); SIGNAL_PEPTIDE_H_REGION (PHOBIUS); SIGNAL_PEPTIDE (PHOBIUS); SIGNAL_PEPTIDE_C_REGION (PHOBIUS); NON_CYTOPLASMIC_DOMAIN (PHOBIUS); SIGNAL_PEPTIDE_N_REGION (PHOBIUS); SignalP-TM (SIGNALP_EUK); SignalP-TM (SIGNALP_GRAM_NEGATIVE); SignalP-TM (SIGNALP_GRAM_POSITIVE); TMhelix (TMHMM); TMhelix (TMHMM); TMhelix (TMHMM); TMhelix (TMHMM)	no GO terms	no GO terms
P12_G08	---NA---	692									CYTOPLASMIC_DOMAIN (PHOBIUS); TRANSMEMBRANE (PHOBIUS); NON_CYTOPLASMIC_DOMAIN (PHOBIUS); TMhelix (TMHMM)	no GO terms	no GO terms
P12_G12	hypothetical protein [Klebsiella pneumoniae]	694	1	0.000163	66						SignalP-TM (SIGNALP_GRAM_POSITIVE)	no GO terms	no GO terms
P12_H05	tigger transposable element-derived protein 6-like [Dermacentor andersoni]	715	5	3.68e-108	89.06						IPR006600 (SMART); IPR007889 (PFAM); G3DSA:1.10.10.60 (GENE3D); IPR006600 (PFAM); G3DSA:1.10.10.60 (GENE3D); IPR050863 (PANTHER); SIGNAL_PEPTIDE_C_REGION (PHOBIUS); SIGNAL_PEPTIDE_N_REGION (PHOBIUS); SIGNAL_PEPTIDE (PHOBIUS); SIGNAL_PEPTIDE_H_REGION (PHOBIUS); NON_CYTOPLASMIC_DOMAIN (PHOBIUS); IPR006600 (PROSITE_PROFILES); SignalP-noTM (SIGNALP_EUK); IPR009057 (SUPERFAMILY); IPR009057 (SUPERFAMIL…	F:GO:0003677; C:GO:0005634	F:DNA binding; C:nucleus
P12_H08	hypothetical protein HPB50_022334 [Hyalomma asiaticum]	741	5	2.03e-129	88.78	2	C:GO:0005635; C:GO:0005783	C:nuclear envelope; C:endoplasmic reticulum			IPR001012 (SMART); IPR001012 (PFAM); G3DSA:3.10.20.90 (GENE3D); PTHR46424 (PANTHER); TRANSMEMBRANE (PHOBIUS); NON_CYTOPLASMIC_DOMAIN (PHOBIUS); CYTOPLASMIC_DOMAIN (PHOBIUS); IPR001012 (PROSITE_PROFILES); IPR029071 (SUPERFAMILY); TMhelix (TMHMM)	P:GO:0030433; F:GO:0005515; C:GO:0005783	P:obsolete ubiquitin-dependent ERAD pathway; F:protein binding; C:endoplasmic reticulum
P13_A03	---NA---	628									SIGNAL_PEPTIDE (PHOBIUS); SIGNAL_PEPTIDE_C_REGION (PHOBIUS); NON_CYTOPLASMIC_DOMAIN (PHOBIUS); SIGNAL_PEPTIDE_N_REGION (PHOBIUS); SIGNAL_PEPTIDE_H_REGION (PHOBIUS)	no GO terms	no GO terms
P13_A10	---NA---	713									TRANSMEMBRANE (PHOBIUS); NON_CYTOPLASMIC_DOMAIN (PHOBIUS); TRANSMEMBRANE (PHOBIUS); CYTOPLASMIC_DOMAIN (PHOBIUS); TRANSMEMBRANE (PHOBIUS); NON_CYTOPLASMIC_DOMAIN (PHOBIUS); TRANSMEMBRANE (PHOBIUS); CYTOPLASMIC_DOMAIN (PHOBIUS); CYTOPLASMIC_DOMAIN (PHOBIUS); TMhelix (TMHMM); TMhelix (TMHMM); TMhelix (TMHMM)	no GO terms	no GO terms
P13_B06	---NA---	769									SIGNAL_PEPTIDE_H_REGION (PHOBIUS); NON_CYTOPLASMIC_DOMAIN (PHOBIUS); SIGNAL_PEPTIDE_N_REGION (PHOBIUS); SIGNAL_PEPTIDE (PHOBIUS); SIGNAL_PEPTIDE_C_REGION (PHOBIUS); TMhelix (TMHMM)	no GO terms	no GO terms
P13_B09	hypothetical protein HPB50_006547 [Hyalomma asiaticum]	653	5	1.76e-60	93.2						Coil (COILS)	no GO terms	no GO terms
P13_C04	---NA---	573									NON_CYTOPLASMIC_DOMAIN (PHOBIUS); CYTOPLASMIC_DOMAIN (PHOBIUS); TRANSMEMBRANE (PHOBIUS); TMhelix (TMHMM)	no GO terms	no GO terms
P13_C05	---NA---	696									SIGNAL_PEPTIDE (PHOBIUS); SIGNAL_PEPTIDE_C_REGION (PHOBIUS); NON_CYTOPLASMIC_DOMAIN (PHOBIUS); SIGNAL_PEPTIDE_N_REGION (PHOBIUS); SIGNAL_PEPTIDE_H_REGION (PHOBIUS)	no GO terms	no GO terms
P13_C07	---NA---	598									CYTOPLASMIC_DOMAIN (PHOBIUS); NON_CYTOPLASMIC_DOMAIN (PHOBIUS); CYTOPLASMIC_DOMAIN (PHOBIUS); TRANSMEMBRANE (PHOBIUS); TRANSMEMBRANE (PHOBIUS); TMhelix (TMHMM); TMhelix (TMHMM)	no GO terms	no GO terms
P13_C08	---NA---	618									SIGNAL_PEPTIDE_H_REGION (PHOBIUS); SIGNAL_PEPTIDE_N_REGION (PHOBIUS); SIGNAL_PEPTIDE (PHOBIUS); NON_CYTOPLASMIC_DOMAIN (PHOBIUS); SIGNAL_PEPTIDE_C_REGION (PHOBIUS); TMhelix (TMHMM)	no GO terms	no GO terms
P13_C11	---NA---	554									CYTOPLASMIC_DOMAIN (PHOBIUS); TRANSMEMBRANE (PHOBIUS); NON_CYTOPLASMIC_DOMAIN (PHOBIUS)	no GO terms	no GO terms
P13_D01	---NA---	714									SIGNAL_PEPTIDE_H_REGION (PHOBIUS); SIGNAL_PEPTIDE_C_REGION (PHOBIUS); SIGNAL_PEPTIDE_N_REGION (PHOBIUS); SIGNAL_PEPTIDE (PHOBIUS); NON_CYTOPLASMIC_DOMAIN (PHOBIUS)	no GO terms	no GO terms
P13_D03	---NA---	556									TRANSMEMBRANE (PHOBIUS); CYTOPLASMIC_DOMAIN (PHOBIUS); TRANSMEMBRANE (PHOBIUS); SIGNAL_PEPTIDE_H_REGION (PHOBIUS); TRANSMEMBRANE (PHOBIUS); SIGNAL_PEPTIDE (PHOBIUS); SIGNAL_PEPTIDE_N_REGION (PHOBIUS); NON_CYTOPLASMIC_DOMAIN (PHOBIUS); NON_CYTOPLASMIC_DOMAIN (PHOBIUS); SIGNAL_PEPTIDE_C_REGION (PHOBIUS); CYTOPLASMIC_DOMAIN (PHOBIUS); SignalP-TM (SIGNALP_EUK); TMhelix (TMHMM); TMhelix (TMHMM); TMhel…	no GO terms	no GO terms
P13_D10	hypothetical protein HPB50_021892 [Hyalomma asiaticum]	560	5	4.01e-102	99.87	2	F:GO:0016787; F:GO:0140657	F:hydrolase activity; F:ATP-dependent activity	EC:3.6.1.15	nucleoside-triphosphate phosphatase	G3DSA:3.40.50.300:FF:001197 (FUNFAM); IPR003439 (PFAM); IPR027417 (G3DSA:3.40.50.GENE3D); IPR050611 (PANTHER); cd03221 (CDD); IPR027417 (SUPERFAMILY)	F:GO:0005524; F:GO:0016887	F:ATP binding; F:ATP hydrolysis activity
P13_D11	uncharacterized protein LOC125940858 [Dermacentor silvarum]	647	5	4.71e-13	53.02						NON_CYTOPLASMIC_DOMAIN (PHOBIUS); SIGNAL_PEPTIDE_H_REGION (PHOBIUS); SIGNAL_PEPTIDE_N_REGION (PHOBIUS); SIGNAL_PEPTIDE (PHOBIUS); SIGNAL_PEPTIDE_C_REGION (PHOBIUS)	no GO terms	no GO terms
P13_E04	---NA---	658									CYTOPLASMIC_DOMAIN (PHOBIUS); TRANSMEMBRANE (PHOBIUS); NON_CYTOPLASMIC_DOMAIN (PHOBIUS); CYTOPLASMIC_DOMAIN (PHOBIUS); TRANSMEMBRANE (PHOBIUS); TMhelix (TMHMM); TMhelix (TMHMM)	no GO terms	no GO terms
P13_E07	hypothetical protein HPB50_026660 [Hyalomma asiaticum]	680	5	2.31e-126	88.48	2	P:GO:0055085; F:GO:0005215	P:transmembrane transport; F:transporter activity			no IPS match	no IPS match	no IPS match
P13_E09	---NA---	557									SIGNAL_PEPTIDE (PHOBIUS); SIGNAL_PEPTIDE_N_REGION (PHOBIUS); SIGNAL_PEPTIDE_H_REGION (PHOBIUS); SIGNAL_PEPTIDE_C_REGION (PHOBIUS); NON_CYTOPLASMIC_DOMAIN (PHOBIUS)	no GO terms	no GO terms
P13_E10	---NA---	723									SIGNAL_PEPTIDE_H_REGION (PHOBIUS); SIGNAL_PEPTIDE (PHOBIUS); NON_CYTOPLASMIC_DOMAIN (PHOBIUS); SIGNAL_PEPTIDE_C_REGION (PHOBIUS); SIGNAL_PEPTIDE_N_REGION (PHOBIUS)	no GO terms	no GO terms
P13_E12	---NA---	452									CYTOPLASMIC_DOMAIN (PHOBIUS); TRANSMEMBRANE (PHOBIUS); NON_CYTOPLASMIC_DOMAIN (PHOBIUS); TMhelix (TMHMM)	no GO terms	no GO terms
P13_F04	hypothetical protein HPB51_027000 [Rhipicephalus microplus]	747	5	6.08e-10	69.74	1	C:GO:0005856	C:cytoskeleton			TRANSMEMBRANE (PHOBIUS); CYTOPLASMIC_DOMAIN (PHOBIUS); NON_CYTOPLASMIC_DOMAIN (PHOBIUS); TMhelix (TMHMM)	no GO terms	no GO terms
P13_F08	---NA---	731									CYTOPLASMIC_DOMAIN (PHOBIUS); TRANSMEMBRANE (PHOBIUS); NON_CYTOPLASMIC_DOMAIN (PHOBIUS); TMhelix (TMHMM)	no GO terms	no GO terms
P13_F09	---NA---	712									NON_CYTOPLASMIC_DOMAIN (PHOBIUS); CYTOPLASMIC_DOMAIN (PHOBIUS); TRANSMEMBRANE (PHOBIUS)	no GO terms	no GO terms
P13_G11	NPC intracellular cholesterol transporter 2 [Dermacentor silvarum]	622	5	7.89e-85	91.33	1	F:GO:0008289	F:lipid binding			SignalP-noTM (SIGNALP_EUK)	no GO terms	no GO terms
P13_H08	uncharacterized protein LOC119446117 isoform X4 [Dermacentor silvarum]	700	5	3.56e-32	76.94						SIGNAL_PEPTIDE (PHOBIUS); SIGNAL_PEPTIDE_H_REGION (PHOBIUS); NON_CYTOPLASMIC_DOMAIN (PHOBIUS); SIGNAL_PEPTIDE_N_REGION (PHOBIUS); SIGNAL_PEPTIDE_C_REGION (PHOBIUS)	no GO terms	no GO terms
P13_H09	---NA---	713									SIGNAL_PEPTIDE (PHOBIUS); NON_CYTOPLASMIC_DOMAIN (PHOBIUS); SIGNAL_PEPTIDE_C_REGION (PHOBIUS); SIGNAL_PEPTIDE_H_REGION (PHOBIUS); SIGNAL_PEPTIDE_N_REGION (PHOBIUS); SignalP-noTM (SIGNALP_EUK)	no GO terms	no GO terms
P13_H11	---NA---	505									TRANSMEMBRANE (PHOBIUS); CYTOPLASMIC_DOMAIN (PHOBIUS); NON_CYTOPLASMIC_DOMAIN (PHOBIUS); TMhelix (TMHMM)	no GO terms	no GO terms
P2_A01	hypothetical protein HPB50_001603 [Hyalomma asiaticum]	668	5	7.15e-77	95.21	1	C:GO:0016020	C:membrane			SIGNAL_PEPTIDE_H_REGION (PHOBIUS); NON_CYTOPLASMIC_DOMAIN (PHOBIUS); SIGNAL_PEPTIDE_C_REGION (PHOBIUS); SIGNAL_PEPTIDE (PHOBIUS); SIGNAL_PEPTIDE_N_REGION (PHOBIUS); SignalP-noTM (SIGNALP_EUK)	no GO terms	no GO terms
P2_A05	---NA---	750									NON_CYTOPLASMIC_DOMAIN (PHOBIUS); SIGNAL_PEPTIDE_H_REGION (PHOBIUS); SIGNAL_PEPTIDE_C_REGION (PHOBIUS); SIGNAL_PEPTIDE (PHOBIUS); SIGNAL_PEPTIDE_N_REGION (PHOBIUS); TMhelix (TMHMM)	no GO terms	no GO terms
P2_A09	hypothetical protein HPB50_007510 [Hyalomma asiaticum]	575	5	2.12e-55	100	7	P:GO:0000278; P:GO:0000910; P:GO:0007010; P:GO:0048856; F:GO:0008092; F:GO:0098772; C:GO:0005856	P:mitotic cell cycle; P:cytokinesis; P:cytoskeleton organization; P:anatomical structure development; F:cytoskeletal protein binding; F:molecular function regulator activity; C:cytoskeleton			CYTOPLASMIC_DOMAIN (PHOBIUS); TRANSMEMBRANE (PHOBIUS); NON_CYTOPLASMIC_DOMAIN (PHOBIUS); TRANSMEMBRANE (PHOBIUS); CYTOPLASMIC_DOMAIN (PHOBIUS); TMhelix (TMHMM); TMhelix (TMHMM)	no GO terms	no GO terms
P2_A12	---NA---	689									NON_CYTOPLASMIC_DOMAIN (PHOBIUS); SIGNAL_PEPTIDE (PHOBIUS); SIGNAL_PEPTIDE_H_REGION (PHOBIUS); SIGNAL_PEPTIDE_C_REGION (PHOBIUS); SIGNAL_PEPTIDE_N_REGION (PHOBIUS)	no GO terms	no GO terms
P2_B04	hypothetical protein HPB50_007589 [Hyalomma asiaticum]	673	5	4.27e-80	98.72	3	P:GO:0006629; P:GO:1901135; F:GO:0016787	P:lipid metabolic process; P:carbohydrate derivative metabolic process; F:hydrolase activity	EC:3.1.3	Acting on ester bonds	G3DSA:1.20.144.10 (GENE3D); IPR000326 (PFAM); PTHR14969 (PANTHER); TRANSMEMBRANE (PHOBIUS); TRANSMEMBRANE (PHOBIUS); CYTOPLASMIC_DOMAIN (PHOBIUS); CYTOPLASMIC_DOMAIN (PHOBIUS); TRANSMEMBRANE (PHOBIUS); TRANSMEMBRANE (PHOBIUS); NON_CYTOPLASMIC_DOMAIN (PHOBIUS); CYTOPLASMIC_DOMAIN (PHOBIUS); NON_CYTOPLASMIC_DOMAIN (PHOBIUS); IPR036938 (SUPERFAMILY); TMhelix (TMHMM); TMhelix (TMHMM); TMhelix (TMHMM)…	F:GO:0042392	F:sphingosine-1-phosphate phosphatase activity
P2_B08	hypothetical protein HPB49_007575 [Dermacentor silvarum]	774	3	8.75e-07	82.7						NON_CYTOPLASMIC_DOMAIN (PHOBIUS); TRANSMEMBRANE (PHOBIUS); CYTOPLASMIC_DOMAIN (PHOBIUS); TMhelix (TMHMM)	no GO terms	no GO terms
P2_C02	ribosomal protein L24 [Hyalomma anatolicum anatolicum]	536	5	4.86e-62	98.58	5	P:GO:0002181; F:GO:0003723; F:GO:0005198; C:GO:0005829; C:GO:0005840	P:cytoplasmic translation; F:RNA binding; F:structural molecule activity; C:cytosol; C:ribosome			Coil (COILS); G3DSA:2.30.170.20:FF:000002 (FUNFAM); IPR011017 (SMART); G3DSA:6.10.250.1270 (GENE3D); IPR000988 (PFAM); IPR038630 (G3DSA:2.30.170.GENE3D); IPR000988 (PANTHER); IPR000988 (CDD); SSF57716 (SUPERFAMILY)	P:GO:0002181; F:GO:0003729; F:GO:0003735; C:GO:0022625	P:cytoplasmic translation; F:mRNA binding; F:structural constituent of ribosome; C:cytosolic large ribosomal subunit
P2_C08	---NA---	607									no IPS match	no IPS match	no IPS match
P2_C09	hypothetical protein HPB50_026748 [Hyalomma asiaticum]	699	5	1.24e-109	82.93	1	C:GO:0016020	C:membrane			TRANSMEMBRANE (PHOBIUS); CYTOPLASMIC_DOMAIN (PHOBIUS); NON_CYTOPLASMIC_DOMAIN (PHOBIUS)	no GO terms	no GO terms
P2_C11	---NA---	683									SIGNAL_PEPTIDE_N_REGION (PHOBIUS); SIGNAL_PEPTIDE (PHOBIUS); NON_CYTOPLASMIC_DOMAIN (PHOBIUS); SIGNAL_PEPTIDE_C_REGION (PHOBIUS); SIGNAL_PEPTIDE_H_REGION (PHOBIUS); TMhelix (TMHMM)	no GO terms	no GO terms
P2_D04	---NA---	508									no IPS match	no IPS match	no IPS match
P2_D07	uncharacterized protein LOC119386782 [Rhipicephalus sanguineus]	472	5	1.28e-53	73.81						G3DSA:1.10.150.440 (GENE3D); SIGNAL_PEPTIDE_C_REGION (PHOBIUS); NON_CYTOPLASMIC_DOMAIN (PHOBIUS); SIGNAL_PEPTIDE_N_REGION (PHOBIUS); SIGNAL_PEPTIDE_H_REGION (PHOBIUS); SIGNAL_PEPTIDE (PHOBIUS); SignalP-noTM (SIGNALP_GRAM_NEGATIVE); SignalP-noTM (SIGNALP_EUK); SignalP-TM (SIGNALP_GRAM_POSITIVE)	no GO terms	no GO terms
P2_D08	---NA---	749									NON_CYTOPLASMIC_DOMAIN (PHOBIUS); SIGNAL_PEPTIDE (PHOBIUS); SIGNAL_PEPTIDE_C_REGION (PHOBIUS); SIGNAL_PEPTIDE_N_REGION (PHOBIUS); SIGNAL_PEPTIDE_H_REGION (PHOBIUS); SignalP-noTM (SIGNALP_EUK)	no GO terms	no GO terms
P2_D09	---NA---	604									SIGNAL_PEPTIDE_H_REGION (PHOBIUS); SIGNAL_PEPTIDE_N_REGION (PHOBIUS); SIGNAL_PEPTIDE_C_REGION (PHOBIUS); NON_CYTOPLASMIC_DOMAIN (PHOBIUS); SIGNAL_PEPTIDE (PHOBIUS); SignalP-noTM (SIGNALP_EUK)	no GO terms	no GO terms
P2_D12	---NA---	525									Coil (COILS)	no GO terms	no GO terms
P2_E01	LOW QUALITY PROTEIN: muskelin-like [Rhipicephalus microplus]	630	5	8.88e-18	90.69	1	C:GO:0005737	C:cytoplasm			TRANSMEMBRANE (PHOBIUS); NON_CYTOPLASMIC_DOMAIN (PHOBIUS); CYTOPLASMIC_DOMAIN (PHOBIUS); PS51257 (PROSITE_PROFILES); TMhelix (TMHMM)	no GO terms	no GO terms
P2_E05	---NA---	706									SIGNAL_PEPTIDE_N_REGION (PHOBIUS); NON_CYTOPLASMIC_DOMAIN (PHOBIUS); SIGNAL_PEPTIDE_H_REGION (PHOBIUS); SIGNAL_PEPTIDE_C_REGION (PHOBIUS); SIGNAL_PEPTIDE (PHOBIUS); SignalP-noTM (SIGNALP_EUK)	no GO terms	no GO terms
P2_F05	non-structural maintenance of chromosomes element 1 homolog [Rhipicephalus sanguineus]	308	5	2.03e-28	88.54						SignalP-TM (SIGNALP_GRAM_POSITIVE)	no GO terms	no GO terms
P2_F06	---NA---	755									TRANSMEMBRANE (PHOBIUS); NON_CYTOPLASMIC_DOMAIN (PHOBIUS); CYTOPLASMIC_DOMAIN (PHOBIUS); CYTOPLASMIC_DOMAIN (PHOBIUS); TRANSMEMBRANE (PHOBIUS); TMhelix (TMHMM); TMhelix (TMHMM)	no GO terms	no GO terms
P2_F11	fibroin heavy chain-like [Dermacentor andersoni]	566	1	0.000483	88.14						SignalP-TM (SIGNALP_GRAM_POSITIVE)	no GO terms	no GO terms
P2_F12	CSEP0307 putative effector protein [Blumeria hordei DH14]	756	4	1.77e-27	93.33						TMhelix (TMHMM); TMhelix (TMHMM); TMhelix (TMHMM); TMhelix (TMHMM)	no GO terms	no GO terms
P2_H03	---NA---	748									NON_CYTOPLASMIC_DOMAIN (PHOBIUS); SIGNAL_PEPTIDE_N_REGION (PHOBIUS); SIGNAL_PEPTIDE_C_REGION (PHOBIUS); SIGNAL_PEPTIDE_H_REGION (PHOBIUS); SIGNAL_PEPTIDE (PHOBIUS); SignalP-TM (SIGNALP_GRAM_POSITIVE); SignalP-noTM (SIGNALP_EUK); SignalP-noTM (SIGNALP_GRAM_NEGATIVE)	no GO terms	no GO terms
P2_H06	hypothetical protein HPB51_028661 [Rhipicephalus microplus]	521	5	2.56e-37	86.47	4	P:GO:0006281; F:GO:0016787; F:GO:0140097; C:GO:0005634	P:DNA repair; F:hydrolase activity; F:catalytic activity, acting on DNA; C:nucleus	EC:3.1.4; EC:3.1.15; EC:3.1.11.2	Acting on ester bonds; Acting on ester bonds; exodeoxyribonuclease III	IPR036691 (G3DSA:3.60.10.GENE3D); PIRSR604808-2 (PIRSR); SIGNAL_PEPTIDE (PHOBIUS); SIGNAL_PEPTIDE_C_REGION (PHOBIUS); NON_CYTOPLASMIC_DOMAIN (PHOBIUS); SIGNAL_PEPTIDE_N_REGION (PHOBIUS); SIGNAL_PEPTIDE_H_REGION (PHOBIUS); IPR036691 (SUPERFAMILY)	no GO terms	no GO terms
P3_A05	---NA---	499									no IPS match	no IPS match	no IPS match
P3_A07	---NA---	693									SIGNAL_PEPTIDE_H_REGION (PHOBIUS); NON_CYTOPLASMIC_DOMAIN (PHOBIUS); SIGNAL_PEPTIDE_C_REGION (PHOBIUS); SIGNAL_PEPTIDE_N_REGION (PHOBIUS); SIGNAL_PEPTIDE (PHOBIUS); SignalP-noTM (SIGNALP_EUK); TMhelix (TMHMM)	no GO terms	no GO terms
P3_B03	---NA---	695									no IPS match	no IPS match	no IPS match
P3_B04	---NA---	723									CYTOPLASMIC_DOMAIN (PHOBIUS); NON_CYTOPLASMIC_DOMAIN (PHOBIUS); TRANSMEMBRANE (PHOBIUS); TMhelix (TMHMM)	no GO terms	no GO terms
P3_B05	hypothetical protein HPB50_010098 [Hyalomma asiaticum]	727	5	7.9e-15	94.57	7	P:GO:0005975; P:GO:0006355; P:GO:0048856; F:GO:0003677; F:GO:0016787; C:GO:0005615; C:GO:0005634	P:carbohydrate metabolic process; P:regulation of DNA-templated transcription; P:anatomical structure development; F:DNA binding; F:hydrolase activity; C:extracellular space; C:nucleus	EC:3.2.1	Glycosylases	SIGNAL_PEPTIDE_H_REGION (PHOBIUS); NON_CYTOPLASMIC_DOMAIN (PHOBIUS); SIGNAL_PEPTIDE_C_REGION (PHOBIUS); SIGNAL_PEPTIDE (PHOBIUS); SIGNAL_PEPTIDE_N_REGION (PHOBIUS); TMhelix (TMHMM)	no GO terms	no GO terms
P3_B07	hypothetical protein HPB50_018183 [Hyalomma asiaticum]	473	5	1.32e-19	88.53	1	C:GO:0005783	C:endoplasmic reticulum			SIGNAL_PEPTIDE (PHOBIUS); SIGNAL_PEPTIDE_C_REGION (PHOBIUS); NON_CYTOPLASMIC_DOMAIN (PHOBIUS); SIGNAL_PEPTIDE_N_REGION (PHOBIUS); SIGNAL_PEPTIDE_H_REGION (PHOBIUS)	no GO terms	no GO terms
P3_B12	hypothetical protein HPB51_001140 [Rhipicephalus microplus]	692	3	1.63e-09	53.31	1	F:GO:0003677	F:DNA binding			SignalP-TM (SIGNALP_GRAM_POSITIVE)	no GO terms	no GO terms
P3_C02	Elongation factor 1-alpha 1, partial [Stegodyphus mimosarum]	525	5	2.7e-38	100	1	F:GO:0045182	F:translation regulator activity			SIGNAL_PEPTIDE_N_REGION (PHOBIUS); SIGNAL_PEPTIDE (PHOBIUS); NON_CYTOPLASMIC_DOMAIN (PHOBIUS); SIGNAL_PEPTIDE_C_REGION (PHOBIUS); SIGNAL_PEPTIDE_H_REGION (PHOBIUS); SignalP-noTM (SIGNALP_EUK)	no GO terms	no GO terms
P3_C03	hypothetical protein HPB50_023532 [Hyalomma asiaticum]	617	1	1.03e-07	81.48						SIGNAL_PEPTIDE_H_REGION (PHOBIUS); SIGNAL_PEPTIDE_N_REGION (PHOBIUS); SIGNAL_PEPTIDE (PHOBIUS); SIGNAL_PEPTIDE_C_REGION (PHOBIUS); NON_CYTOPLASMIC_DOMAIN (PHOBIUS); SignalP-noTM (SIGNALP_EUK); TMhelix (TMHMM)	no GO terms	no GO terms
P3_C08	hypothetical protein HPB52_008386 [Rhipicephalus sanguineus]	607	5	4.85e-49	94.22						no IPS match	no IPS match	no IPS match
P3_C11	hypothetical protein HPB50_007769 [Hyalomma asiaticum]	605	5	4.13e-120	96.42						no IPS match	no IPS match	no IPS match
P3_D01	---NA---	515									SIGNAL_PEPTIDE (PHOBIUS); SIGNAL_PEPTIDE_N_REGION (PHOBIUS); SIGNAL_PEPTIDE_C_REGION (PHOBIUS); SIGNAL_PEPTIDE_H_REGION (PHOBIUS); NON_CYTOPLASMIC_DOMAIN (PHOBIUS); PS51257 (PROSITE_PROFILES)	no GO terms	no GO terms
P3_D09	---NA---	788									SIGNAL_PEPTIDE_H_REGION (PHOBIUS); NON_CYTOPLASMIC_DOMAIN (PHOBIUS); SIGNAL_PEPTIDE_N_REGION (PHOBIUS); SIGNAL_PEPTIDE (PHOBIUS); SIGNAL_PEPTIDE_C_REGION (PHOBIUS)	no GO terms	no GO terms
P3_E07	---NA---	710									TRANSMEMBRANE (PHOBIUS); NON_CYTOPLASMIC_DOMAIN (PHOBIUS); CYTOPLASMIC_DOMAIN (PHOBIUS)	no GO terms	no GO terms
P3_E08	---NA---	586									Coil (COILS); SIGNAL_PEPTIDE_C_REGION (PHOBIUS); SIGNAL_PEPTIDE (PHOBIUS); SIGNAL_PEPTIDE_N_REGION (PHOBIUS); SIGNAL_PEPTIDE_H_REGION (PHOBIUS); NON_CYTOPLASMIC_DOMAIN (PHOBIUS); SignalP-TM (SIGNALP_GRAM_POSITIVE)	no GO terms	no GO terms
P3_E09	---NA---	455									Coil (COILS); SignalP-TM (SIGNALP_GRAM_POSITIVE)	no GO terms	no GO terms
P3_G02	E3 ubiquitin-protein ligase HUWE1-like protein [Leptotrombidium deliense]	706	5	3.48e-37	96.23	8	P:GO:0006281; P:GO:0023052; P:GO:0061024; F:GO:0016740; F:GO:0016874; F:GO:0140096; C:GO:0005634; C:GO:0005794	P:DNA repair; P:signaling; P:membrane organization; F:transferase activity; F:ligase activity; F:catalytic activity, acting on a protein; C:nucleus; C:Golgi apparatus	EC:6; EC:2.3.2	Ligases; Acyltransferases	CYTOPLASMIC_DOMAIN (PHOBIUS); NON_CYTOPLASMIC_DOMAIN (PHOBIUS); TRANSMEMBRANE (PHOBIUS); TMhelix (TMHMM)	no GO terms	no GO terms
P3_G04	---NA---	701									TRANSMEMBRANE (PHOBIUS); CYTOPLASMIC_DOMAIN (PHOBIUS); NON_CYTOPLASMIC_DOMAIN (PHOBIUS); TMhelix (TMHMM)	no GO terms	no GO terms
P3_G05	---NA---	687									TRANSMEMBRANE (PHOBIUS); NON_CYTOPLASMIC_DOMAIN (PHOBIUS); NON_CYTOPLASMIC_DOMAIN (PHOBIUS); TRANSMEMBRANE (PHOBIUS); CYTOPLASMIC_DOMAIN (PHOBIUS); TMhelix (TMHMM); TMhelix (TMHMM)	no GO terms	no GO terms
P3_G08	---NA---	700									NON_CYTOPLASMIC_DOMAIN (PHOBIUS); CYTOPLASMIC_DOMAIN (PHOBIUS); TRANSMEMBRANE (PHOBIUS)	no GO terms	no GO terms
P3_G10	hypothetical protein V5799_018318 [Amblyomma americanum]	756	5	5.51e-33	69.14	3	F:GO:0003676; F:GO:0003677; C:GO:0005634	F:nucleic acid binding; F:DNA binding; C:nucleus			IPR004875 (PFAM); SIGNAL_PEPTIDE_H_REGION (PHOBIUS); SIGNAL_PEPTIDE_N_REGION (PHOBIUS); SIGNAL_PEPTIDE (PHOBIUS); SIGNAL_PEPTIDE_C_REGION (PHOBIUS); NON_CYTOPLASMIC_DOMAIN (PHOBIUS)	F:GO:0003676	F:nucleic acid binding
P3_G11	---NA---	712									SignalP-TM (SIGNALP_GRAM_POSITIVE)	no GO terms	no GO terms
P3_H03	RING finger protein 150 [Rhipicephalus sanguineus]	680	5	1.97e-127	99.12						G3DSA:3.30.40.10:FF:000009 (FUNFAM); IPR001841 (SMART); IPR001841 (PFAM); IPR013083 (G3DSA:3.30.40.GENE3D); PTHR46539 (PANTHER); NON_CYTOPLASMIC_DOMAIN (PHOBIUS); CYTOPLASMIC_DOMAIN (PHOBIUS); TRANSMEMBRANE (PHOBIUS); IPR001841 (PROSITE_PROFILES); SSF57850 (SUPERFAMILY); TMhelix (TMHMM)	no GO terms	no GO terms
P3_H04	hypothetical protein HPB50_006142 [Hyalomma asiaticum]	660	5	3.44e-52	93.78						NON_CYTOPLASMIC_DOMAIN (PHOBIUS); SIGNAL_PEPTIDE_C_REGION (PHOBIUS); SIGNAL_PEPTIDE_N_REGION (PHOBIUS); SIGNAL_PEPTIDE (PHOBIUS); SIGNAL_PEPTIDE_H_REGION (PHOBIUS)	no GO terms	no GO terms
P3_H08	---NA---	755									NON_CYTOPLASMIC_DOMAIN (PHOBIUS); TRANSMEMBRANE (PHOBIUS); CYTOPLASMIC_DOMAIN (PHOBIUS); TMhelix (TMHMM)	no GO terms	no GO terms
P3_H09	uncharacterized protein LOC119172824 [Rhipicephalus microplus]	731	1	2.18e-09	71.19						CYTOPLASMIC_DOMAIN (PHOBIUS); TRANSMEMBRANE (PHOBIUS); NON_CYTOPLASMIC_DOMAIN (PHOBIUS); TMhelix (TMHMM)	no GO terms	no GO terms
P3_H11	---NA---	569									Coil (COILS); Coil (COILS); SIGNAL_PEPTIDE (PHOBIUS); SIGNAL_PEPTIDE_C_REGION (PHOBIUS); SIGNAL_PEPTIDE_H_REGION (PHOBIUS); SIGNAL_PEPTIDE_N_REGION (PHOBIUS); NON_CYTOPLASMIC_DOMAIN (PHOBIUS); SignalP-noTM (SIGNALP_EUK)	no GO terms	no GO terms
P4_A02	---NA---	636									SIGNAL_PEPTIDE_N_REGION (PHOBIUS); SIGNAL_PEPTIDE (PHOBIUS); SIGNAL_PEPTIDE_H_REGION (PHOBIUS); SIGNAL_PEPTIDE_C_REGION (PHOBIUS); NON_CYTOPLASMIC_DOMAIN (PHOBIUS); SignalP-noTM (SIGNALP_EUK)	no GO terms	no GO terms
P4_A03	60S ribosomal protein L24-like [Dermacentor andersoni]	538	5	3.5e-28	98.97	5	P:GO:0002181; F:GO:0003723; F:GO:0005198; C:GO:0005829; C:GO:0005840	P:cytoplasmic translation; F:RNA binding; F:structural molecule activity; C:cytosol; C:ribosome			NON_CYTOPLASMIC_DOMAIN (PHOBIUS); TRANSMEMBRANE (PHOBIUS); CYTOPLASMIC_DOMAIN (PHOBIUS); TRANSMEMBRANE (PHOBIUS); TRANSMEMBRANE (PHOBIUS); NON_CYTOPLASMIC_DOMAIN (PHOBIUS); CYTOPLASMIC_DOMAIN (PHOBIUS); TMhelix (TMHMM); TMhelix (TMHMM)	no GO terms	no GO terms
P4_A06	vitellogenin-6 [Rhipicephalus sanguineus]	619	5	1.51e-61	98.2						SignalP-TM (SIGNALP_GRAM_POSITIVE)	no GO terms	no GO terms
P4_A09	---NA---	648									CYTOPLASMIC_DOMAIN (PHOBIUS); NON_CYTOPLASMIC_DOMAIN (PHOBIUS); TRANSMEMBRANE (PHOBIUS); TMhelix (TMHMM)	no GO terms	no GO terms
P4_A11	---NA---	449									Coil (COILS); IPR005819 (PRINTS); SIGNAL_PEPTIDE_C_REGION (PHOBIUS); SIGNAL_PEPTIDE (PHOBIUS); NON_CYTOPLASMIC_DOMAIN (PHOBIUS); SIGNAL_PEPTIDE_H_REGION (PHOBIUS); SIGNAL_PEPTIDE_N_REGION (PHOBIUS)	P:GO:0006334; F:GO:0003677; F:GO:0030527; C:GO:0000786	P:nucleosome assembly; F:DNA binding; F:structural constituent of chromatin; C:nucleosome
P4_A12	---NA---	636									NON_CYTOPLASMIC_DOMAIN (PHOBIUS); CYTOPLASMIC_DOMAIN (PHOBIUS); TRANSMEMBRANE (PHOBIUS); SIGNAL_PEPTIDE_C_REGION (PHOBIUS); SIGNAL_PEPTIDE_N_REGION (PHOBIUS); SIGNAL_PEPTIDE (PHOBIUS); NON_CYTOPLASMIC_DOMAIN (PHOBIUS); SIGNAL_PEPTIDE_H_REGION (PHOBIUS); TRANSMEMBRANE (PHOBIUS); TMhelix (TMHMM); TMhelix (TMHMM); TMhelix (TMHMM)	no GO terms	no GO terms
P4_B02	uncharacterized protein LOC125943128 [Dermacentor silvarum]	643	5	1.79e-61	75.7						Coil (COILS); SIGNAL_PEPTIDE (PHOBIUS); SIGNAL_PEPTIDE_H_REGION (PHOBIUS); SIGNAL_PEPTIDE_C_REGION (PHOBIUS); SIGNAL_PEPTIDE_N_REGION (PHOBIUS); NON_CYTOPLASMIC_DOMAIN (PHOBIUS); SignalP-noTM (SIGNALP_GRAM_NEGATIVE); SignalP-TM (SIGNALP_GRAM_POSITIVE); TMhelix (TMHMM)	no GO terms	no GO terms
P4_B07	---NA---	733									NON_CYTOPLASMIC_DOMAIN (PHOBIUS); SIGNAL_PEPTIDE (PHOBIUS); SIGNAL_PEPTIDE_C_REGION (PHOBIUS); SIGNAL_PEPTIDE_H_REGION (PHOBIUS); SIGNAL_PEPTIDE_N_REGION (PHOBIUS)	no GO terms	no GO terms
P4_B09	hypothetical protein HPB50_015301 [Hyalomma asiaticum]	713	1	3.17e-19	87.1						CYTOPLASMIC_DOMAIN (PHOBIUS); TRANSMEMBRANE (PHOBIUS); NON_CYTOPLASMIC_DOMAIN (PHOBIUS); TMhelix (TMHMM)	no GO terms	no GO terms
P4_C07	---NA---	571									Coil (COILS); SIGNAL_PEPTIDE_C_REGION (PHOBIUS); NON_CYTOPLASMIC_DOMAIN (PHOBIUS); SIGNAL_PEPTIDE_H_REGION (PHOBIUS); SIGNAL_PEPTIDE (PHOBIUS); SIGNAL_PEPTIDE_N_REGION (PHOBIUS)	no GO terms	no GO terms
P4_C10	---NA---	732									CYTOPLASMIC_DOMAIN (PHOBIUS); TRANSMEMBRANE (PHOBIUS); NON_CYTOPLASMIC_DOMAIN (PHOBIUS)	no GO terms	no GO terms
P4_D04	---NA---	745									CYTOPLASMIC_DOMAIN (PHOBIUS); NON_CYTOPLASMIC_DOMAIN (PHOBIUS); TRANSMEMBRANE (PHOBIUS); TMhelix (TMHMM)	no GO terms	no GO terms
P4_E01	---NA---	672									CYTOPLASMIC_DOMAIN (PHOBIUS); NON_CYTOPLASMIC_DOMAIN (PHOBIUS); TRANSMEMBRANE (PHOBIUS); TMhelix (TMHMM)	no GO terms	no GO terms
P4_E02	---NA---	711									SignalP-TM (SIGNALP_GRAM_POSITIVE)	no GO terms	no GO terms
P4_E12	---NA---	709									TMhelix (TMHMM)	no GO terms	no GO terms
P4_F06	---NA---	617									NON_CYTOPLASMIC_DOMAIN (PHOBIUS); SIGNAL_PEPTIDE_C_REGION (PHOBIUS); SIGNAL_PEPTIDE_H_REGION (PHOBIUS); SIGNAL_PEPTIDE_N_REGION (PHOBIUS); SIGNAL_PEPTIDE (PHOBIUS); TMhelix (TMHMM)	no GO terms	no GO terms
P4_F08	fibroin heavy chain-like [Dermacentor andersoni]	676	1	0.000914	88.14						PTHR33289 (PANTHER); SignalP-TM (SIGNALP_GRAM_POSITIVE); TMhelix (TMHMM); TMhelix (TMHMM); TMhelix (TMHMM); TMhelix (TMHMM)	no GO terms	no GO terms
P4_F09	---NA---	627									NON_CYTOPLASMIC_DOMAIN (PHOBIUS); CYTOPLASMIC_DOMAIN (PHOBIUS); TRANSMEMBRANE (PHOBIUS); TRANSMEMBRANE (PHOBIUS); CYTOPLASMIC_DOMAIN (PHOBIUS); TMhelix (TMHMM); TMhelix (TMHMM)	no GO terms	no GO terms
P4_F10	---NA---	728									NON_CYTOPLASMIC_DOMAIN (PHOBIUS); SIGNAL_PEPTIDE_C_REGION (PHOBIUS); SIGNAL_PEPTIDE_N_REGION (PHOBIUS); SIGNAL_PEPTIDE_H_REGION (PHOBIUS); SIGNAL_PEPTIDE (PHOBIUS)	no GO terms	no GO terms
P4_G05	---NA---	691									TRANSMEMBRANE (PHOBIUS); NON_CYTOPLASMIC_DOMAIN (PHOBIUS); CYTOPLASMIC_DOMAIN (PHOBIUS); TMhelix (TMHMM)	no GO terms	no GO terms
P4_H03	---NA---	742									SignalP-TM (SIGNALP_GRAM_POSITIVE)	no GO terms	no GO terms
P4_H05	---NA---	710									NON_CYTOPLASMIC_DOMAIN (PHOBIUS); TRANSMEMBRANE (PHOBIUS); CYTOPLASMIC_DOMAIN (PHOBIUS); TMhelix (TMHMM)	no GO terms	no GO terms
P4_H09	hypothetical protein HPB50_017476 [Hyalomma asiaticum]	674	5	1.27e-119	84.48	1	C:GO:0016020	C:membrane			NON_CYTOPLASMIC_DOMAIN (PHOBIUS); CYTOPLASMIC_DOMAIN (PHOBIUS); CYTOPLASMIC_DOMAIN (PHOBIUS); TRANSMEMBRANE (PHOBIUS); TRANSMEMBRANE (PHOBIUS); TMhelix (TMHMM)	no GO terms	no GO terms
P5_A01	---NA---	545									SignalP-TM (SIGNALP_GRAM_POSITIVE)	no GO terms	no GO terms
P5_A02	hypothetical protein HPB49_012167 [Dermacentor silvarum]	773	5	4.04e-28	75.29						SIGNAL_PEPTIDE (PHOBIUS); NON_CYTOPLASMIC_DOMAIN (PHOBIUS); SIGNAL_PEPTIDE_C_REGION (PHOBIUS); SIGNAL_PEPTIDE_H_REGION (PHOBIUS); SIGNAL_PEPTIDE_N_REGION (PHOBIUS); SignalP-TM (SIGNALP_GRAM_POSITIVE); SignalP-noTM (SIGNALP_EUK)	no GO terms	no GO terms
P5_A10	hypothetical protein HPB50_008995 [Hyalomma asiaticum]	470	5	2.68e-96	87.74						IPR000995 (PRINTS); IPR000276 (PRINTS); G3DSA:1.20.1070.10 (GENE3D); IPR000276 (PFAM); PTHR24247 (PANTHER); IPR000276 (PROSITE_PATTERNS); TRANSMEMBRANE (PHOBIUS); NON_CYTOPLASMIC_DOMAIN (PHOBIUS); TRANSMEMBRANE (PHOBIUS); CYTOPLASMIC_DOMAIN (PHOBIUS); TRANSMEMBRANE (PHOBIUS); CYTOPLASMIC_DOMAIN (PHOBIUS); NON_CYTOPLASMIC_DOMAIN (PHOBIUS); IPR017452 (PROSITE_PROFILES); SSF81321 (SUPERFAMILY); TMhe…	P:GO:0007186; P:GO:0007187; P:GO:0007197; P:GO:0007268; F:GO:0004930; F:GO:0004993; F:GO:0016907; F:GO:0030594; C:GO:0005886; C:GO:0005886; C:GO:0016020; C:GO:0030425; C:GO:0045202	P:G protein-coupled receptor signaling pathway; P:G protein-coupled receptor signaling pathway, coupled to cyclic nucleotide second messenger; P:adenylate cyclase-inhibiting G protein-coupled acetylcholine receptor signaling pathway; P:chemical synaptic transmission; F:G protein-coupled receptor activity; F:G protein-coupled serotonin receptor activity; F:G protein-coupled acetylcholine receptor …
P5_A11	uncharacterized protein LOC119441075 [Dermacentor silvarum]	307	5	7.47e-19	81.79						SIGNAL_PEPTIDE_N_REGION (PHOBIUS); SIGNAL_PEPTIDE_C_REGION (PHOBIUS); SIGNAL_PEPTIDE (PHOBIUS); NON_CYTOPLASMIC_DOMAIN (PHOBIUS); SIGNAL_PEPTIDE_H_REGION (PHOBIUS); SignalP-TM (SIGNALP_GRAM_POSITIVE); SignalP-noTM (SIGNALP_EUK)	no GO terms	no GO terms
P5_B04	---NA---	769									TRANSMEMBRANE (PHOBIUS); NON_CYTOPLASMIC_DOMAIN (PHOBIUS); TRANSMEMBRANE (PHOBIUS); CYTOPLASMIC_DOMAIN (PHOBIUS); CYTOPLASMIC_DOMAIN (PHOBIUS); TMhelix (TMHMM); TMhelix (TMHMM)	no GO terms	no GO terms
P5_B06	---NA---	509									SIGNAL_PEPTIDE_N_REGION (PHOBIUS); SIGNAL_PEPTIDE_C_REGION (PHOBIUS); SIGNAL_PEPTIDE (PHOBIUS); NON_CYTOPLASMIC_DOMAIN (PHOBIUS); SIGNAL_PEPTIDE_H_REGION (PHOBIUS); SignalP-noTM (SIGNALP_GRAM_NEGATIVE); SignalP-TM (SIGNALP_GRAM_POSITIVE); SignalP-noTM (SIGNALP_EUK)	no GO terms	no GO terms
P5_B08	---NA---	690									NON_CYTOPLASMIC_DOMAIN (PHOBIUS); TRANSMEMBRANE (PHOBIUS); CYTOPLASMIC_DOMAIN (PHOBIUS); TMhelix (TMHMM)	no GO terms	no GO terms
P5_B09	uncharacterized protein LOC120848284	644	5	8.24e-33	61.71						NON_CYTOPLASMIC_DOMAIN (PHOBIUS); TRANSMEMBRANE (PHOBIUS); CYTOPLASMIC_DOMAIN (PHOBIUS); CYTOPLASMIC_DOMAIN (PHOBIUS); TRANSMEMBRANE (PHOBIUS); TMhelix (TMHMM); TMhelix (TMHMM)	no GO terms	no GO terms
P5_B10	---NA---	551									TRANSMEMBRANE (PHOBIUS); NON_CYTOPLASMIC_DOMAIN (PHOBIUS); TRANSMEMBRANE (PHOBIUS); CYTOPLASMIC_DOMAIN (PHOBIUS); CYTOPLASMIC_DOMAIN (PHOBIUS); SignalP-TM (SIGNALP_GRAM_POSITIVE); TMhelix (TMHMM); TMhelix (TMHMM)	no GO terms	no GO terms
P5_B12	---NA---	603									SignalP-TM (SIGNALP_GRAM_POSITIVE)	no GO terms	no GO terms
P5_C03	hypothetical protein HPB50_023156	452	5	2.41e-45	92.38						TRANSMEMBRANE (PHOBIUS); CYTOPLASMIC_DOMAIN (PHOBIUS); NON_CYTOPLASMIC_DOMAIN (PHOBIUS); TMhelix (TMHMM)	no GO terms	no GO terms
P5_C10	---NA---	700									SIGNAL_PEPTIDE_H_REGION (PHOBIUS); SIGNAL_PEPTIDE (PHOBIUS); SIGNAL_PEPTIDE_N_REGION (PHOBIUS); SIGNAL_PEPTIDE_C_REGION (PHOBIUS); NON_CYTOPLASMIC_DOMAIN (PHOBIUS); TMhelix (TMHMM)	no GO terms	no GO terms
P5_E09	ubiquitin/ribosomal protein S27a fusion protein	546	5	3.37e-71	99.86	7	P:GO:0030163; F:GO:0003723; F:GO:0005198; F:GO:0031386; C:GO:0005634; C:GO:0005829; C:GO:0005840	P:protein catabolic process; F:RNA binding; F:structural molecule activity; F:protein tag activity; C:nucleus; C:cytosol; C:ribosome			SIGNAL_PEPTIDE_N_REGION (PHOBIUS); SIGNAL_PEPTIDE_H_REGION (PHOBIUS); NON_CYTOPLASMIC_DOMAIN (PHOBIUS); SIGNAL_PEPTIDE_C_REGION (PHOBIUS); TRANSMEMBRANE (PHOBIUS); CYTOPLASMIC_DOMAIN (PHOBIUS); SIGNAL_PEPTIDE (PHOBIUS); SignalP-noTM (SIGNALP_EUK); TMhelix (TMHMM)	no GO terms	no GO terms
P5_F01	---NA---	615									NON_CYTOPLASMIC_DOMAIN (PHOBIUS); CYTOPLASMIC_DOMAIN (PHOBIUS); TRANSMEMBRANE (PHOBIUS); TRANSMEMBRANE (PHOBIUS); CYTOPLASMIC_DOMAIN (PHOBIUS); TMhelix (TMHMM); TMhelix (TMHMM)	no GO terms	no GO terms
P5_F02	---NA---	703									CYTOPLASMIC_DOMAIN (PHOBIUS); TRANSMEMBRANE (PHOBIUS); NON_CYTOPLASMIC_DOMAIN (PHOBIUS); TMhelix (TMHMM)	no GO terms	no GO terms
P5_F04	AP-1 complex subunit beta-1-like	614	5	2.46e-65	100	2	P:GO:0006886; P:GO:0016192	P:intracellular protein transport; P:vesicle-mediated transport			G3DSA:3.30.310.10:FF:000003 (FUNFAM); IPR015151 (SMART); IPR012295 (G3DSA:3.30.310.GENE3D); IPR015151 (PFAM); IPR009028 (SUPERFAMILY)	P:GO:0006886; P:GO:0016192; C:GO:0030117; C:GO:0030131	P:intracellular protein transport; P:vesicle-mediated transport; C:membrane coat; C:clathrin adaptor complex
P5_F06	ubiquitin-conjugating enzyme E2 S	733	5	7.32e-125	98.88	3	F:GO:0016740; C:GO:0005783; C:GO:0005829	F:transferase activity; C:endoplasmic reticulum; C:cytosol	EC:2	Transferases	SIGNAL_PEPTIDE_H_REGION (PHOBIUS); NON_CYTOPLASMIC_DOMAIN (PHOBIUS); SIGNAL_PEPTIDE (PHOBIUS); SIGNAL_PEPTIDE_C_REGION (PHOBIUS); SIGNAL_PEPTIDE_N_REGION (PHOBIUS)	no GO terms	no GO terms
P5_F10	---NA---	523									Coil (COILS); SIGNAL_PEPTIDE_C_REGION (PHOBIUS); SIGNAL_PEPTIDE_H_REGION (PHOBIUS); SIGNAL_PEPTIDE_N_REGION (PHOBIUS); NON_CYTOPLASMIC_DOMAIN (PHOBIUS); SIGNAL_PEPTIDE (PHOBIUS)	no GO terms	no GO terms
P5_F11	---NA---	748									SIGNAL_PEPTIDE_H_REGION (PHOBIUS); SIGNAL_PEPTIDE_C_REGION (PHOBIUS); NON_CYTOPLASMIC_DOMAIN (PHOBIUS); SIGNAL_PEPTIDE (PHOBIUS); SIGNAL_PEPTIDE_N_REGION (PHOBIUS)	no GO terms	no GO terms
P5_G03	---NA---	629									SIGNAL_PEPTIDE_N_REGION (PHOBIUS); SIGNAL_PEPTIDE (PHOBIUS); NON_CYTOPLASMIC_DOMAIN (PHOBIUS); SIGNAL_PEPTIDE_C_REGION (PHOBIUS); SIGNAL_PEPTIDE_H_REGION (PHOBIUS)	no GO terms	no GO terms
P5_G07	---NA---	705									SIGNAL_PEPTIDE_C_REGION (PHOBIUS); TRANSMEMBRANE (PHOBIUS); SIGNAL_PEPTIDE_N_REGION (PHOBIUS); SIGNAL_PEPTIDE (PHOBIUS); NON_CYTOPLASMIC_DOMAIN (PHOBIUS); CYTOPLASMIC_DOMAIN (PHOBIUS); SIGNAL_PEPTIDE_H_REGION (PHOBIUS); TMhelix (TMHMM)	no GO terms	no GO terms
P5_G10	---NA---	599									TRANSMEMBRANE (PHOBIUS); NON_CYTOPLASMIC_DOMAIN (PHOBIUS); CYTOPLASMIC_DOMAIN (PHOBIUS)	no GO terms	no GO terms
P5_G11	---NA---	621									Coil (COILS); CYTOPLASMIC_DOMAIN (PHOBIUS); NON_CYTOPLASMIC_DOMAIN (PHOBIUS); TRANSMEMBRANE (PHOBIUS); TMhelix (TMHMM)	no GO terms	no GO terms
P5_H04	uncharacterized protein LOC119405888	723	2	0.000363	61.53						CYTOPLASMIC_DOMAIN (PHOBIUS); NON_CYTOPLASMIC_DOMAIN (PHOBIUS); TRANSMEMBRANE (PHOBIUS); TMhelix (TMHMM)	no GO terms	no GO terms
P5_H11	uncharacterized protein LOC119394145	666	5	7.45e-78	80.92						NON_CYTOPLASMIC_DOMAIN (PHOBIUS); TRANSMEMBRANE (PHOBIUS); CYTOPLASMIC_DOMAIN (PHOBIUS); TMhelix (TMHMM)	no GO terms	no GO terms
P6_A02	---NA---	664									SIGNAL_PEPTIDE_N_REGION (PHOBIUS); NON_CYTOPLASMIC_DOMAIN (PHOBIUS); SIGNAL_PEPTIDE_H_REGION (PHOBIUS); SIGNAL_PEPTIDE_C_REGION (PHOBIUS); SIGNAL_PEPTIDE (PHOBIUS); TMhelix (TMHMM)	no GO terms	no GO terms
P6_A03	hypothetical protein HPB50_002104	776	5	6.44e-167	68.5						IPR013083 (G3DSA:3.30.40.GENE3D); SignalP-noTM (SIGNALP_EUK); SSF49599 (SUPERFAMILY)	no GO terms	no GO terms
P6_A09	hypothetical protein HPB50_005158	302	5	8.26e-17	90.87	1	C:GO:0005576	C:extracellular region			no IPS match	no IPS match	no IPS match
P6_A11	---NA---	673									NON_CYTOPLASMIC_DOMAIN (PHOBIUS); CYTOPLASMIC_DOMAIN (PHOBIUS); CYTOPLASMIC_DOMAIN (PHOBIUS); TRANSMEMBRANE (PHOBIUS); TRANSMEMBRANE (PHOBIUS); TMhelix (TMHMM); TMhelix (TMHMM)	no GO terms	no GO terms
P6_B06	---NA---	683									SIGNAL_PEPTIDE (PHOBIUS); SIGNAL_PEPTIDE_H_REGION (PHOBIUS); SIGNAL_PEPTIDE_N_REGION (PHOBIUS); SIGNAL_PEPTIDE_C_REGION (PHOBIUS); NON_CYTOPLASMIC_DOMAIN (PHOBIUS)	no GO terms	no GO terms
P6_B07	hypothetical protein HPB50_001603	580	5	2.76e-87	95.53	1	C:GO:0016020	C:membrane			IPR006149 (PFAM); NON_CYTOPLASMIC_DOMAIN (PHOBIUS); CYTOPLASMIC_DOMAIN (PHOBIUS); TRANSMEMBRANE (PHOBIUS); TMhelix (TMHMM)	no GO terms	no GO terms
P6_B08	calphotin	684	2	0.000488	100						SIGNAL_PEPTIDE_C_REGION (PHOBIUS); NON_CYTOPLASMIC_DOMAIN (PHOBIUS); SIGNAL_PEPTIDE_N_REGION (PHOBIUS); SIGNAL_PEPTIDE_H_REGION (PHOBIUS); SIGNAL_PEPTIDE (PHOBIUS)	no GO terms	no GO terms
P6_B09	---NA---	398									no IPS match	no IPS match	no IPS match
P6_B10	---NA---	518									TRANSMEMBRANE (PHOBIUS); NON_CYTOPLASMIC_DOMAIN (PHOBIUS); CYTOPLASMIC_DOMAIN (PHOBIUS); TMhelix (TMHMM)	no GO terms	no GO terms
P6_C03	P protein-like	712	5	5.82e-150	95.18	3	P:GO:0030154; P:GO:0055085; C:GO:0031410	P:cell differentiation; P:transmembrane transport; C:cytoplasmic vesicle			IPR004680 (PFAM); IPR051475 (PANTHER); TRANSMEMBRANE (PHOBIUS); TRANSMEMBRANE (PHOBIUS); TRANSMEMBRANE (PHOBIUS); CYTOPLASMIC_DOMAIN (PHOBIUS); NON_CYTOPLASMIC_DOMAIN (PHOBIUS); NON_CYTOPLASMIC_DOMAIN (PHOBIUS); CYTOPLASMIC_DOMAIN (PHOBIUS); TMhelix (TMHMM); TMhelix (TMHMM); TMhelix (TMHMM)	P:GO:0055085; C:GO:0016020	P:transmembrane transport; C:membrane
P6_C05	---NA---	739									NON_CYTOPLASMIC_DOMAIN (PHOBIUS); CYTOPLASMIC_DOMAIN (PHOBIUS); TRANSMEMBRANE (PHOBIUS)	no GO terms	no GO terms
P6_C06	uncharacterized protein LOC125940765	735	1	9.99e-05	79.41						TRANSMEMBRANE (PHOBIUS); NON_CYTOPLASMIC_DOMAIN (PHOBIUS); CYTOPLASMIC_DOMAIN (PHOBIUS); TMhelix (TMHMM)	no GO terms	no GO terms
P6_C11	E3 ubiquitin-protein ligase MARCHF6	661	5	1.91e-83	76.78	4	P:GO:0016567; F:GO:0004842; F:GO:0008270; C:GO:0016020	P:protein ubiquitination; F:ubiquitin-protein transferase activity; F:zinc ion binding; C:membrane			TRANSMEMBRANE (PHOBIUS); NON_CYTOPLASMIC_DOMAIN (PHOBIUS); CYTOPLASMIC_DOMAIN (PHOBIUS); TMhelix (TMHMM)	no GO terms	no GO terms
P6_D05	---NA---	795									CYTOPLASMIC_DOMAIN (PHOBIUS); TRANSMEMBRANE (PHOBIUS); NON_CYTOPLASMIC_DOMAIN (PHOBIUS); TMhelix (TMHMM)	no GO terms	no GO terms
P6_E03	fibroin heavy chain-like	673	1	0.000899	88.14						PTHR33289 (PANTHER); SignalP-TM (SIGNALP_GRAM_POSITIVE); TMhelix (TMHMM); TMhelix (TMHMM); TMhelix (TMHMM); TMhelix (TMHMM)	no GO terms	no GO terms
P6_E04	helicase SRCAP-like isoform X2	727	5	4.67e-70	82.72						SIGNAL_PEPTIDE (PHOBIUS); SIGNAL_PEPTIDE_N_REGION (PHOBIUS); SIGNAL_PEPTIDE_H_REGION (PHOBIUS); NON_CYTOPLASMIC_DOMAIN (PHOBIUS); SIGNAL_PEPTIDE_C_REGION (PHOBIUS); IPR016024 (SUPERFAMILY)	no GO terms	no GO terms
P6_E08	ectonucleotide pyrophosphatase/phosphodiesterase family member 1 isoform X2	702	1	6.93e-08	84.62						TMhelix (TMHMM)	no GO terms	no GO terms
P6_E11	---NA---	701									NON_CYTOPLASMIC_DOMAIN (PHOBIUS); SIGNAL_PEPTIDE_C_REGION (PHOBIUS); SIGNAL_PEPTIDE_H_REGION (PHOBIUS); SIGNAL_PEPTIDE (PHOBIUS); SIGNAL_PEPTIDE_N_REGION (PHOBIUS); SignalP-noTM (SIGNALP_EUK); TMhelix (TMHMM)	no GO terms	no GO terms
P6_F08	---NA---	706									no IPS match	no IPS match	no IPS match
P6_F09	---NA---	553									SIGNAL_PEPTIDE_N_REGION (PHOBIUS); SIGNAL_PEPTIDE_H_REGION (PHOBIUS); SIGNAL_PEPTIDE_C_REGION (PHOBIUS); SIGNAL_PEPTIDE (PHOBIUS); NON_CYTOPLASMIC_DOMAIN (PHOBIUS); SignalP-noTM (SIGNALP_EUK)	no GO terms	no GO terms
P6_G01	---NA---	759									NON_CYTOPLASMIC_DOMAIN (PHOBIUS); TRANSMEMBRANE (PHOBIUS); CYTOPLASMIC_DOMAIN (PHOBIUS)	no GO terms	no GO terms
P6_G02	hypothetical protein HPB50_022918	705	5	1.15e-41	89.05	1	C:GO:0005576	C:extracellular region			SIGNAL_PEPTIDE_N_REGION (PHOBIUS); SIGNAL_PEPTIDE_H_REGION (PHOBIUS); SIGNAL_PEPTIDE_C_REGION (PHOBIUS); NON_CYTOPLASMIC_DOMAIN (PHOBIUS); SIGNAL_PEPTIDE (PHOBIUS); SignalP-TM (SIGNALP_GRAM_POSITIVE)	no GO terms	no GO terms
P6_G03	uncharacterized protein LOC119378270	578	5	1.99e-32	86.59	1	C:GO:0016020	C:membrane			no IPS match	no IPS match	no IPS match
P6_G04	---NA---	615									TRANSMEMBRANE (PHOBIUS); TRANSMEMBRANE (PHOBIUS); CYTOPLASMIC_DOMAIN (PHOBIUS); NON_CYTOPLASMIC_DOMAIN (PHOBIUS); CYTOPLASMIC_DOMAIN (PHOBIUS); TMhelix (TMHMM); TMhelix (TMHMM)	no GO terms	no GO terms
P6_G08	hypothetical protein HPB50_000101	607	3	3.29e-28	70.79						TRANSMEMBRANE (PHOBIUS); CYTOPLASMIC_DOMAIN (PHOBIUS); TRANSMEMBRANE (PHOBIUS); NON_CYTOPLASMIC_DOMAIN (PHOBIUS); CYTOPLASMIC_DOMAIN (PHOBIUS); TMhelix (TMHMM); TMhelix (TMHMM)	no GO terms	no GO terms
P6_H06	---NA---	741									CYTOPLASMIC_DOMAIN (PHOBIUS); TRANSMEMBRANE (PHOBIUS); NON_CYTOPLASMIC_DOMAIN (PHOBIUS); TMhelix (TMHMM)	no GO terms	no GO terms
P6_H08	---NA---	669									SIGNAL_PEPTIDE_H_REGION (PHOBIUS); SIGNAL_PEPTIDE_C_REGION (PHOBIUS); NON_CYTOPLASMIC_DOMAIN (PHOBIUS); SIGNAL_PEPTIDE_N_REGION (PHOBIUS); SIGNAL_PEPTIDE (PHOBIUS); SignalP-noTM (SIGNALP_EUK)	no GO terms	no GO terms
P6_H11	---NA---	520									NON_CYTOPLASMIC_DOMAIN (PHOBIUS); CYTOPLASMIC_DOMAIN (PHOBIUS); TRANSMEMBRANE (PHOBIUS); TMhelix (TMHMM)	no GO terms	no GO terms
P7_A01	cytochrome c1, heme protein, mitochondrial-like	733	5	1.01e-142	98						IPR002326 (PRINTS); G3DSA:1.20.5.100:FF:000003 (FUNFAM); IPR036909 (G3DSA:1.10.760.GENE3D); G3DSA:1.20.5.100 (GENE3D); IPR002326 (PFAM); PIRSR602326-1 (PIRSR); IPR002326 (PANTHER); CYTOPLASMIC_DOMAIN (PHOBIUS); TRANSMEMBRANE (PHOBIUS); NON_CYTOPLASMIC_DOMAIN (PHOBIUS); IPR036909 (SUPERFAMILY); IPR021157 (SUPERFAMILY); TMhelix (TMHMM)	P:GO:0006122; F:GO:0009055; F:GO:0020037; C:GO:0005750	P:mitochondrial electron transport, ubiquinol to cytochrome c; F:electron transfer activity; F:heme binding; C:mitochondrial respiratory chain complex III
P7_A02	---NA---	590									SIGNAL_PEPTIDE (PHOBIUS); TRANSMEMBRANE (PHOBIUS); SIGNAL_PEPTIDE_C_REGION (PHOBIUS); CYTOPLASMIC_DOMAIN (PHOBIUS); SIGNAL_PEPTIDE_H_REGION (PHOBIUS); SIGNAL_PEPTIDE_N_REGION (PHOBIUS); NON_CYTOPLASMIC_DOMAIN (PHOBIUS); SignalP-noTM (SIGNALP_EUK)	no GO terms	no GO terms
P7_A03	---NA---	694									NON_CYTOPLASMIC_DOMAIN (PHOBIUS); SIGNAL_PEPTIDE_C_REGION (PHOBIUS); SIGNAL_PEPTIDE_H_REGION (PHOBIUS); SIGNAL_PEPTIDE (PHOBIUS); SIGNAL_PEPTIDE_N_REGION (PHOBIUS); SignalP-noTM (SIGNALP_EUK); SignalP-TM (SIGNALP_GRAM_POSITIVE); TMhelix (TMHMM)	no GO terms	no GO terms
P7_A10	---NA---	723									SIGNAL_PEPTIDE_H_REGION (PHOBIUS); SIGNAL_PEPTIDE (PHOBIUS); SIGNAL_PEPTIDE_C_REGION (PHOBIUS); SIGNAL_PEPTIDE_N_REGION (PHOBIUS); NON_CYTOPLASMIC_DOMAIN (PHOBIUS); SignalP-noTM (SIGNALP_EUK)	no GO terms	no GO terms
P7_B05	---NA---	456									SignalP-TM (SIGNALP_GRAM_POSITIVE)	no GO terms	no GO terms
P7_B06	---NA---	739									PTHR33289 (PANTHER); SignalP-TM (SIGNALP_GRAM_POSITIVE)	no GO terms	no GO terms
P7_C03	---NA---	729									CYTOPLASMIC_DOMAIN (PHOBIUS); TRANSMEMBRANE (PHOBIUS); NON_CYTOPLASMIC_DOMAIN (PHOBIUS)	no GO terms	no GO terms
P7_C07	hypothetical protein HPB50_001603	604	5	4.26e-57	94.14	1	C:GO:0016020	C:membrane			SIGNAL_PEPTIDE_H_REGION (PHOBIUS); SIGNAL_PEPTIDE_C_REGION (PHOBIUS); NON_CYTOPLASMIC_DOMAIN (PHOBIUS); SIGNAL_PEPTIDE (PHOBIUS); SIGNAL_PEPTIDE_N_REGION (PHOBIUS); SignalP-noTM (SIGNALP_EUK)	no GO terms	no GO terms
P7_C10	---NA---	647									TRANSMEMBRANE (PHOBIUS); CYTOPLASMIC_DOMAIN (PHOBIUS); TRANSMEMBRANE (PHOBIUS); NON_CYTOPLASMIC_DOMAIN (PHOBIUS); NON_CYTOPLASMIC_DOMAIN (PHOBIUS); TMhelix (TMHMM); TMhelix (TMHMM)	no GO terms	no GO terms
P7_D04	---NA---	703									TRANSMEMBRANE (PHOBIUS); NON_CYTOPLASMIC_DOMAIN (PHOBIUS); CYTOPLASMIC_DOMAIN (PHOBIUS)	no GO terms	no GO terms
P7_D09	NADH dehydrogenase [ubiquinone] 1 beta subcomplex subunit 10	561	5	2.98e-68	89.93	1	C:GO:0005739	C:mitochondrion			SIGNAL_PEPTIDE (PHOBIUS); NON_CYTOPLASMIC_DOMAIN (PHOBIUS); SIGNAL_PEPTIDE_H_REGION (PHOBIUS); SIGNAL_PEPTIDE_C_REGION (PHOBIUS); SIGNAL_PEPTIDE_N_REGION (PHOBIUS); SignalP-noTM (SIGNALP_EUK)	no GO terms	no GO terms
P7_D12	histamine release factor	587	5	6.91e-23	97.96	2	F:GO:0005509; C:GO:0005737	F:calcium ion binding; C:cytoplasm			SIGNAL_PEPTIDE_H_REGION (PHOBIUS); SIGNAL_PEPTIDE_N_REGION (PHOBIUS); NON_CYTOPLASMIC_DOMAIN (PHOBIUS); SIGNAL_PEPTIDE_C_REGION (PHOBIUS); SIGNAL_PEPTIDE (PHOBIUS)	no GO terms	no GO terms
P7_E01	40S ribosomal protein S2	288	5	3.86e-21	99.52	4	F:GO:0003723; F:GO:0005198; C:GO:0005829; C:GO:0005840	F:RNA binding; F:structural molecule activity; C:cytosol; C:ribosome			no IPS match	no IPS match	no IPS match
P7_E05	rhythmically expressed gene 2 protein	601	5	2.95e-50	93.7	1	C:GO:0005634	C:nucleus			SignalP-TM (SIGNALP_GRAM_POSITIVE)	no GO terms	no GO terms
P7_E07	---NA---	672									SIGNAL_PEPTIDE_H_REGION (PHOBIUS); SIGNAL_PEPTIDE (PHOBIUS); NON_CYTOPLASMIC_DOMAIN (PHOBIUS); SIGNAL_PEPTIDE_N_REGION (PHOBIUS); SIGNAL_PEPTIDE_C_REGION (PHOBIUS)	no GO terms	no GO terms
P7_E12	---NA---	705									SignalP-TM (SIGNALP_GRAM_POSITIVE)	no GO terms	no GO terms
P7_F02	hypothetical protein HPB50_007454	541	1	1.01e-29	98.31						no IPS match	no IPS match	no IPS match
P7_F08	---NA---	693									TRANSMEMBRANE (PHOBIUS); NON_CYTOPLASMIC_DOMAIN (PHOBIUS); CYTOPLASMIC_DOMAIN (PHOBIUS); TMhelix (TMHMM)	no GO terms	no GO terms
P7_F10	hypothetical protein HPB50_028982	484	1	1.34e-05	82.35						SIGNAL_PEPTIDE_H_REGION (PHOBIUS); NON_CYTOPLASMIC_DOMAIN (PHOBIUS); SIGNAL_PEPTIDE_C_REGION (PHOBIUS); SIGNAL_PEPTIDE (PHOBIUS); SIGNAL_PEPTIDE_N_REGION (PHOBIUS); SignalP-noTM (SIGNALP_EUK)	no GO terms	no GO terms
P7_G02	---NA---	595									Coil (COILS); SignalP-TM (SIGNALP_GRAM_POSITIVE)	no GO terms	no GO terms
P7_G08	---NA---	604									NON_CYTOPLASMIC_DOMAIN (PHOBIUS); NON_CYTOPLASMIC_DOMAIN (PHOBIUS); TRANSMEMBRANE (PHOBIUS); TRANSMEMBRANE (PHOBIUS); CYTOPLASMIC_DOMAIN (PHOBIUS); CYTOPLASMIC_DOMAIN (PHOBIUS); TRANSMEMBRANE (PHOBIUS); TMhelix (TMHMM); TMhelix (TMHMM); TMhelix (TMHMM)	no GO terms	no GO terms
P7_G10	ubiquitin-conjugating enzyme E2 S	669	5	4.48e-130	99.56	3	F:GO:0016740; C:GO:0005783; C:GO:0005829	F:transferase activity; C:endoplasmic reticulum; C:cytosol	EC:2	Transferases	SIGNAL_PEPTIDE_H_REGION (PHOBIUS); SIGNAL_PEPTIDE (PHOBIUS); NON_CYTOPLASMIC_DOMAIN (PHOBIUS); SIGNAL_PEPTIDE_C_REGION (PHOBIUS); SIGNAL_PEPTIDE_N_REGION (PHOBIUS)	no GO terms	no GO terms
P7_H01	---NA---	528									NON_CYTOPLASMIC_DOMAIN (PHOBIUS); TRANSMEMBRANE (PHOBIUS); CYTOPLASMIC_DOMAIN (PHOBIUS); TMhelix (TMHMM)	no GO terms	no GO terms
P7_H03	venom protein 302	673	5	5.22e-65	79.79						SIGNAL_PEPTIDE (PHOBIUS); SIGNAL_PEPTIDE_H_REGION (PHOBIUS); NON_CYTOPLASMIC_DOMAIN (PHOBIUS); SIGNAL_PEPTIDE_C_REGION (PHOBIUS); SIGNAL_PEPTIDE_N_REGION (PHOBIUS); PS51257 (PROSITE_PROFILES); SignalP-noTM (SIGNALP_GRAM_NEGATIVE); SignalP-TM (SIGNALP_GRAM_POSITIVE); SignalP-noTM (SIGNALP_EUK); IPR009030 (SUPERFAMILY)	no GO terms	no GO terms
P7_H05	dihydrolipoyllysine-residue acetyltransferase component of pyruvate dehydrogenase complex, mitochondrial-like	623	5	1.57e-41	100	6	P:GO:0006790; P:GO:0055086; P:GO:1901135; F:GO:0016740; F:GO:0140096; C:GO:0005739	P:sulfur compound metabolic process; P:nucleobase-containing small molecule metabolic process; P:carbohydrate derivative metabolic process; F:transferase activity; F:catalytic activity, acting on a protein; C:mitochondrion	EC:2.3.1.12	dihydrolipoyllysine-residue acetyltransferase	no IPS match	no IPS match	no IPS match
P7_H06	---NA---	629									CYTOPLASMIC_DOMAIN (PHOBIUS); TRANSMEMBRANE (PHOBIUS); NON_CYTOPLASMIC_DOMAIN (PHOBIUS); TMhelix (TMHMM)	no GO terms	no GO terms
P7_H07	hypothetical protein HPB50_001603	697	5	1.23e-109	96.02	1	C:GO:0016020	C:membrane			IPR006149 (PFAM); PTHR39069 (PANTHER); NON_CYTOPLASMIC_DOMAIN (PHOBIUS); CYTOPLASMIC_DOMAIN (PHOBIUS); TRANSMEMBRANE (PHOBIUS); TMhelix (TMHMM)	no GO terms	no GO terms
P7_H08	---NA---	703									NON_CYTOPLASMIC_DOMAIN (PHOBIUS); TRANSMEMBRANE (PHOBIUS); TRANSMEMBRANE (PHOBIUS); NON_CYTOPLASMIC_DOMAIN (PHOBIUS); CYTOPLASMIC_DOMAIN (PHOBIUS); CYTOPLASMIC_DOMAIN (PHOBIUS); TRANSMEMBRANE (PHOBIUS); TMhelix (TMHMM); TMhelix (TMHMM); TMhelix (TMHMM)	no GO terms	no GO terms
P8_A05	HEAT repeat-containing protein 1-like	297	5	1.98e-40	84.17						IPR012954 (PFAM); IPR040191 (PANTHER); SIGNAL_PEPTIDE_C_REGION (PHOBIUS); SIGNAL_PEPTIDE_H_REGION (PHOBIUS); NON_CYTOPLASMIC_DOMAIN (PHOBIUS); SIGNAL_PEPTIDE (PHOBIUS); SIGNAL_PEPTIDE_N_REGION (PHOBIUS); SignalP-TM (SIGNALP_GRAM_POSITIVE); SignalP-noTM (SIGNALP_EUK)	P:GO:0000462; P:GO:0045943; F:GO:0030515; C:GO:0030686; C:GO:0032040; C:GO:0034455	P:maturation of SSU-rRNA from tricistronic rRNA transcript (SSU-rRNA, 5.8S rRNA, LSU-rRNA); P:positive regulation of transcription by RNA polymerase I; F:snoRNA binding; C:90S preribosome; C:small-subunit processome; C:t-UTP complex
P8_A08	hypothetical protein HPB50_021329	663	5	2.14e-38	82.7						SIGNAL_PEPTIDE_H_REGION (PHOBIUS); NON_CYTOPLASMIC_DOMAIN (PHOBIUS); SIGNAL_PEPTIDE_C_REGION (PHOBIUS); SIGNAL_PEPTIDE_N_REGION (PHOBIUS); SIGNAL_PEPTIDE (PHOBIUS); SignalP-noTM (SIGNALP_EUK); SignalP-TM (SIGNALP_GRAM_POSITIVE)	no GO terms	no GO terms
P8_A10	---NA---	636									SIGNAL_PEPTIDE (PHOBIUS); SIGNAL_PEPTIDE_C_REGION (PHOBIUS); CYTOPLASMIC_DOMAIN (PHOBIUS); TRANSMEMBRANE (PHOBIUS); NON_CYTOPLASMIC_DOMAIN (PHOBIUS); SIGNAL_PEPTIDE_N_REGION (PHOBIUS); SIGNAL_PEPTIDE_H_REGION (PHOBIUS); SignalP-noTM (SIGNALP_GRAM_NEGATIVE); SignalP-TM (SIGNALP_GRAM_POSITIVE); TMhelix (TMHMM)	no GO terms	no GO terms
P8_A11	SAP domain-containing ribonucleoprotein isoform X1	707	5	1.24e-62	89.08						TRANSMEMBRANE (PHOBIUS); CYTOPLASMIC_DOMAIN (PHOBIUS); NON_CYTOPLASMIC_DOMAIN (PHOBIUS)	no GO terms	no GO terms
P8_B02	5'-AMP-activated protein kinase subunit beta-2	606	5	2.66e-55	99.27	2	P:GO:0023052; C:GO:0005634	P:signaling; C:nucleus			TRANSMEMBRANE (PHOBIUS); NON_CYTOPLASMIC_DOMAIN (PHOBIUS); CYTOPLASMIC_DOMAIN (PHOBIUS); TMhelix (TMHMM)	no GO terms	no GO terms
P8_B06	ubiquitin-conjugating enzyme E2 W isoform X2	704	5	9.18e-78	98.31						G3DSA:3.10.110.10:FF:000022 (FUNFAM); SM00212 (SMART); IPR000608 (PFAM); IPR016135 (G3DSA:3.10.110.GENE3D); IPR050113 (PANTHER); IPR000608 (PROSITE_PROFILES); IPR000608 (CDD); SignalP-noTM (SIGNALP_EUK); IPR016135 (SUPERFAMILY)	no GO terms	no GO terms
P8_B08	DNA transposase THAP9	656	5	4.39e-06	90.92	1	F:GO:0003677	F:DNA binding			TRANSMEMBRANE (PHOBIUS); NON_CYTOPLASMIC_DOMAIN (PHOBIUS); CYTOPLASMIC_DOMAIN (PHOBIUS)	no GO terms	no GO terms
P8_B09	---NA---	711									SIGNAL_PEPTIDE_N_REGION (PHOBIUS); NON_CYTOPLASMIC_DOMAIN (PHOBIUS); SIGNAL_PEPTIDE_H_REGION (PHOBIUS); SIGNAL_PEPTIDE_C_REGION (PHOBIUS); SIGNAL_PEPTIDE (PHOBIUS)	no GO terms	no GO terms
P8_B12	---NA---	620									TMhelix (TMHMM); TMhelix (TMHMM)	no GO terms	no GO terms
P8_C07	---NA---	597									CYTOPLASMIC_DOMAIN (PHOBIUS); TRANSMEMBRANE (PHOBIUS); NON_CYTOPLASMIC_DOMAIN (PHOBIUS); TMhelix (TMHMM)	no GO terms	no GO terms
P8_D03	---NA---	549									SIGNAL_PEPTIDE_H_REGION (PHOBIUS); NON_CYTOPLASMIC_DOMAIN (PHOBIUS); SIGNAL_PEPTIDE_C_REGION (PHOBIUS); SIGNAL_PEPTIDE_N_REGION (PHOBIUS); SIGNAL_PEPTIDE (PHOBIUS); SignalP-TM (SIGNALP_GRAM_POSITIVE); SignalP-TM (SIGNALP_GRAM_NEGATIVE); SignalP-TM (SIGNALP_EUK); TMhelix (TMHMM); TMhelix (TMHMM); TMhelix (TMHMM)	no GO terms	no GO terms
P8_D08	---NA---	665									TRANSMEMBRANE (PHOBIUS); CYTOPLASMIC_DOMAIN (PHOBIUS); NON_CYTOPLASMIC_DOMAIN (PHOBIUS); TMhelix (TMHMM)	no GO terms	no GO terms
P8_D09	thymosin beta isoform X3	609	5	1.01e-08	100	3	P:GO:0007010; F:GO:0008092; C:GO:0005829	P:cytoskeleton organization; F:cytoskeletal protein binding; C:cytosol			CYTOPLASMIC_DOMAIN (PHOBIUS); NON_CYTOPLASMIC_DOMAIN (PHOBIUS); TRANSMEMBRANE (PHOBIUS); TMhelix (TMHMM)	no GO terms	no GO terms
P8_E01	hypothetical protein HPB50_020259	636	5	4.31e-80	89.35						TRANSMEMBRANE (PHOBIUS); CYTOPLASMIC_DOMAIN (PHOBIUS); NON_CYTOPLASMIC_DOMAIN (PHOBIUS)	no GO terms	no GO terms
P8_E12	---NA---	627									SIGNAL_PEPTIDE_N_REGION (PHOBIUS); SIGNAL_PEPTIDE (PHOBIUS); NON_CYTOPLASMIC_DOMAIN (PHOBIUS); SIGNAL_PEPTIDE_C_REGION (PHOBIUS); SIGNAL_PEPTIDE_H_REGION (PHOBIUS)	no GO terms	no GO terms
P8_F03	---NA---	722									SIGNAL_PEPTIDE (PHOBIUS); TRANSMEMBRANE (PHOBIUS); SIGNAL_PEPTIDE_H_REGION (PHOBIUS); CYTOPLASMIC_DOMAIN (PHOBIUS); NON_CYTOPLASMIC_DOMAIN (PHOBIUS); SIGNAL_PEPTIDE_C_REGION (PHOBIUS); SIGNAL_PEPTIDE_N_REGION (PHOBIUS)	no GO terms	no GO terms
P8_F09	---NA---	694									CYTOPLASMIC_DOMAIN (PHOBIUS); NON_CYTOPLASMIC_DOMAIN (PHOBIUS); TRANSMEMBRANE (PHOBIUS)	no GO terms	no GO terms
P8_F10	insulin-like growth factor-binding protein-related protein 1	689	5	1.16e-149	96.78	3	P:GO:0023052; C:GO:0005615; C:GO:0031012	P:signaling; C:extracellular space; C:extracellular matrix			G3DSA:2.60.40.10:FF:000032 (FUNFAM); IPR003598 (SMART); IPR000867 (SMART); IPR003599 (SMART); IPR002350 (SMART); G3DSA:4.10.40.20 (GENE3D); IPR000867 (PFAM); IPR002350 (PFAM); IPR013783 (G3DSA:2.60.40.GENE3D); G3DSA:3.30.60.30 (GENE3D); IPR013098 (PFAM); IPR011390 (PANTHER); IPR000867 (PROSITE_PROFILES); IPR007110 (PROSITE_PROFILES); IPR002350 (PROSITE_PROFILES); cd00104 (CDD); IPR036179 (SUPERFA…	P:GO:0001558; P:GO:0009966; F:GO:0005515; F:GO:0005520; C:GO:0005576	P:regulation of cell growth; P:regulation of signal transduction; F:protein binding; F:insulin-like growth factor binding; C:extracellular region
P8_G05	ralBP1-associated Eps domain-containing protein 1-like isoform X5	607	5	2.04e-32	98.97						TRANSMEMBRANE (PHOBIUS); CYTOPLASMIC_DOMAIN (PHOBIUS); TRANSMEMBRANE (PHOBIUS); NON_CYTOPLASMIC_DOMAIN (PHOBIUS); CYTOPLASMIC_DOMAIN (PHOBIUS); SignalP-TM (SIGNALP_GRAM_POSITIVE); TMhelix (TMHMM)	no GO terms	no GO terms
P8_G07	hypothetical protein HPB49_006090	608	5	4.42e-11	73.12						SignalP-noTM (SIGNALP_EUK)	no GO terms	no GO terms
P8_G11	40S ribosomal protein SA-like	599	5	2.54e-53	89.11	6	P:GO:0002181; P:GO:0042254; P:GO:0065003; F:GO:0005198; C:GO:0005829; C:GO:0005840	P:cytoplasmic translation; P:ribosome biogenesis; P:protein-containing complex assembly; F:structural molecule activity; C:cytosol; C:ribosome			IPR032281 (PFAM); G3DSA:3.40.50.10490 (GENE3D); IPR005707 (PANTHER); SignalP-noTM (SIGNALP_EUK)	P:GO:0000028; P:GO:0002181; P:GO:0006412; F:GO:0003735; C:GO:0015935; C:GO:0022627; C:GO:0030686	P:ribosomal small subunit assembly; P:cytoplasmic translation; P:translation; F:structural constituent of ribosome; C:small ribosomal subunit; C:cytosolic small ribosomal subunit; C:90S preribosome
P8_H02	---NA---	603									CYTOPLASMIC_DOMAIN (PHOBIUS); NON_CYTOPLASMIC_DOMAIN (PHOBIUS); TRANSMEMBRANE (PHOBIUS); TRANSMEMBRANE (PHOBIUS); CYTOPLASMIC_DOMAIN (PHOBIUS); TMhelix (TMHMM)	no GO terms	no GO terms
P8_H07	---NA---	643									SIGNAL_PEPTIDE (PHOBIUS); SIGNAL_PEPTIDE_C_REGION (PHOBIUS); NON_CYTOPLASMIC_DOMAIN (PHOBIUS); SIGNAL_PEPTIDE_N_REGION (PHOBIUS); SIGNAL_PEPTIDE_H_REGION (PHOBIUS)	no GO terms	no GO terms
P8_H08	---NA---	629									SIGNAL_PEPTIDE (PHOBIUS); SIGNAL_PEPTIDE_C_REGION (PHOBIUS); SIGNAL_PEPTIDE_N_REGION (PHOBIUS); SIGNAL_PEPTIDE_H_REGION (PHOBIUS); NON_CYTOPLASMIC_DOMAIN (PHOBIUS)	no GO terms	no GO terms
P8_H09	---NA---	677									TMhelix (TMHMM)	no GO terms	no GO terms
P9_A04	---NA---	627									TRANSMEMBRANE (PHOBIUS); NON_CYTOPLASMIC_DOMAIN (PHOBIUS); CYTOPLASMIC_DOMAIN (PHOBIUS); TMhelix (TMHMM)	no GO terms	no GO terms
P9_A06	---NA---	557									CYTOPLASMIC_DOMAIN (PHOBIUS); NON_CYTOPLASMIC_DOMAIN (PHOBIUS); TRANSMEMBRANE (PHOBIUS); TMhelix (TMHMM)	no GO terms	no GO terms
P9_A07	---NA---	633									Coil (COILS); Coil (COILS); SIGNAL_PEPTIDE (PHOBIUS); NON_CYTOPLASMIC_DOMAIN (PHOBIUS); SIGNAL_PEPTIDE_N_REGION (PHOBIUS); SIGNAL_PEPTIDE_C_REGION (PHOBIUS); SIGNAL_PEPTIDE_H_REGION (PHOBIUS)	no GO terms	no GO terms
P9_A12	carboxy-terminal domain RNA polymerase II polypeptide A small phosphatase 1-like	471	5	3.05e-22	96.89						SignalP-TM (SIGNALP_GRAM_POSITIVE)	no GO terms	no GO terms
P9_B02	protein farnesyltransferase/geranylgeranyltransferase type-1 subunit alpha	624	5	2.19e-67	90.85	2	F:GO:0016740; F:GO:0140096	F:transferase activity; F:catalytic activity, acting on a protein	EC:2.5.1.59; EC:2.5.1.58	protein geranylgeranyltransferase type I; protein farnesyltransferase	G3DSA:1.25.40.120 (GENE3D); IPR002088 (PROSITE_PROFILES); SSF48439 (SUPERFAMILY)	P:GO:0018342; F:GO:0008318	P:protein prenylation; F:protein prenyltransferase activity
P9_B06	---NA---	758									TRANSMEMBRANE (PHOBIUS); CYTOPLASMIC_DOMAIN (PHOBIUS); NON_CYTOPLASMIC_DOMAIN (PHOBIUS); TMhelix (TMHMM)	no GO terms	no GO terms
P9_B11	---NA---	707									TRANSMEMBRANE (PHOBIUS); TRANSMEMBRANE (PHOBIUS); TRANSMEMBRANE (PHOBIUS); NON_CYTOPLASMIC_DOMAIN (PHOBIUS); CYTOPLASMIC_DOMAIN (PHOBIUS); CYTOPLASMIC_DOMAIN (PHOBIUS); NON_CYTOPLASMIC_DOMAIN (PHOBIUS); SignalP-TM (SIGNALP_GRAM_POSITIVE); TMhelix (TMHMM); TMhelix (TMHMM); TMhelix (TMHMM)	no GO terms	no GO terms
P9_C03	---NA---	671									TRANSMEMBRANE (PHOBIUS); NON_CYTOPLASMIC_DOMAIN (PHOBIUS); CYTOPLASMIC_DOMAIN (PHOBIUS)	no GO terms	no GO terms
P9_C05	ferritin	464	5	4.94e-56	99.12	2	F:GO:0016491; C:GO:0005829	F:oxidoreductase activity; C:cytosol	EC:1.16.3.1	ferroxidase	IPR008331 (PFAM); IPR012347 (G3DSA:1.20.1260.GENE3D); IPR001519 (PANTHER); IPR014034 (PROSITE_PATTERNS); IPR009040 (PROSITE_PROFILES); cd01056 (CDD); IPR009078 (SUPERFAMILY)	P:GO:0006826; P:GO:0006879; P:GO:0006880; F:GO:0008198; F:GO:0008199; C:GO:0005737	P:iron ion transport; P:intracellular iron ion homeostasis; P:intracellular sequestering of iron ion; F:ferrous iron binding; F:ferric iron binding; C:cytoplasm
P9_C07	---NA---	582									NON_CYTOPLASMIC_DOMAIN (PHOBIUS); TRANSMEMBRANE (PHOBIUS); TRANSMEMBRANE (PHOBIUS); CYTOPLASMIC_DOMAIN (PHOBIUS); CYTOPLASMIC_DOMAIN (PHOBIUS); TMhelix (TMHMM); TMhelix (TMHMM)	no GO terms	no GO terms
P9_C12	hypothetical protein V5799_019469	642	5	3.47e-09	71.57						SignalP-noTM (SIGNALP_EUK)	no GO terms	no GO terms
P9_D03	---NA---	594									PIRSR006769-2 (PIRSR); TMhelix (TMHMM)	no GO terms	no GO terms
P9_D05	uncharacterized protein LOC119397645	734	5	7.71e-49	68	2	P:GO:0007018; C:GO:0005856	P:microtubule-based movement; C:cytoskeleton			SIGNAL_PEPTIDE_H_REGION (PHOBIUS); SIGNAL_PEPTIDE_C_REGION (PHOBIUS); SIGNAL_PEPTIDE (PHOBIUS); NON_CYTOPLASMIC_DOMAIN (PHOBIUS); SIGNAL_PEPTIDE_N_REGION (PHOBIUS)	no GO terms	no GO terms
P9_D07	RING finger protein 150-like	574	5	1.35e-107	99.61						G3DSA:3.30.40.10:FF:000009 (FUNFAM); IPR001841 (SMART); IPR013083 (G3DSA:3.30.40.GENE3D); IPR001841 (PFAM); PTHR46539 (PANTHER); CYTOPLASMIC_DOMAIN (PHOBIUS); NON_CYTOPLASMIC_DOMAIN (PHOBIUS); TRANSMEMBRANE (PHOBIUS); IPR001841 (PROSITE_PROFILES); SSF57850 (SUPERFAMILY); TMhelix (TMHMM)	no GO terms	no GO terms
P9_D10	---NA---	268									CYTOPLASMIC_DOMAIN (PHOBIUS); TRANSMEMBRANE (PHOBIUS); NON_CYTOPLASMIC_DOMAIN (PHOBIUS); TMhelix (TMHMM); TMhelix (TMHMM)	no GO terms	no GO terms
P9_D11	FAS-associated factor 1	621	5	9.6e-86	95.07	2	C:GO:0005634; C:GO:0005783	C:nucleus; C:endoplasmic reticulum			Coil (COILS); Coil (COILS); IPR001012 (SMART); IPR001012 (PFAM); G3DSA:3.10.20.90 (GENE3D); IPR050730 (PANTHER); IPR001012 (PROSITE_PROFILES); IPR033043 (CDD); IPR029071 (SUPERFAMILY)	P:GO:0030433; F:GO:0005515; F:GO:0043130; C:GO:0005634; C:GO:0005783	P:obsolete ubiquitin-dependent ERAD pathway; F:protein binding; F:ubiquitin binding; C:nucleus; C:endoplasmic reticulum
P9_D12	---NA---	715									CYTOPLASMIC_DOMAIN (PHOBIUS); TRANSMEMBRANE (PHOBIUS); CYTOPLASMIC_DOMAIN (PHOBIUS); NON_CYTOPLASMIC_DOMAIN (PHOBIUS); TRANSMEMBRANE (PHOBIUS); TMhelix (TMHMM); TMhelix (TMHMM); TMhelix (TMHMM)	no GO terms	no GO terms
P9_E04	---NA---	637									TRANSMEMBRANE (PHOBIUS); NON_CYTOPLASMIC_DOMAIN (PHOBIUS); CYTOPLASMIC_DOMAIN (PHOBIUS); TMhelix (TMHMM); TMhelix (TMHMM)	no GO terms	no GO terms
P9_E09	hypothetical protein HPB50_001603	763	5	1.69e-143	96.79	1	C:GO:0016020	C:membrane			IPR006149 (PFAM); PTHR39069 (PANTHER); CYTOPLASMIC_DOMAIN (PHOBIUS); TRANSMEMBRANE (PHOBIUS); NON_CYTOPLASMIC_DOMAIN (PHOBIUS); TMhelix (TMHMM)	no GO terms	no GO terms
P9_E10	---NA---	553									Coil (COILS); SIGNAL_PEPTIDE_N_REGION (PHOBIUS); NON_CYTOPLASMIC_DOMAIN (PHOBIUS); SIGNAL_PEPTIDE_C_REGION (PHOBIUS); SIGNAL_PEPTIDE_H_REGION (PHOBIUS); SIGNAL_PEPTIDE (PHOBIUS)	no GO terms	no GO terms
P9_F03	---NA---	737									CYTOPLASMIC_DOMAIN (PHOBIUS); TRANSMEMBRANE (PHOBIUS); NON_CYTOPLASMIC_DOMAIN (PHOBIUS)	no GO terms	no GO terms
P9_F07	S-phase kinase-associated protein 1	609	5	6.07e-53	99.03	4	P:GO:0000278; P:GO:0030163; F:GO:0016874; C:GO:0005634	P:mitotic cell cycle; P:protein catabolic process; F:ligase activity; C:nucleus	EC:6	Ligases	NON_CYTOPLASMIC_DOMAIN (PHOBIUS); SIGNAL_PEPTIDE (PHOBIUS); SIGNAL_PEPTIDE_C_REGION (PHOBIUS); SIGNAL_PEPTIDE_N_REGION (PHOBIUS); SIGNAL_PEPTIDE_H_REGION (PHOBIUS)	no GO terms	no GO terms
P9_F09	hypothetical protein HPB50_027084	769	5	4.82e-126	77.07						SIGNAL_PEPTIDE_C_REGION (PHOBIUS); SIGNAL_PEPTIDE (PHOBIUS); NON_CYTOPLASMIC_DOMAIN (PHOBIUS); SIGNAL_PEPTIDE_N_REGION (PHOBIUS); SIGNAL_PEPTIDE_H_REGION (PHOBIUS); SignalP-noTM (SIGNALP_EUK); SignalP-noTM (SIGNALP_GRAM_NEGATIVE)	no GO terms	no GO terms
P9_G03	---NA---	743									SIGNAL_PEPTIDE_C_REGION (PHOBIUS); SIGNAL_PEPTIDE_N_REGION (PHOBIUS); SIGNAL_PEPTIDE (PHOBIUS); NON_CYTOPLASMIC_DOMAIN (PHOBIUS); SIGNAL_PEPTIDE_H_REGION (PHOBIUS)	no GO terms	no GO terms
P9_G10	---NA---	624									Coil (COILS); NON_CYTOPLASMIC_DOMAIN (PHOBIUS); SIGNAL_PEPTIDE_C_REGION (PHOBIUS); SIGNAL_PEPTIDE (PHOBIUS); SIGNAL_PEPTIDE_H_REGION (PHOBIUS); SIGNAL_PEPTIDE_N_REGION (PHOBIUS); SignalP-TM (SIGNALP_GRAM_POSITIVE)	no GO terms	no GO terms
P9_H07	piggyBac transposable element-derived protein 4-like	659	5	2.15e-08	68.24						SignalP-noTM (SIGNALP_EUK)	no GO terms	no GO terms
