# Supplementary material for: Mining the secreted and membrane transcriptome of Hyalomma dromedarii ticks for identification of potential protective antigens
Source: Parasit Vectors. 2024 Nov 11;17:462. doi: 10.1186/s13071-024-06538-5 (PMC11555925; doi:10.1186/s13071-024-06538-5)
Supplement: Supplementary file 2 — Additional file 2. Fasta 1: Nucleotide sequences of the 319 H. dromedarii SMaT sequences. [file 13071_2024_6538_MOESM2_ESM.txt]

>Tick_P10_A02  
CGGGATCTGGGAGCTGTGCGGGCAGTTGCTGGAATTTGGAAGTTCGGGTC
ATGCAAGCAAAAGTGATGGTGCCCGTCTTTGTGGCATTTGTTGTAGCTCT
GGCGGCAGTCTCGGCGGTCAGTGCTGAAGAACTCGTGATCTGCCCTCTGG
TGGACGACAAGGGAGTCAACGCAACGCTGCTGCCAAACGTGTACAACTGC
TCCACTTTCTACCTGTGTTCCCAGGGTGTCCCGGAGCTGATCGAGTGTCC
TCGAGCCCTTCAGTTCAACCGTAAGCTGAACGTGTGCGACTTCCCGTGGC
GCGCTGCTTGCGTCGAGCTCCCTCTCCCGGAACCCGAACTGCCGACCACT
GACGCACCCGTGGCGACCGAAAGGGTTGTCATCACGAAGACGATCAAGGA
AGTCTACAGGCCTGTTGATGAAGTGGCGCCCGTATTATAAAGAATAAAGC
TCTCTCCGAAAAACTAAAAAAAAAAAAAAAAAAAAAAAAAAAAAAAAAAA
AAAAAAAAAAAAAAAAAAAAAAAAAAAAAAAAAAAAAAAAAGGGG

>Tick_P10_A04  
CCGGGAGAGAGATTATGAGGAGCAGACTGGCAACCTCCAGCTGGCTGCTA
TGATGCACACAGGCCTCAGCAGGGACCTTATTAAGCAGAGCAAGCTCAGT
CCCGATTCGGTCATGCAGCTGTCCTTTCAGCTGGCCTGTTTCCTGGCGCA
TGGGGGCGCGGCGGCCACTTGCGAATCGTGCAGCGCGTCCGCTTTCGGGC
ATGGGCGGGCCGGGGCGGTGCGGCCGGCGGCGGTGGCCACAGGGCATTGT
GTGAGGGCCCTCGGTTCGGCCGGGGACCTCGGGGCTGCTCGGCCGCTGCT
GGGGGGGTGCTCCGGAGTTCACGGCCGGCTCACAGGGGAGGCTGCCATGG
GTCAGGGGTTCGGCCGCCGCTTGTTCGCCTTGGGGGTGCTGGCTGGGGGG
GGGGGACGGCCCTTGCCCGCAGTTTGCGGGGACAAATGCTTTGGGCGGGC
GGGCCGCTTTGTCCTTTCGGCATCCACTTTGCATGGTGTGGCCTTCGGCG
GCGGCGGCTTTGCGCCTGTCGTGCCGGATGGCTGTGGCATTGGCTGTGGC
ATGGTGGATGGGGGATTGGGAGCTCTGGTCGGTGCTTGCGGCCCACATCG
GGATGCCGGGGGTTTTTCGGCATGCGTGGCTGGGGCTTTGGATCGTGTCT
GTGTTGCCATGGGGTGGGGCTGGAGTG

>Tick_P10_A08  
CGGGATCGCCAACAGGACTCCAGCACCCCGTTTCTTCGCCACGTCTGTCG
GTAGCGAACACACAACGGTGCACACCACCTCCGTTACGACAGTCACCAGC
CAAGTTGCGCAGGACAGCGATGCTCCAAATGCGCGTTCAGTCTCCTCGAC
TTCAGTCACGAATGGCACTACTGATGACGTCTCTGCTACGCTCGACAATG
CCCCTTCCACCACGGTGGGCGACACATCAACTCGAACCAATGCACCAGGC
CAGCTGGGCTCGCTGGTATCTCGGCTCATCGAAGAGGTCACCCAGCCGAC
CATTGGCGACCTGCGCGAAGCCACCTTCGCGCCCTGGCCTCCAACGGCGG
TGCTTAAGCGCAACAGTGGTAACGGTGCCGACGAGCCCAAGTACCGCTAC
TTCTACGACCCCACGCAGGTCATGCAGGTCCTGTAGGAAACCTTCCCGCT
CTTTTAAACCAGTGGCGGCGTTTTTAATCTTCCTTCAGCGCCTCACGAGT
ACCGCCACGCCCCATTACTCTCCATTGAACGGCAGCGTTCAAAATGCTCA
ATAAAATTCTTACCTACAAAAAAAAAAAAAAAAAAAAAAAAAAAAGGG

>Tick_P10_A09  
GGATCACGATGTCAATGTATATTGCCTCTCGCTTTGTTAATTGATGTTTT
CAACGCGCAGAATGCAAGTGCATATGCCTGTGTTTAATTTTGTCTTTTAG
TGTCAATGCCTGTGTTCGCTGTATGTCTCTATTTTGTAACGTATTTCATG
ACCATTCTTGAATTTCAGCATTTATGTGTATGCTATTCCACTGTATGTGT
TTTCCACTCCTGTAAAAACCCCAGCTTGGGGTTGACAGTATTAATAAACA
AACAAACAAACAAAAAAGAAAGTGGCGCGCACGTAGGAGGCGCCCGAGGT
CACGCCGCGTCTCCAAAAGGGGAGAATGTTGTGGAACCTTTTTTTATCGC
GGCGAGCGCGCGCGAGGGACGGACGTAAGGAGAGAGAGGAGGTGTAGAGT
ACACATCGACACTCCTCGCGCAGTGAGAGAGAGAGAGAGGCGCCGCCCCA
ACGAAGAAGGACCTAGAATGGGCGAGAAGGTTCCTAGTTTTGTGTGCGCT
TGAGTCACGTGGGCCGCGCCGAACTTTCTAGCACAGCTTCCCAGGGCTAT
ATAAGCAGTCGGACACGGGCCGCGAAGGGGCAGTAGAAGAGTAGAAAGAA
GAAGCAAGTCGTGCGTGACTCAGACGCTGTTCCACGAGCCATCTGACAAG
CCCACCTGCATGCTCGAGTTGAGAAGACGCCCAAGTGATTTGGTGAATAG
GACTCTTTTGTGTTTTGTTCTTTGTTGCAGTGCCTGAGCTTGTTCC

>Tick_P10_A11  
CCGGGATCCGAGCGCCGTCGCCCGAAGGAGACAAAATGCTTCTAGGTGCT
CCCTTGCGGCCATCGCTGGTGCTGCTCGCGGTGGCGGCTCTTGCGGTGCT
GATGTTCGCAATGCCCGTGGAAGGCCGGAGTAAAAGGATGCAGTGGCCGC
GTTTCGTGAGCTGTATAAGCAGGCGTGGGGGAGCAGCCCTGGCGACGCCC
AGCGGAAGGTGCGCCTCCGGCAAGATGCTCGGACAGTTCCGCACCATGAA
CCGTGTCAACTGCAGGAACTGCGACAAGTATTTCCACTGCATGGCGAACT
GGTTGGCGATACACAAGTGTCGGGGACGATTCAAGAAGCACGTGGCCGTA
GTCATCAGCTACTGCAGGGAGTACTCGCAGCCCGGAAACGCCGCTGACCG
GCGCGGAGACGAGGAGGCTAACCGATATGGCCGGCGCGGCGGAAACTGCG
GAGCGCGCTACTTGCGCCGGCACAAGTGCGCCTACAACCCGAGAACGGGA
CGGTGCAAGTGGTGAGCATATGGTTCACAAGCAGCGCAAGGTGCGACTGA
AGGTTGCGCCGTCACCGAAGGATGCCTGTTTCTGTCAAAGCCATCTGGAT
ATCTACGGGTAGGACAAAAATTGCAGAGGGCAAGAATAAAGACAGGCAGT
TGAAAAAAAAAAAAAAAAAAAAAAAGGG

>Tick_P10_B05  
CCGGGATCTGCCTCAGTGAGGGGTGGGAAGGCACGGGCAGAAAGTTTTTT
TTTTTATCCCGTTTGCTAATTTTCTTTCCTCTCGCTCTCATCTGCCTTTC
TGTCTGCCACCAGTATTCCTTCCCTTTTGCTGCTTGCTGCTGCTGTTATT
GAAAACCTTCGGCCTTTTCTTTCTTGGTCATCCTTGCCTGTGTGCTAAGC
CGAAAACAGTCTGCTGGTCCAGTCAAGTTCACCTGCTGCTTGCATAGGCT
TTCCTCTTTGTCCCGGTTGCAGAGTCTCTGTGGTTCTTTTTTTTCTTGTC
CTCTCTGTCTGCTGTAAAAAGCAACCCACAGTCCCTTTTTTTTTTTACAT
GTTACTTGTATCCAAGGTGGCATACAGAAAGGCTTAGCATACAAGAGAGG
TGCAAGGATGCGTGTGCGCAGCGCAGCAAGGACGATGGACTGATCAATCA
ACATCACATGTGCTTCTTGTATTCCATGCTGGAATTTCGAATTAAAGGCA
TGGTTTCACGAGCNAAAAAAAAAAAAAAAAAAAAAAAAAAAAAAAAAAAA
AAAAAAAAAAAAAAAAAAAAAAAAAAAAAAAAAAAAAAAAAAAAAAAAAA
AAAAAAAAAAAAAAAAAAAAAAAAAAAAAAAAAAAAAA

>Tick_P10_B06  
CCGGGATCAGTTACATGTGTACATTCACCAATTCCCCGATTGGCTGTGAA
CAGTACTTTTCCAGTCTGCCTTATTGCTTGTGTACATTCACCAGTTCCCC
GATTGGCTGTGAACAGTACTTTTCCAGTCTGCCTTATTGCTTGTACTGTT
TTAATTTGGACACCATGCCTACTTCGAAAGCGCAGCTTATTGGCTTCCAA
AATACCAGAATGGACTGGTCGGCTCTGTTTTTTTCGCACTTGCCTAATGC
ATGTGGCAAGGAAAAGTTCTCATCCGGCAAGCTGGTCAACGCAACTTGAA
AAAGGAGCGTACATCATGGTTTCGTTTCATCGATCGTTAGCAGAAACAGA
AAAAAAATCTGCAGAGGGCAGTACGTCGAGCAGTGGGATCCACGTGTACG
CTTCAACGTGCAACAACCTGACAATATGTGCACGCGCGAAGTAGCGCGCC
ACGGTCAGCTCTCGGTAAGTGCATACCATTGGGGTTTGTGATGTCGTCGT
ACGATGGGGGCAAGTCATTTTCCACTGGACTCCGAAAGGGCGTCGGTGCG
GGGCTGTCACTGTACGGCGGCAACGACATGGCGAACTCCTGGATAAAGTT
CGCGAGCGCAAACAAAACAATTACAAGTCCAATCTGCGCCTTCTTTCTAC
TTCTATCATTATTATTTTTTTACGCAGCAGGCAACGAAGAAGCAAACGCG
ACATCCGCAAGCCAACGAGAACGGCTACAGTTGTACCGTTATCTCGAGAG
AGATG

>Tick_P10_D05  
CGGGATTCGAGTGTGGGGTCTGCTCTAAGCAGCACATCGGACAAACCGCT
ACGCCTTTCCGAATCAGATTCAACAACCACCGATCACATGTGAAGATACA
ACCAAGCCTCCCTCTCTCCAGGCATATTGGATCGGAAGGTCACAGTTTTG
ATTCAATTCGGGTAACAGTGTTGCAAGGGAACTTGCGCTCTCCCAGGGAG
CGCGAGCAGCGCGAATCATATCTAATTCATAAATTCGGCACACTGGAAAA
TGGAATGTCCGGGCGCTCTTCCTATTGTGCGTGCATTAAAGCGAGAATAA
CACCAAGGGATACTTAACATCAAATTAACCAATAACCGACATGAAAACAG
TGCTGCGTTATGTGAGAGCCGGCGCTTTCGGTGATCGTAGCTGTTGTCCA
TGTTAACTTGAAATATGTGGCGCTATGTATGACTTCTTCCGTCTTTTTCG
CTCACTTGTCCACCACTGCATTTTCCTTGTAATCGTTTATTCAAATATTC
TTCTACTTCGCTCACATATCGCCCCCTCTTATAGATAACACCATTCATAT
CACAAAACATCAGGCCCCTGCCGCATGTACTCCGAAAGATACGTATGGAT
TCACATTTCTTTCTCTTTTTTCCTTTCTTGTGGCGCGCCTTACCGTCTCC
GCCGCCACTTACCCCCTACCGCCCCCAACCCCTTCCCTTTTCTTCTGG

>Tick_P10_D10  
CGGGATGCTGATTACGAACGGATGGCTATGGACGACAGCTATTTAGCTAC
TTTGCAAATTCATGAAGGAAGCCTCTACGCGTTCACTTAGTATAGCACAC
CGCACGAGTGTCGATGCGCTTAGAATAAAAGAAAGAAAACAAAAGGAAAG
GAAAGCGGGTGTGGGGTACATACACCACACAAGACCTCATTGCTCTTCTT
CGAGCTTGCAGATGTTCCCTTGGAAAGTGTGCTGCTGTCAACTGACTGCG
TCACGTCTTCACATTACTGTATGGTTAGAATAACAGGGCGAGTGGGCGTG
CTTTGAATTGACTGCCAACCTATGCATTCCTGAATGGCTTCACAGAAAGA
AGTGTCACCATCACAAGGAGTACGTCGCTATCATTATATTCATGTGGCTG
CCATATAGCCTAGAATCATTCCGAAACAAGTCACGTCGGGCGTTTAGGAA
CATTCGAGACAGTCTCTGCGTGATGTGGGTCGCGCGTGTGCCCGAAAAAC
CTTTCCAACGTTATAAATCCGCAATGCAGGAAAAAAAAAGGGTAAGTGCT
GTAGCCCGGAAAAAATCAAGCGAACGTTACACGAACGTCGATGATGACAG
CGGTACAATTGATTAAAAAGAAAGCGCGAAACAACAATTTGTGAGTATAA
TGCTAGCCATCCTGACTACTTCAGGAATTCATAACGGAATCTCTTAGCAA
TGCGGCTCGCACCGCATACTGTTCGAAGGTGTGCGTCGAATGTCCCGAGA
AAAAAA

>Tick_P10_E07  
CGGGATAGCTGGCCCAGTGCAGATGCTGGTGGTTCCTGCCCTGTGCTGAA
CATGGAGACCTCACCTCCTCCACCAGAAAGAACGCTGCCCTTGGCGCAGC
CCTTCCTCTGCCGCCACGGACATGAGCCGTCTTCGCTGAATGTTTCCTCG
ATGCAAAGACATGCTGATGCAAGGTCATCCCTGTGGTTAATATGGCTGCG
CAAGTATGTCATCCTTTGCCTGGTGTGCGGTGGATCTGCTGTCTTCGTTG
GGGTGCTCTTCATCGCCATCTACTTCACCCTAAAGTCATACACCTCATCG
TTGCAGTTTTTCGAGACCATCCCCACCTATGTACCTGCTGCGGTGCTAAT
ACTGACTGGGCTAATGGTTATGTGCTTTGCCAAGCGAAGGAACCGGTACA
CTTACCTGGTGAAGTTTGCGGGTGGCTGCTGCCTCACTTGTGTGCTCCTC
TGTGTCGTCATCACTGTCACCACCACAGTGGTGCACATGAACCGCCTGCA
GACGCTGCACAAATGTGACTACTCGTCCAAGGACAGGGCCTGCAGAANAA
AAAAAAAAAAAAAAAAAAAAAAAAAAAAAAAAAAAAAAAAAAAAAAAAAA
AAAAAAAAAAAAAAAAAAAAAAAAAAAAAAAAAAAAAAAAAAAAAAAAAA
AAAAAAAAAAAAAA

>Tick_P10_E09  
CCGGGATCATTGATATCAGAACATGGGGAAAAAAACCACCGGAGTTGCCT
TTTAAGAGGGTGCACCGGAATGCCTTTTTTGTACTAGACAGATAAAAGCA
GATCTTCTGCTCCTCCTATTAGCTATGTACGTACGCCTCTCTCATCCTCT
GTCCGCTTTGTTTTGCCGCTATTGTCAACAAGCCCTCCAGAAGTAACATG
GTAATGGTGAACGCGAGCAAGCCAGCGGCTGCGCTCACCACGAGAAAGTG
CCTGAAGCCCGTGTTGCCGAATACGAGCCAATGTAGCCTGGTGAGCGGAC
CTTCGCTGTCAATGTGGCGGCACTGCTGAAACACGTCGCAGTAGCCGTGA
AGATGGTCGCACAGGGCTCCGGGCTGCAGCCTCTTGTGACAGAGGCTGCG
CATGTGACGGAAGGAACACGCCTCACGGCACTCGCTGCCAGGATCTGGGA
TGAACGGTATAGGGATAAGGGGACGGCTTATTAAGAAAAACAACGGACTG
GGTTTTTGCACGTCATGAACCTCCTAATTTGAGTCCAAGCTCTTGCTAAT
AAACGCGCTTGTTCACGTGACATGAGCTGCGCTGACTGCCTCCTTGTATA
AGCTAGCTGATGGCTTCTTTTCTGAGCACTTACGAAAGGTATAATCGGTC
TTGGTGATATAACGTCTGCACCGCAGTACGTCGGCAGGTCTATCTTTATT
ATACAACGTGCGATGTCGCTGGTTCACCTCTCGGCCAAAAG

>Tick_P10_F01  
CGGGATAAAAAAAAAGCGTGGCTCAGTTTTGAAATAAAGGATATATTTGT
TTCATTCCGTTATTTTTGTTTGAAGAGCTTGAGCGGGAGGGAAAAGAAAT
AATACATTCCTGTTGAGGGATCCGACTCTGCCGCCGCTGTGTTATAGTGT
ACCCGTATCGTCGTGCACTCCACTCAGTTCTGTGCAGTATACCGAAGACT
AGAACGACAGCAAGTATGGCGTTCCGCTGATGAGCATGAAGCCGTCGATC
TTGGGTTCGAGTTCGTCGCGGCGGCAGCATTCTTATGGGGACACTGCACA
TA

>Tick_P10_F04  
CCGGGATCTCAGGCCAACCCACCGTTAAACCGAGCTCTAAACGGCTTATT
TGAACCCGACGAGCCAACTCGCGCCTGCACCGAAATTTCGACTTGGCGTT
TTTAGCACCTCAAAAACCAACCAATAGATGTTCCCAATGCGGTTGCGTCG
ACTGACTGAAGCTGACCGTTCTCTACGCGCTGTAGCACCGATCACGAGCG
GGATAGATTCATTGTAGGCTCGTTTGTTTGTTGCACGCGAAGCTGCTCCA
AATTCCTGGGATAACGATTGGTTTTACTATCGTTTTCCCTCGATCCCCAG
TTCGCACTGTGTCGGGCGGCGCTCTATGCGACGTTTCCCATTGAGTGTGT
GCAGCTGAATACTCCGTTCCATGCTTCCGTTGGTGGTCGTGCATACGTAA
GTGCACAGTCAGCGTGGTTCTCCGTAATCACGCCCGCTGGCAGAGTGTGT
ATGCTGCTTTTTTTTTTTTTTATTCTTCTGACGTTGGAAGATTCGCCGGA
TGTGTCACGCTAGCTGCCACGTGACCTGCGCTCGCCCCATTTGTCCTTTT
CATCCCGAAGCGCCTCTCACCTCTCCTGTGTGGTGGAGCCGAATAAAAGC
GAAAAGAAAAGCAGATGGGCAAAAAAGGAAAAAAAAAAAAAAAAAAAAAA
GGG

>Tick_P10_F07  
CCGGGATCAGGCGTCCTAAGGCGAAAAAAAAAAAAAGAGAGAGGCTGGTG
AAAGCTGGGCCGGCCTCTCGGTGTGTGTGAGGAGCAGAGGGTTGCAAGAG
GCGAGCTCAATAGTGTTTGAGCGAGCAGCATGTTGTGGGCAAGCCGCTAA
GGGCGAGCTTGTCAGCGAGAGAGATAGAGAGGCTGGTGGAGCTGGGCCGC
CGGCCTCTCGATGTGAACAGGGATAACAAATGCAGGCCGAAGTGCGGCGT
ACACGAGAGCAGGGCGACTCGTGTGAAGTGCAGTCTCACTGGCGCGGTAC
ACCCGCGGGGCGTGCTGTGATGCAGCTCACCCCGCCGCATGGGTGCTGGC
GTGCCCAAAAAGTGGGACAGAGAAAAGGGCTTCGATCGAACTCTGTGGCA
CCGGTTCGAAGGTTCGAAGCCCCGAGGAAGGCAGAGTTGTTGTTGTTGCG
CGCGGGCTCACCCGCTCGCGCGCGCGTGTGTGAAGGTGGAGGAAGCAGTG
TTTTTTTTTTTTTTGTTTTTTTTTTTCAATTTTTTTTTCGCCCCGGTTGA
CGTGGCGAAAAAAAAAAAAAAAAAAAAAAAAAAAAAAGGG

>Tick_P10_F10  
TCCCGGGATCCAGAGCAGTGTTTCTCCTGCACGCGTTCACTGGCGGTGAT
GTGCTGCTTCGCGGTGTGTCCGGTTTCGTGCTCGACTCCCGTGCGCTCAC
TGCCGACGGCGTCATGCTGCTGGGCTTCGTGCTGCAAGCGCTCGGCGTCC
AGATTCTCGCCTGCAGCGCCACTCTCCCAGCGCTGGTCGTCGGCTCGCTC
ATCTTCGGCAGCGGCAACGGGCTGCGCATGCCAATGCCCGGCGTTCTTCT
CATCGGTGACTTTGGGCTCAAGCTACTCCCCCAGGTGTTCGGCGGGTTCG
CACTCGTGTGCGGCCTCAACGTGTGGATACGCGCACCACTCATCGGGTAC
TTCAGAGACAAGCACGGTGCATACGACGGTGTTCTCCATGTGGTGGGCGC
CTGCTCTTTCGCTTTCGTCATTGCCTGGGCAGCGCGGATCTGCTGCAGGC
GGAAACGTCCCGGAGCTCAATAAACTGTCAAGTGGGTAAAAAAAAAAAAA
AAAAAAAAAAAAAAAAAAAAAAAAAAAAAAAAAAAAAAAGGGG

>Tick_P10_G01  
CCGGGACGCCTCCATCGAAATGCAGCCGCCGCGGCCGGGATTCCGTTCCG
CGACCTTCGGATCAGCAGCCAAGTGCCATAACCACTAGTCAACCGTGGCG
GGGCGTGCATGTACCTAAAGTTCTCGGTGGTGGTCCCTATTGCGGTGGCA
GGTGTAAATAATATTGACATTTCATACGTTCTCAAGCGCTCACCCATCAT
TCTAACAACAACAACAAAAAAAATGTTGCTTGACTTTAGTGTCCATTTAA
CGGCAAAATGCAATAGTCCCATAAATAATTACAGAACTGGCAAATTAATT
TTCTCGTTACTCATTTTTGAAGCACGCATAGTGAAATCGTTAAAGCGAAA
CTGAGTATTAGAGAAGGCATGTGCGCTTAACGGAAACCCTGGAGCTGCAG
CACCACTTTCTAAGATGACACCGCGGTCACGATGCCCTGTAGGAAAAAAT
CACCACTTTTGAAACATCCGTGCCTCATAGTTATCCTACGCTCACCACAA
ATCCGTCTGAATTCGCATAATAAAATTTAAAAAAAAAACGAACTCCTTTC
CAACATGCAAAATGTAACAAATAAAAACTTGACGTTACGTGGCTCGCGCG
GTTTTCTTGATCACAATAAAATCAAACGCAGCAGATCTTCTTTAAGTATG
GGAGGGATGGCGCAGCGAGCGCCTGA

>Tick_P10_G05  
GGATCCAAGGTTGTCCAGTCTGCCCCAGCTGTGACCTACGCTGCTGCCCC
AGCCGTCACTCGCGTTGCCACCTATGCTGCTCCAACCGTCACCAAGGTTG
TGCAGTCCGCTCCAGTTGTTGCTGCTGCTCCAGCTGTCGCCACCTACGCT
GCTGCCCCAGCTGTGACCGCTGTCCACGCTGCTCCAGCTCTCGCTACCGT
CCACGCTGCTCCAGCCGTGACCGCTGTCCACGCTGCCCCAGCTGTGGCTA
CCGTTGCCCATGCCGCCCCAGCCATCGCCACTTACGGTGTTGCCCATGCC
GCCCCAGCCATCGCTACCTACGGCGTTGCCCACGCTGCCCCAGCTTACTA
CGGCTACGGCGTTGGCTCCCTCGGCTACGGCGTCGGCAGCTACGGTTACG
GCCACGGTCTCCTCGGCTACGGCCTGAACTACGGCTACGGTCTTGGCTCT
CCTCTCAGCTACTCCACCCTCCTCCGCAAGAAGAAGTAAATCCTGGTTTT
CTTGGAAGTCAGTCCGACCTGAAAGAATGCATCCATGAGCAACCAGTCTT
TCATGTGTCAGTAACTTATAGTCATTGTTGTCACAGAATAAACTGTTTGT
CTCAAGTTCAACAAAAAAAAAAAAAAAAAAAAAAAAAAAAAAAAAAAAAA
AAAGGG

>Tick_P10_G10  
GGGATGGCATCAGTGTGTTGGAAGCTTACCAGCGTGCCAAGTACTCGGCA
GTTCGGATCTTGGGCAAGCGACTGTCGGGTCCCGGAACCGAGCGAATTGT
GACAGCCACACCGAGTGCCCGCCTCGTGGTGCCTCGTACTGGAGGACACC
TTCCAGCTGATCACCGTGCTATGCTTACCACAGCACTTGTGACACCTCAG
CCAGCTGCTGACTCAGAACTTGTCATCTGAGCACTTGTGTCTTTTCCTTT
GTTGTAATCCCCCCCCTCTCCCCCATTCTTGAGAGAGCTGCTTTTAGAGG
GGTTGTGCTGCTCTGCTGCTAACAAAATTGCAACTCCACTCTCTGGGGGA
CGCAATGGTTGGGTGTGCCAGACACCTGCTCCTTGTAGCCACCAGTAGGT
CCGTGTTCATAGTGGTGTTCACCCTTCATAAAGCGCTGCTGAAGATACAA
AAAAAAAAAAAAAAAAAAAAAAAAAAAAAAAAAAAAAAAAAAAAAAAAAA
AAAAAAAAAAACCAAAAAAAAAAAAAAAAAAAAAGGGG

>Tick_P10_G11  
GGATAAAAAAAAAAAAAAAAAAAAAAAAAAAAAAAAAAAAAAAAAAAAAA
AAAAAAAAAAAAAAAAAAAAAAAAAAAAAAAAAAAAAAAAAAAAAAAAAA
AAAAAAAAAAAAAGGGGGGCCCCCCCTAAAATTCCCCCCGGGGGCCCCAA
CTTTCCCCTTCCCCCTTTTTTTTTAAAAAAGGGTCCCCAAAATTGATTCT
TATTAAAACCAAGGCCCGGCCCCTTTTTTTAAACCCCCTGGCCGGGAAAA
ACCCCTACTTGGGATTTTTTTTAAAAAACCCTTTTTTTTGGGGGGGAAAA
AATTTGAAAAAACCCCCCAAAAAATTTTAAACCTTAAAGGAAAAAAAAAA
TTTTTTAATTTTAAAATGTTTAAAAAAACCCCCAAATCTTTCCCCTTTAA
AATTTTTCTTTCCGGATTATATTTTTAAAAAATTTTAAACCCGGGACCTG
GGGTTTCAATTTTTTTGTTTTTTTAAAATTCAAATCCCCAGGGCTTTTTT
CGGCCCCCCCATCCCCCAAATTTTTTTTTTATTAAAAACCCCCCAACCCA
CTTTTTAAAGGTTTTTCTTTTTTTAAAAAAACCCCCCCCCCCCCCCCCTA
AACCAAAAAAAAAAAAAAAAGGAAATTTTTTTTTTAAATTTTTTTTTTCC
ACCTTAAAAGGTTAACAAAAAAACAAAA

>Tick_P10_H09  
GGATAACTGCTACTGCGCGGGCTGTGTTGCCTAATGACACTTCGGACGTC
ACAGTTTGATGGGGCTCATTCTTAATAGCATCATATGGACTCTGACGTTA
ATACGGAGTCTGATCTCCTCATACATAATCAATGTTTTTCAGCGTTGTTG
CTGGGAATGACATTAGTTCAAAGCCAGCCGTGGCGACGGGAAAGGAATGG
TTGTGACCTGTCCTCGCCAAATACAGATTACTGCTCTCAGGCCACGATCT
CCGATGAATACTCCAGGCAAATCAGACGTGCCCGCGCGGCAGACTTTGTG
TCACTCGCTGTGGTCGCCGAAAGCACTGCCGCGCTCAAAGTTTAGTTATA
GTCATACCATTCCTCTAAACTCACGTACGCTTTCAAAGCCCTGAATGTGG
CACGGGTGAAGTGTGTGCATTCGAGCGGAAATGCGAAGTGCTGACTGTGA
TGTAATGTTCTTCCAGGGCAGCGCCGACTCGCGTTCGCTACTTTCCGCGT
CGAGTTAATGGAGTAAGACGACCAGACCGGCGAAACGGAAAGGGCAACGC
TTTACCTGAACTTGTTCCTCGAGTTTGGACCACTGATGATTGCGAATAAA
TGGCGTTCAGGGAACGCACGTTATTTT

>Tick_P11_A02  
CCGGGATGCAGACCGTAACATGTTTACCGCGTACAGTCACTCTTGCTAAA
TATTGTCTTTCGCCCTGCAGCTTAGAAAACACAAGTTCGACAATCGTAAC
TGAAATCTACAGCTTAGCCTTTAACACGTACTGACCTGCTGCATTTTGCT
GCTGTTGTGATAGAAGCGTTTCCTGTAGGATGTCGTCAACACCTGCTGGA
AGCATCACAATTTGCTGAATGATAAGGCGGTGTCGTAATCTATAAATAAA
GGTCCCTGGCTTCTTAAGGTATACCGACGGGAATGCATATAGAACAATGC
GTTTTATGATCGACGACAGCATGGCATTGATGTGAAACGTCATAATAAGC
ACATAGGTAAAAAAGACCAATTCAGGAAAGTGCATCCTAACAGATGCGGT
AATGGTTGATGGCACGCATTGTTCGATTACGTTTTTCTCACATTGTATCG
ATGCAACAGGCCCACAAGGATTAAGTACTCGAGTAAAAATATAGAGCTCA
CCGGTCGGCTTGTCAGGCCCCCTCGGCAACGCCGGCCCCTGTTCAGCAGC
TTGAACATTGGAGCGCGCACACAGAAGCCGTTGCTGCTGCTGATCTCGGA
ATGCAACGCGACATGCATGGCGTCATGTTGGCGAATGTGCTGGATGACTT
GGCGAGACCTGCTGCACTCCTTGTGGCGACCAGGCACACGGGGCGAAAAA
TGGT

>Tick_P11_A07  
TGGATCTTTGGATCACTAGTCATATTCCTCTTGGCTCGAGTTCTGGGTGG
AGAGGTGAGCTACTCTCAGTGCCTAGGCGTGATTGGCTATTCTGTCCTGC
CTCTTGTAGTTACCGCAACTGCCCTGCCTCTGGTCAGACCATTCCACTAT
GTGGAGTTGACCTTCAAGCTGCTTGGTGTTCTGTGGGCAACATACAGTGC
TGGCTCACTGCTGTGTGTACAGGAACTGCAGAACAAAAGGCCACTGCTGT
TGTATCCAGTGTTTCTCCTCTATGTTTACTTTTTTTCGCTCTATTCCGGT
GTTTGACATGGCCATGTTCTACTGCAGTGCCTCTGTTTCCTGATTGTCCA
TTGGGACTGGACAGTGTGCAATTGTGTGACCCCGGCACCTTGGTTTACAA
CGTTTAAAGTTTCTCCTAAACAGACGTTTTCTTTCTTTCATTACATGAGA
GCTATGTGCTTGTGCTAATATAATTGTGGGGGCCACTTTTACGAGGCCTC
AGATGAAGAAAAAATAAAGGAAGTTTTGAAAGCTTANAAAAAAAAAAAAA
AAAAAAAAAAAAAAAAAAAAAAAAAAAAAAAAAAAAAAAAAAAAAAAAAA
AAAAA

>Tick_P11_B01  
CCGGGATCTCTTGGCATCGTTTTCCCGAGAACGAACCGAACTCTCGGCCC
GGCGTCGACAGCGAGCTGCGGTTTGGGCTTCTCTCTGCGCAACTGTCTTT
TATGCCCGACGTTGCTTTGCTGGAGCCGCGCGCGTAGCTCTGTGATTCGC
TTCTTCAGCAGCGGTCCGCACCTTACGAGGAAGAGCCATCAGGTATATCG
AAGAGCCAAGTCAAGTTGCTGTCGGGGCTGCGCACGTCGTCTGCCGCATG
TCGCATGGCACGATACGACAAGATAAACGGCAGCGGTTCGTGATAACGAT
GACGGTAAAGTTGAAGAAGATTGTTTAATAATGATGATGTTTAAGAGGCC
TCTGTAATGGGTGCAGAGCTGCAAACCATGCAGCCCCGTGTTCTTTGAAA
TGATTCCTCGAAATCGTTATGCAGTCCACTTTCCGAGACGTATAGTGGCG
TTTTATTGTTCTGCCACGTAACATTACATTTGCTAGTGCGATTCCTCGGC
AGACGTTATACCCGTTTAGGTCTTTTATCGACCATTTTTCAACCACAG

>Tick_P11_B02  
CCGGGAGGCTCACATTGTCTGATGTCGCCACAGTGCGAGACACGACCCGA
GGAGGCCTCGCCTGCGACTCATAATAAAAGGAGGACCGCGGGTGGCCCCA
CTTGTAAAAAAAAAAAAAAAAAAAAAAAAAAAAAAAAAAAAAAAAAAAAA
AAAAAAAAAAAAAAAAAAAAAAAAAAAAAAAAAAAAAAAAAAAAAAAAAA
AAAAAAAAAAAAAAAAAAAAAAAAAAAAAAAAAAAAAAAAAAAAAAAAAA
GGGGGGCCCCCCCAAAAAAACCCCCAAAGGGCCCAAAATAAACCCAAACC
CCCTTTTTTTTAAAAAATTGGCCCAAAAAAAAAACAAAAAAAAAAAAAAG
CAACGGCCCCACTTTTAAAAACCCCAGAAAGGAAAAAAAGGAAAATATGG
AAATTTTTAAAAAAAAACCTAATTTTGGGGGGGGAAAAAAATTGAAAAAA
AAAACAAAAAAAAATAAAACCCCAAAGAAAAAAAAAAAATTTTAAAGTGA
AAAAGGGTAAAAAAAACCCCAAAATCTTTGCTCCTAAAAATTTTTCCTTC
AGAAAAAAAATTAAAAAAAAAAAAAA

>Tick_P11_B03  
CGGGATCGGCGATCATAAGAACGGCGATGGCGCGCACTTTGTGTGCAAGC
TGACGCTGATCGTTCCTCCAGTTCGCCCTTTCCCCTGACTGTGTGCGCTC
CGCGATTTCTTGTTCCCTCTTTTCCATGCGTGGGCTTCAAATGTTCCTTC
TATCGTGTGTTGGAGGGAAAGTGTATATTTATTTTTATTTTTTGTTTTGC
TGTAAGTTTCGCTTGCGTGTCCATTGCGATGATGGAGTTCTCGACCGTCC
TTTTTTTTGCAGCCGTGTAAGTGTGGATGTGCAATCTTTTTCCTGCGTAT
ATTGCATAGTTGTTTGCATTCCCACACCGTAGCATTGCGTTTTCATTCCC
GTTTGCTTCCGTTTACGTGTGGAATTGCTTTTGCTGTCTCGATGCGGCCG
AAGGTTTCCTAATGCAAAGAACAGGCTTGCAAAACACAGACACGAGTTAT
GAAGAACTAATTATGCTGTACCAACAAGCCCAGTTCCACACCCTTGTGTC
CGTGTTTTAGCACGCCTGTTCTTTGCATTCTGAATTCATTCGAACTCGTT
CAGTTATCTGTTTCTTAAAGGTTCCCTTTATTTGTATACAACACATTCTA
TTTTGATACAGTACGAACCCTTCTAGGTAGGCTACACATTCCGGTAGCCG
AAGCCTACCTGAAAGTACCGGATGCCCTTCATCCACTGCTTTCATTTAGA
CTGTGATTATCACGGGTCGCCGATAATCTT

>Tick_P11_B05  
CCGGGATCGCCAGTGCCATCGCTGGTCACGTCGGTCACCTTGCTGGTGGC
TACACCCTGGCCAGTAACCTCGGCTATGGCCTTGGCTACGGCGGCCTCGG
CTATGCCGGACTCGGCTACGGTGGTCTTGGCCTTTCCCACTATGGCCTCT
CCCACGGTCTTGGCTACTCTGGTCTGACTGGTTACGGTGCTGGCTACGGA
TACGGATACGCCGCCCCAGCTGCCAGCTACGCTGTTGCTGCCCCGGCTGT
CACCCGTACTGTCGCTACCTACCACACCGCTCCCGCTGTGGCCGCTGTCC
ACGCTACTCCAGCTGTTACCGCCGTCCATGCTGCTCCAGCTGTGACCGCT
GTACACGCTGCTCCAGCCGTGACTGCTGTCCACGCCGCCCCAGCTGTCGC
CACCTACGCTGCCGCACCAGCTGTCACCAGAGTGGTTCAGTCCGCCCCAG
TTGTTGCTGCCGCCCCAGCTGTGACCTACGCTGCTGCCCCAGCCGTCACT
CGCGTTGCCACCTATGCTGCCCCAGCCGTCACCAAGGTTGTCCAGTCCGC
TCCACTTGTCGCTGCTGCCCCAGCCGTGACTGCTGTCCACGCTGCTCCAG
CTTTCGCCGCCGTCCACGCTGCCCCTGCTGTTGCCACCGTTGCCCACGCT
GCTCCAGCTGTGACTACCGTTGCCCACGCTGCCCCAGCCGTGGCCACCTA
CGGCGTTGCCCACGCTGCCCCAGCCCTCGCTACCTACGGCGTTGCTCACG
CTG

>Tick_P11_B06  
CGGGATGCCTTTGTCTCCGTGGTGCATCTCCACTCAGCAACCGCCGGAAG
CGTCCGCGGAGCGAGGAAGAAACGTCGCCAAGCGAATCGGTCGCCGACGA
CTCTTCGAAGTTCGTCGTGAACTGCAACGTCCGCGGCTACAAGCCCGAGG
AGATCACTGTCAAGGCGATCGACGACTCCATCGAGGTGAGCGCCAAGCAT
GAGGAGAGGAGCGAGGACGGATGCAGCTACGTGAAGCGAGAATTCACCCG
GCGGTTCACCCTACCCGAAGGAGTGAAAGCCGAGACGGTCACCTGCGCAC
TCTCGTCTGCGGGCGTGCTGGCCATCGAGGCGCCCAGGCCGGAGATTCCG
AGCAAGAAGCCCAGGATGATCCCGATCACAGTCGAATCGTCGAAGCCCAT
CACAGCGGAGTCGGAGCAGACCAACGAGGCGGCGGAAAACCAGAAAGAAG
GCGCAACGGAAGCTGCGCCCGCGTCGTGAACATTCCTGCATTTTGCATTC
GGCTCCACCCCAGCTGTCATCCTTAGGATCACGTCTTTCTGTTCGCTAAG
TGCGTCCACACTTCGCAGGTTCATCATCATGCCATGTAATAAACGAATAT
ATAATTTTGTTCCAAAAAAAAAAAAAAAAAAAAAAAAAAGAAAAAAAAAA
AAAAAAAAAGGG

>Tick_P11_B09  
CCGGGATTATTTGTATGGCAGTAAACTAATTATAAACCCTTACATCATTC
CCATCAGGTCAAATCCATCTTAGTGTAAGAAATAATGGACGAGACACCTC
GAGCGATAACTCACAAATACCCATCAGTGTAGGCCATAAACAAAGAAGTC
GCAAACGGAGATTTGCGTGGGTGCATTAACGTCAAAGACTCTCGTGCCGG
CCCGATAGTAAATGAGGTACAAACACTGCAAATTTATACTCCTGCATTCT
TTAATGTCCAAAAAACCCTGAAAATCTCCCGCAATGTGGCAATCGGCGTC
ATGCGGATCGGTCAGCGAGAAAATTGCCTATGGCGAAACATGTGGAATTC
AGAGAGAAATGTCACGAAGGGGATGAACGTGTTTGTGCACAGTGCATGAG
TATGCATACGCTTAATATGGGTTAACCAGGAAACTCGACAGCACCATGGC
GGCTGAATGGTGGCTCATGGTAGGACGTAAAGTCGGCACTCGCGTTATAG
GGCACAGCACTAGACACGTGTTTTGTAGAAGAGAAATGTATACAGGCTGC
GGTACGCTGATGTGTGTATCATGGGCGTCGTTCGTTGCGGTATTCCTACG
GGATCGAAAGAAGTTTCACAAAGGCATGCCGATACATATGATAGTAAAAC
ACATGTATCGTTTATTACATTGCTTGTGTAGGCTTGAAGCATATTACAAG
CGCAGTTGAAGTTACACAAGCACAATCAATAACAGTTATA

>Tick_P11_B12  
CCGGGATGCACATACAGGCTGAAGTATTCAACCTTGACACGCACTCCATT
TTGCTGTAGGTTTAAACCAGTTTAGCATTCTGCTCATTCACTGTCCTAGG
TTTTTGCATGGGATGCAAATCTTGCCAGCGGCAAACTGGGCAGTCCAGTG
TCGCAGTGTTTGCTTTCACCATTTTCGTCCAAACTTGCTTCCGCAGAATC
TTTTCCAGATTACACACAGTATGAATGTTACCACCTTTTAAATGTACAGT
AATGAACATTGCATTGAGATAAAACGTTGCTGTAAATAAGGTCAATAAAA
CTAAGTTCCAGAACAAGCCTGTGAAAAGAAGTTCTAAATGACTGGAAGGA
AATGCAGGCTAGTGGATCAAAAAAAAAAAGCTCAATGGTGTGGAATCTGG
GGCAGGTGCCAGGGGAGAAGGGAGCCTGCCGGAGAAAAAAAAAAAAAAAA
AAAAAAAAAAAAAAAAAAAAAAAAAAAAAAAAAAAAAGAAATA

>Tick_P11_C02  
GGATGGGCATCATAAGCCCGTTGCACATCAAGCAACAGTGATGTTTACGT
GTGCGCGTTGATCGTCCACGCGTCTCGCTAAATACAGAACGTAGTCAATT
GTGCATCTCCCTCTTCTGAAGTCGGCTATGCTTTCAGGTAATATCTACCG
CTGGTGTTGCCACCACATGACCCTTTCGCCATTGTATTTTCGAAACACAG
CTGGTCAAGCCTACTGGCTGAACGAACTTCTCACCGAGCACTTGTCTGGT
TTTAGCCACGGCACTACCTTGGATAATTTCCTAGATTTTGGAACTTTTTC
TTCTTGTCATCTTTTGTTTTAAACGTCCACAAGGATTTATCTTCCTTCCT
CACATAGAATGGTGAGTTGGGCGCATCACTCCATCAGGTCCTGGCATTTT
TTCTTTTTTTTTCCTTTTTGTCACGGCAACAGAAGTTTAAGCTCTTTTTG
TGTCATATTGTGTCATTCTGTGTCATATTGTCATATCCACTGGGATTTCA
CGCGCCAAAAACAACTATGAGGCGGCCTCTTGCATTTCGCCTCCATCTAA
ATATAACCGCGGCGGCCAGGATCGAATCCACCTCTTTCAGGTGAGCAGCC
GAGCACCATATGTGTACTGTCGTGGCGACCCACTTATTAATCATAACTTC
GAACAGTTCTCATGTTAACGGTTACAGCTTGAACTACAATTGCCTGTCAT
AAATTTATCTCGTTCTTATCAACGATCTGCAGCGTGAAATTCATCACCGG
CAGGGTT

>Tick_P11_C04  
CCGGGATATGCCCAGAAGGACACACGTGCCCTCAGCCTTGGCTGTGGGCC
TCCCCCTTCCTTACAGTGTTTGCTTCACAGCATGTCTCCTCTGCACGGCA
GGTCTTAACTACCTGGAAGCAAGCTTGAAAGGCATGCAGGAAACACCACA
ACAAGCAGGGCAGGTCTACTCCAGGCCTCCTGGCCACGTCTGCAGGCGCT
GTGACTGTAACATGGAAGTTCACAGAGCGAGGCACGATAAATTTCCTCAA
TACACAGTAACTTTCACCGAGAGAGTCTGTCATGACACCACGAATGCACA
ACCTGGTCTTCAAACTGACCTCTGAATCTTTTTAAACTTACATCAGTTTT
AAGACGCTGTGTACCCTGAAGTCTTCAGTTCTAATCTACCGTGGAGCCTG
GAAGAAGAGCAGTCCTCTGAAGCGTACCTGACTGGTAACGGGACATTCAC
AACACTTCCCTTGAAATCAGCGTTACAATACTGACTGGTGACTTTCCAGG
CAATAAAAACCAAGACTCAGAAAAGTACGTGATTTAGTATTACACTTGCC
GCCATGGAAATTAAAATACTTCTCCCGAACACAGAGAATAAAGGGTCATT
TGATCAGAGGGTAAAGAAGTCTGACAAACCAAACATCAGCCTTGCTTCTT
CAGGGCGGAGGAAGGCGGATATGTGGCTTCTGTGGGATGTGACACGTGTG
ACAGTGGCCAGGAAAAGGCTCGGCGAGCCTGATTAACTGTTGGTCTC

>Tick_P11_C05  
TTTTTTTGTCACCTGATTCAACTTTCGGTAATCCACACAAAACCGTAGGC
TGCCGTCCTTCTTAACTAAAACTACAGGGGACGCCTAGGGGCTCTTGGAA
GGTTGAATTACGTCGTCTACGAGCATTTTACCAACCTGCTGTTGGATCGC
CTCACGTTCTTTTAGGGCCACACGATAAGGGTTTCGGTGTATTGGTCTCG
CTGTGTCCTCCGTAATTATCCTGTGTTTCGTAAGTGGTGTCCGACCAACT
TTCGACGTCGACGCAAAGCAGTCTCTGAATTCGGCTAAGAGCGCAAGAAG
CCGTTCTCGTTCGGATTGCGGCAAAGCAGGGTTTAGATCAAGCACAGGTG
CTGGGTCTTGCGCATTGCCTTCTTCGAGCAACTGTACATATATATTATAT
ATATACAGTATAATATCCTAACTGGTATCCTTGTCGCTGCCACTGCAGGG
CGAGCTATCAGGACGCCTTCGCTGATGCACCCTCGCGAAGCCGCCGCAAT
CGCGCCTGTACATCAACGGCTTGCGTGGAGCACGCGCGTCGTCTGCTGCG
CCAGATCAACGCCAGCCGCGACCCCTGCGACGACTTCTACGCGTACGTGT
GCGACGATTGGGTGCGGGCGCGACCGCTGGCTCCCGGCAGCGAGCGACTC
TCGGTGGACACCGCCCTGGTGGACGGCTACGCCAAGCTGCTCGCCTCGGG
GCTGCAAGGAAACGC

>Tick_P11_C07  
CCGGGATGACATCTGCGTCGGCAAGGCGCCTCCATAACAAAGAACGGGCG
CCGCGGCACCCGCAGTGCAGTCCGGAGCCGCTGATGCCGAACGTCGTTCC
CGTGCGGGGAGTACAGAGAAGAGGAGCGGGGGAACGGGAGAAGGACAGGT
CGCTCTGTGCGCGGCCGGTACCAGTATAGTTCAAAGGATGGCTCCCCGCC
GTGTTTCACGGAAAATGTAGGATAGATAGACCTAGCGCATCCGCGAACAA
CCTTAAATGGTTTGGATCGTTAAAGGCATGCACACGCAGACACACACACA
CACAATACAGAGAAAAATAAAAAAGAATAAAAAAGAATAAAAGAAGAGAA
AGCACCACACAGAAAGAAGAGTCGTTTAGTTTGACAAGTTGTACTCCGTG
AAACCCGTTCTCTAGCGAAAGTGCGCCATTTTCAGCCACGGGGACACGAT
TCATATGCGCACCTTGCGCGCGCGGCGCGATCTGAGTGAAATATACTAGA
TAAAAATGAGAGAAAGACAACAAGAAACATGATGGGGAATAAAATATCCT
AAGACAATACATGAAAATAAATGAAATCAGAGCAAGCAAGAAATTAACAA
TAGGAATAAAGTAAAATAAGACAGGTGGACATCGACAATCAGTTCCGCGT
CCCAACAGGAGACACTGCCCGAGTGATCGCCGAGGGCACACAAGACATAT
TTTGTACCTTGTGCGCGTGCAGTGTGAAATGAGCAAGACATATGAGACAA
CAATAAG

>Tick_P11_D04  
GGATAAAAAAAAAAAAAAAAAAAAAAAAAAAAAAAAAAAAAAAAAAAAAA
AAAAAAAAAAAAAAAAAAAAAAAAAAAAAAAAAAAAAAAAAAAAAAAAAA
AAAAAAAAAAAAGGGGGGGCCCCCCTAAAATTTCCCCCGGGGGGCCCCAC
CTTACCCCCCCCCCCTTTTTTTTTAAAAAGGGGCCCCCAAATTGGTTTTT
TTTAAAAACCAGGCCCCGGCCCCTTTTTTTAAACCCCCTGGCGGGAAAAA
CCCCCTATTTGGGTTTTTTTTAAAAAAACCTTTTTTTTTGGGGGGGAAAA
AATTTGAAAAACCCCCCAAAAAAATTTAAAACCTTAAGGGAAAAAAAAAA
TTTTTAATTTTAAAAGGGTTTAAAACACCCCCCAATTCTTTCCCCTTGAA
ATTTTTTTTTTCCGGATTTTTTTTTTAAAAAATTTTAACCCCGGGCCCTT
TTTTTTTTATTTTTTTTTTTTTTTAAATTCCAAACCCCCAGGGCTTTTTT
GGGCCCCCCCTTCCCCCAATTTTTTTTTTTATTAAAAACCCCCCAACCCA
ATTTTTAAAGGTTTTTTTTTTTTTAAAAAACCCCCCCCCCCCCCCCCCAA
ACCCAAAAAAAAAAAAAAAAGCCATTTTTTTTTTTAAATTTTTTTTTTCC
CCTTTAAAAGGTTAAAAAAAAAACAAATCCCCCCAAAATTTCCAAAAAAA
AACCTTTTTTTC

>Tick_P11_D05  
CGGGATGTGGCAAGCACCCACGCTCTTTTTAGTTTTGCAATTTGTGCAGC
TAAATCTACAGGAGTAGCAGTCCAAGGGCATTCCTGCTGATGGCAATTGT
TTGCTGTTCACAGATAGCAGAGTCGTTGGATATCTTGTGGCTAATGGTTG
CAAGGAAACAAATTGATGTTGCACTGATAAAAGGTTTTCACATGATTGCA
CGAAGAAATGGAAAACTTTTAATGGCTACCATTTGTACAGTGTCGCTGTG
TGATGCCAAGATGTGTTGTGTGTGCACATGTATGTGCAAGATCCCTTGTA
ACTACGCATATGTGGCCATTGCTGTGGAGTAATTTTTTCTATGCGCCGGT
GTGCCTCTGTTGGTGGTCTCTGTCAGAAGGAGACTTTGGATGCTCCTGAT
AATTGGGTGGGATTGCTTTTGGGGCTTGCGCAGGTGTGCGGACTGTGAAT
GCTGCAGGGTGTGTTTCATTACTAAAAAAACATGAAACGTAACATTGTCC
AACTTACTACTGCCAACTGTTGTGACAACATGAATGTGTGAAACTATGGT
GCAATAAATTATTCCAGTTGTTTGTTGGTNAAAAAAAAAAAAAAAAAAAA
AAAAAAAAAAAAAAAAAAAAAAAGGGG

>Tick_P11_D11  
CCGGGATGTTCGCAGTGCCGGTGCCGTCCGGACAGGTCATGGTGTGTCTG
GCGGCGGGGGCTACCCCCCTTGGCGGAGGGTCAGCGGTGACTTCTGCCTA
GACCTCGCCAGGGAGGACAGGCACGCTGCTGAAGCGGTTGTGAAACCTCG
CTGCAACAGTGCGACTGCGGCGCACCGTGCTCGGGACGTTGACGAGTTCT
ACCTACGGGTCACCAAACGCCAGGAGGAACACCTCATTCCGCTTAAGGAG
GACCTTGCCGACTGGCTCAACAAGTCTCTCGGTGTCTGGGAGTTTGTGCG
ATGTTTGAGTATGTTGACAGTCTGCCGCTACGCCGAAACAAGGACTCATG
TGGACGGGTAATGGGACAGAAGTTTGTTAAGTGCCCTACTGCAAGAAAAT
CGCCTCGTGAAAGCGGCACCGATCAACAGAGGACAAGACCGAGTACCAGG
AAGACATCGTGCTGCATCCGTGATTTCATGTCCTTTGTTGTTTAGGGGTC
TGTGAGGTTTAGAATGCAGTACGGCTGACCTGTAGTTCATCTTTTCTTTT
CTTAAAAAAAAAAAAAAAAAAAGGG

>Tick_P11_E10  
CCGGGATGCTGCTTTGTATGCTTGGTGTACCTGTGGTTACTTTGTGTGTG
CTATGACTTCCATGCCTAAAGGCTTCCCAGCAATTACGAAGTATCTGTCC
ACAAACCTGAACAGCAGAAACTTTATAGTGTGGCGTGCTAGCTTCTCAGC
AACTGCAGGAGTGCTCTCTGGGATACTGAGCACAAGAGCCTTTTGGTATG
ATAAAGAGTGCCATAACCTCAAGTTATTCAGTGTGACTGAAAAGTGACAT
TGCAATGTGAATTCAAGATTTGTATTTTAGTAAAATGTTGTTTATGTAAT
AACTTGACCAGCACAGGAAACAAAAGTCCCATACATGAACTACACTGTGC
ATGTATGCTTCCTTGTCATGTTTGTCAGTCTTGCACTGGTCGGCTCAAAG
ATGAACCAGAATAAACTAGGCAGACTTTCACTTCTGTTGTAACAGCGTTG
CAACAATTTTTTAAATACTTGTTTCAGCCTGCAAGCTTCTGTTAGGTTGA
ACATGTACCTGAAAGTGCCTGTTGAAAAACTCAAAGTAATTTGTGTTTCT
GCATAGGCACCGTACACATAAATATATTTAAATATTTTGTCTGTGCCTTT
CTTCCTGTCTGTGCAAATAAATCTTATTATAAAATGTCAAAAAAAAAAAA
AAAAGGG

>Tick_P11_E11  
CCGGGATGCGATTTTTCCATGTCGCGCCCAGATGTCGAAACCATTTGCCT
ACGGTGAACTAGGAGAATCCAGTAGTCAGTCAACACCGCGTATGCCCACG
TATGTACGCGCGTAGCACCACATACTTTCCGCATTAAGATAGAAGGAGGC
GACGAAAGGAACATCGCAAAGGAGTGCCCGTCGACTTTCCCGAACCACGA
TTCCCTCTGTAAGAAAGGCCCGACACAAAAGAGCGGCTTCAGATATGGAC
GATGACGAAATCGGCGCGCTATGGTATACGAACAACCTTGTTTTCGTCCC
TCGATCTTGCCTCACAATGACTCTGTTCCTCTTTTCCTTATTTATTTATT
TTTTTCTTCCCACAAGCAGACGCAGCGAGACGCGAGATTTACGACGTCGT
CCTATTAGCCGGACAGGCGTCACACTTCAATCGCTCAACGAGATGGCCGC
AAGCCTCGGCTCAGCTTTCGCGAGTAAACAGCGGCACACCCGAGACGACG
CGTGGAGAGGGGGGGAGCGAGGGTGCGGCGGCATTCATAAGCACCACTCT
GTTGCAAGCGCAGCGTGGGCTATACATATCTCGGTGGCTCAGACGTCTTC
GACGACGACGCAGCTGCTGACCCACAGCAGCTCCCCGCAAAGCAAACAGG
AGCGGCGGGACGCAAAGGGAACGAACGATGACGCGG

>Tick_P11_E12  
CTACCAGTCTGCTCCAGTTGTGGCCGCTGCCCCAGCTGTTTCCACCACCT
ACCACGCTGCCCCAGCTGTGACCACCGTCGCCCATGCTGCCCCAGTCGCC
ACCGCTGTTGCTGCTCCAGTGGCCACCTACGCTGCTGCTCCAGCTGTCGC
TACCGTCCACGCCGCTCCAGCTGTTTCCACTACCACTGTCCACCATGCTC
CAGCTGTCGCCACCGTTGCTCACGCTTCCCCAGCCTTCGCTGCTTACCAT
GCTGCCCCAGTTTACGGCTACGGCGTCGGAAGTCTCGGCTACGGTGTTGG
CCACTACGGTCTCGGCCACGGCATTGGCGTCTACGGTCTGAACTACGGCT
ACGGTCTTGGCACTACCTCCGACTACACCACCCTTCTTCGCAAGAGGAAG
TAAATTATTCTACTCTCCAGAAGACAAAGCATGTTGAAGAACAGAAGACT
GTTTTGATCTTCGGCTCTCTTGTTCATATTGTTAAATATTGTTACAAAAT
AAATCACTCCGGTGAATTAAAGTTCAAAAAAAAAAAAAAAAAGGG

>Tick_P11_F03  
CCGGGATGTCGACCGCAAGAAGGTGACTGGGCTTTCTCTTCCGCAAATAC
GCAACCGACCAGGCTCTGAACGAAGCCTTGAGAGGCAACACGACCTGTAC
GTCTTTACCGGCGAATCTTTTGCGGGCTGCCTGATTACAGGTATCTTGAA
TGATTGAGTAAACGACTGATCAAACGTGAGTCCTTTCTAGTGCTCGGTGC
CCTCAAGCCACCCGCCAAAGGACACGCGCCGAAGGGTGTTGACGAAATGA
GCCGTGACGAGCGCATCTTTGTCGCGACGAACCCAAATCGCGGTAGTGAC
ACTGGCGGCCCAGGGGCGAAGCGACACTCATTTGCAGAGGCGCGACCAAA
GCGTGCCGCCGAGTCAAGGCCGGCCCGGAAAGGCTGCGGGAGGGAGACCT
CAAGGCCAACGACCCTGGACGGACGCGCGACTGCCCACGGGAGGTCGGCC
GGCGCGCCCGCCGGGTCGAGCACCTCTCCCACCCTTTCACGGCGTTGCGC
AGGGCCCGGGCCCTGCTGATGGATGCCCCCCTATGCAGGCTGACAGGCCT
GACACACGGAATCGCCGCGCCTAGGCCCTCCCCAAAGTTTATGGGCCGCG
CGGCCGTTTAACACGACGTGAACCGGGCACCCCCGTGGCACGCTTCGCGT
CTCTATTC

>Tick_P11_F06  
CCGGGATGCATGCTTTCACAGCATTCATTATTATTTCGCACCCTCACGTG
CTGTTGGGCAATTCGGCTGAAAAATCACCCAGAGAGCCGCTGCGTAGCAT
TACTCTCACATTTTCGCTTAGTTTAATAGCGAATGAATCCGTCATGCCTA
TTGTGCTGTACACAGTTTCCAGCGCGTCGACGAACTCTATATCCCCGCTC
GCTTTCCACACGAGCTGAAGAGTTATAAGCCCATATTTCTCGGTTCACTA
GCTACGTGTTCGGCGCGCTAGCTGCACGAGCGAGCCCGCTTCTCGCTGTC
ACGGTATATTTCGCGACACGTTGCAACATCTCGGTGATGTGGAGAGACTG
GGACTCACTTAAAATGCGCGCTTGATTCCTATCGCGCAGCAAACGCAAGA
AGAAAATAAAATCAAGCGACTAGCTGGCTTTATTCAGCTAACACAACAAA
AGAAAGGAACGGTCACTCCGTGAATTCTTTCCTTTCGAAGACGATTAGGA
TGCCTGAAGTACGTAAAGGGGCCGAAATACAAATATTACATGACGACTAT
ACTGACCAGCGCACACGTACACAAAGGCACACACGGGAAAGAAGATGGCA
GCAAATGTGCGTGTCCACACAGGCGGGTGACACAGTGCGAAAGCAAATAG
AGAGGACAGAAAAAATAAACACACAGCTGACGGGACAGGAAACTCCGTCA
TGATTTATAGGCCAGCTTTCGCCGCAAGATTTTGGCCCGGACTTTGGGAG
GGATCCGCCACCGCTGCTGCGGCACTCTATATTGT

>Tick_P11_F07  
CCGGGATCGTTCATAGCGCGCCGTCGCCCTGGCTCGATCGTATTTTGTTT
TTGTTTTTTCGTGCGTTGTGCCGGGTCGACTGTCTACGTACTTCCTTTCC
ATTACCGGTGTTTCGCTGAAAGCTTGTGCTCCTCCTCCTCGCCGTTGAAT
GTGTGGTTCTCGGTGGTTGCGCTGCCACTGCAGAGCGAACGATTACGGTT
ACTGCAGTGGGCATTGTCATCAGTTAAGTCTACGGGAAGGTACTTGAGGA
AAGCGGAGAAGAAAGCGCCTACAGCACATGGATGCGCCTAACGTAGGCCG
GCCCGTTGCGCATTGAAGAGAGGGTGAAATAGCTTGGATAAATCAGGGGC
TGCGTGAACGGCGAAAATTTTGAGTGCCAAGCGAATTAGAATGTCAGTGT
TTTAGCGTGAACGAAAGGAAATATTTTTCGAATATTTTGCAATACTTCCG
GGTAGCTTCATGGTAAATAACGGAAAATACGTGCTGCTAAGCATGGGCAA
AACAAAAATTTGTTACAGACGGGATGGTGCACCTCCGCTATTTCATTCAA
AGAAAAAGAAAAAAAAAAAAAAAAAGTTTTAATATTTATAAAAAAAACCC
CCAAACCCCCCCAAAAAAAAAAAAAAAAAAAAAAAAAAAA

>Tick_P11_H03  
CCGGGATCAGGAACCAAGGGCTTGCCGCCGAACTGCTTCGCCATGTAACG
CTCCGCGCTGTTCCTGCCGAATGCCGCAGTGCGTATGCTAACGACGACTG
GAATAAATGTTGCCTCGGCCTCTTAAAAAAAAAAAAAAAAAAAAAAAAAA
AAAAAAAAAAAAAAAAAAAAAAAAAAAAAAAAAAAAAAAAAAAAAAAAAA
AAAAAAAAAAAAAAAAAAAAAAAAAAAAAAAAAAAAAAAAAAAAAAAAAA
AAAAAAAAAAAAAAAAAAAAAAAAAAAAAAAAAAAAAAAAAAAAAAAAAA
AAAAGGGGGGGGCCCCCAAAAAAAAACCCGGGGGGGGGAAAAAAAAACCC
AACCCCCCTTTTTTTAAAAAAAGGGGCCCCAAAAGGGGGAAAAAAAAAAA
AAGGGGGGGGGGGGTTTTTTTTAAAACCCGGGGGGGGAAAAAAAACCTTT
TGGGGTTTTTTTTAAAAAAAACTTTTTTTTGGGGGGGGGAAAAATTGGAA
AAAAACCCCACAAAAAAATAAAACCCTAAGGGAAAAAAAAATTTTTT

>Tick_P11_H04  
CCGGGATCAAGTGGCCAACTGACCAAATCGTATCACTTTATTTAAGAACA
GAAAATTAACAGTGACCGGATCCATAAAACAATTTCTTCTAGGACATACA
CTCTACCGTTTCGAGCTAAGGGCTACAAAAATTCTCGGTTCACCAAGGCT
CTACATCAATGGTAGCACACACGTAATGTGTCGCACGAAAGAACGTGGGG
AGCTCGCGTGCATAAAGAGCAGCAATGGTGCGGGTGCCCGTGCGTCCATG
ATTTCCTAACGCCAAAGCAGCATCTATCTATACTGTTCATTCCCCTCGAT
AAAAATAAAATCATGGCTTATAATCGGTAGTCAATAATACAGCCTGTTCA
GTAACCATCAAACATGGACGAAAGTTTGTGAGTGTAGTGTGTGGTCAGAG
ACTGATCGAACTCTATAAGAAAAGTAATTGCAAAAAGAAATCCTTGTTGT
GAACTTTATGCAAGAGACTAAAGTAACGGTCGCGATCGAAGTAGGAGAAA
CGAGCACTCCTTATGAAAACAATTTCGCCACAGACTGGAAACGAAAAAAA
AAAAAAAGTGAACAGTGAGTGCTGGCGGTCGCCAGTGCCCATAAGTGTAA
GGCACGTGAAGCAATCATTAAACTTGGGGCAGTTTATGTGCAACGCTATC
CCCAGTCAATACGCTTGCGCGGAATAATACCGATACCGTAGACTCTGCGT
CTCTATTAGGCAACTGCGCCACAGAAATCATTACG

>Tick_P11_H06  
CCGGGATGTGCCTTGTGTGGGGGTATGGTACGAGCCACACGCTCGCTGCG
TTGCCAGGTGCTCCAAACGAAATAAAAAAATCCCACAGAAAAAAAAAAAA
AAAAAAAAAAAAAAAAAAAAAAAAAAAAAAAAAAAAAAAAAAAAAAAAAA
AAAAAAAAAAAAAAAAAAAAAAAAAAAAAAAAAAAAGGGGGGGCCCCCCT
AAAATACCCCCCGGGGGGCCCAACCTTACCCCTCCCCCCTTTTTTTGGAA
AAAGGGGCCCCAAAAGGGGGTCCAAATAAAAACCAGGCCCGGGCCCCCTT
TTTAAAACCCCCGGGCGGGAAAAACCGCCACCTTGGGATTTTTTGGAAGG
AACCTTATTTTTGGGGGGGGAAAAAATTGGAAAAACCCCCCCAAAAAATT
TAAACCCCAAAGGGAAAAAAAAAATTTTTAAGTGTAAAAGGGGTTAAACA
ACCCCCAAATGCTTGCCGCTTGAAATTTTTGCTTCCGGGATTAGATTTTA
AAAAAAATTTAACCCCGGGGCCGGGGTTTTTAATTTTTTGGGTTTTTTAA
AATCCAAGCCCCAAGGGCCATTTCGGGCCCCCCATTCCCCAAAATTGTTT
TAAGATATAAACACCCCAAACCCAATTTTGAAGGGTTTTTTTTGGTTTAA
AAAACCCCCCACCCCCCCCCC

>Tick_P11_H10  
AGGCTAACTTAGGTGCGCTTTAAGTGAATTGGACTCTGCAATCACGTGCT
GTAGTATGGAAGCACTTCGTGACATCTGCAGAATGTGCTCGCTGATGAGT
GTGTTGGCCCAACTTTCTTAGCTGCCGCGGAGTGTGGCCTTGGTAGGAGT
GGCTCAAAAATAAAGTAGCACTGAAAGTTGAGGTGGTAGTATTTCTAAAC
TATAGTTTTCAATATTAGGGATATTTTTATGTACTATGGCACATTGTGCC
ACAAAGAAGACTTGTTCATAATTCTCACTCTTAGGCAGTTTATGGCCACA
GCTGCTAAGATGATGCCAGAGGAACTGGCACACAATTTCCATCTCATCTG
CCTTTGTAATTAAGATTTGTTCAAAGGGCTGTTTATAACCTTGCACATTA
TCATTTGAGAACCATTGCCAAAAATAACAAATATATCTTGCACGGCCAAC
TTGGCCATCAGCATTACCATCATTTTGAAAGTACACTTCTCTTTCTCATG
TTGCAGCGCCGGTTACACGGGCCCCGCACTTTGAGATTTCACTTTATTTA
ACTTAACAAATTTAGGAAATGAAGAATTAAACAGGATACACAACCAACGT
GATAGACAGAGAAAATAAAAGAAGTAAAAGTTTCTTCTCAGCACGAAAAT
TCGTATCATTGCATAGCAAAACTCTGTAAATACGAAGAGTATTCTAGAAT
AACAAGCTTCCTGTACTTCATCAAACATA

>Tick_P12_A05  
GGGATAAAAAAAAAAAAAAAAAAAAAAAAAAAAAAAAAAAAAAAAAAAAA
AAAAAAAAAAAAAAAAAAAAAAAAAAAAAAAAAAAAAAAAAAAAAAAAAA
AAAAAAAAAAAAAAAAAAAAAAAAAAAAAAAAAAAAAAAAAAAAAAAAAA
AAAAAGGGGGGGCCCCCTTTTTTTTTTCCCCGGGGGGCCCCCCTTTTTCC
CCCCCCCTTTTTTTTTTAAAAAGGTGCCCCCTTTTTTTTTTTTTTTTTAA
ACCGGGCCCGGGCCCTTTTTTTTTCCCCTGCGGGGGGGGAAAAATTCTTT
TTTGTGTTTTTTTTTAAAAAACCTTTTTTTTTGGGGGGTTAATTTTTTGG
AAAACCCCCCCCCCGTTTTTTTACCCCTTGGGGAAAAAAAATTTTTTTTT
TTTTTTATGTTTTTAAAAAACCCCCCTTTTTTTTCTTTTTTAAATTTTTT
TTTTCCCGGTTTTTTTTTAAAAAAATTTTTCCCCCGGGGCCTGTTTTTTT
TTTTTTTTTTTTTTTTTTTATTTTCACCCCCCGGGGTTTTTTTGGGCCCC
CCCCCCCCCCCAATTTTTTTTTTTTTTTAAACCCCCCCCCCCATTTTTTT
TGGTTTTTTTTTTTTTTTAAAACCCCCCCCCCCCCCCCCCCCACACAAAA
AAAAAAAAAAAAAACATTTTTTTTTTTTTTTTTTTTTTT

>Tick_P12_A07  
CGGGATCATTTAGAATGTTGCTCGACAATTTGAAAATTCACCTGCTGCTG
ATCTAGGCTTTTTTGGCTGGCCAGGCTTGGAGTAATGGCGTGTGTGTGTG
CCACGTTCGTTGGCAAAAGCAACAGCATTTGTACGGCTTCGGCCCGAGCG
TTCTCGAGAAAAAAAAAAAGTTCCGTGAAAATGCATGGTGCTTGCACATC
ACAAGCAGAATGCCACATCCGTTGGGTATTGTTTGTTGAGAGCAGAGCCT
TTGTACGTCACCCGTAGCTTCTGTGCACATGTGCTCTTCGTCAGCGTACA
GTTTCCTTTCTCGTGGGTGTATGTTTTTTGTACACGACTACTAACAACTG
CTGTTCATCACCACACCATAACTACTACTACTGTACTATTAATACTACTG
TTTGCACACTGCTTAGGTGGAATGCTCTCCAAATGTGTATTAGTCAGCAC
ACTTTATGAATTGGGTGGAGTTTGGTGTTGTGCCTTCCAGGGAAGAATAT
TTCCATCTTCCTCACAAGTCTCTTGTAGGTCTTTTTAAGAATGTGGTGTG
TACTTGTCCTGTCGTGGTCTCTTTTTTTTTATTGTCCTCTGTTGTGAATG
TTCTTAAATACAGATTCACAGTGCTCATTGGTGGAAACTATGAATAGAGT
TTTGTTTTGGTTTGTT

>Tick_P12_A08  
CGGGATGTGAAGTGAGGACGTGGCTTCGATGATACCACCGCAGAGAGCAC
GAAGGACTGATGAGGTCCTTCAAAAATAAGATAGAGGTAACGAATCCGGT
CTTAGGTGATGTAGATTTGGAGCCTGAAATCAAATTTCAAAGTGAGGTTG
TTCAGGCCTAGCGGTCAGCGTTCGTCGAGTACCAAAGATACCTTCCACAC
TTGGAAATAACGGCAGAATTTCGTTGTAAGGCTAAGACACTCGACCAGAT
CAAGCAATAACTGAAAATCGCATATCGCGCGCCGCGGAGACGTTGTAGCG
TGTGGATGACTGCTGTAATTAGGTGCAGGAATGAGAGCAATTTACTTGGA
CTTAACGAACGGAAGACTGTTTGTTTCATACTTCATTCTGATCAAGCAGA
TAGGAATAGCCATCGTGACAAAATGGTGGCAACTCCTTCGTTTATTGTCT
TGCGGTGACGCACACACACACACACTTGTTTCTTCGTACCAGTGCTTGCC
TACAACGCGCCTGCCTGTACTTCGTTTTATTTGCTCCTTTCTTGTCACGC
GTGCTGACGGTATAAAGGACAATAAAAGCAAGCAAAGCTGAGCGATTCTA
CGGCGCAGTCTCTCGCGACGAGAGCCCGAAACAAAGCGTGCCGACAAGCA
TCATGCTAATTAAACGCGCCGCATTGTTCTTCTCACACTTCCACGCTAAT
ATGCAGTTGTCCTTTCCGACTTGCAGTGATCAACTC

>Tick_P12_C05  
GGATGTTTCCACGGCGGCACCAGAATCGGCGCCCCCCACATCCCTTTTGC
AGCCTTCTCACCCACAGCTCCGCCTCGGCCGGCTCCAAAAGACAGCACGA
AACGTCTGGAAGGGGATCCGTCGTAACTCTGCCTGCAAACAGCGTGGCCG
ACGGGCCAATTTCATCTCCGGACTTTACGGGGCTTATGAAAGTAATCTGC
CTTTAACAAGAAAGACGCGATCGATAAACCTCATATCTCAACCTCCGGTC
GCTTTATTTTTATTTTCTCTTTCAATTCCTTTTGTCCGTTCGACGGGTAT
TGCCGCTTGTTCATCCAACGTCGTCCGCCTTGTTTTACTCCAACTTCGTT
TATTTCTGATCTTTTTTTTTTTTTGCAGGGTCCAGGTCATCTGCCTCATG
CCATTCTTTTTATTTTGTTTTTGTTTTGTTTTTTAGGGAAGGGTGGTGAA
GGAAAAGGGGGAGAAGGGGGCGGCACGCGGAAACGTGAGATTGTCGGCAA
ATAAGTTGAGGCCAGCGTAACCCTATAGGGTGACCTTCCTCTCCTTTTTC
TTCTCAGCCATTTTGTGTTTACCTCCGAGTCAATGCGAAACGTGAAACGC
GAAAACCGGTGGCATAGGGTTTAGAAGAAACACAGTGGAAAGATGGAGTT
AAACGAGGGAAAAAAAAATAGCACCTTGTCTGAAGTCGATGTGCCGGAGA
ACAGGTACACGAGCTCAATCTCTGGAGACTTTGGCTCGAAATGAAG

>Tick_P12_C06  
CCGGGATTTTTTGTTTTCTTTTCTTTACGCCGTTTCACGGCGAAGCCTCC
CACTTTCACGCGTTGCAGTCATAAACAGAAATAAAGACCAAAATAAAGGA
AGCGACGGCGAGTCCCGACGGCACAATTTCCTTTCGTCTCCTTCCCACGA
TGTTCCCCTTTTATCACCAGCAATTTACTAGCCGGCTCCCTTCCCGGCCT
TTCCTTTATTTCCTCTGCCCGTCGTACGGCTTCCCTGTATGCAGTGGCCA
TAGCTCCTTGTTCCCGACTCGGCTCGTTTGCCCAAATCCCTTCCCGTCTG
TTTTAGGCTGCCTTTCCCTTTGCACCCCAACACGAACTAGCTCTCCCCCG
CCCGCCTTCTCACCTTCTCTTCTTTGCCCGAAATAAGCGGTGCTTGACGC
CTTCCTTTCCAACACCGGCACCCCCTCTGAACTTCCAACAGCCCGTATAC
CCGCAGCTCACGCGGGCGTAATTACAGAGCCCAGAATCGATATGCAAATT
AGAAACACGCGCCCGCGCGCTTGTCGGGCGCGTGCCGGCACCTCCTCATT
TCCCCTCCCCTGTGTTTGTGCGTCTTCTTTTTTCGCAAAGCCTTATTTCT
TCGTGCTTCTGCTGCAGTTGCTCTTTTCTTCTCCCAATTCCATTGCGCTT
CTGAGCCCCATTTCTCTCTCGCGTGCATTTCATGAGAGTATGTATATTTT
ATTTTTGCCTCTCGCTCTCGGCAATCTGCGAATTCCTATACCGCCTCCCC
TCCGAGAGTTCCGCTGTG

>Tick_P12_C11  
GGAGGCAGCCGAGTACCGTAACCACTACACCACCGCGGAACTCCGATACA
CATTACACAAAAGCCCTCCCTCCCTTTCATTCGGGTGCTTCACTCGTATT
ACACAGCTGGCGTCCTTGTGTAACAAAAACCAGGAAAGAAAAAAAAAAGA
AAACAGAGTAAAGCACGTGCGATTCGCTAAGCTCCTCCCCTTTTTTCTTA
TACGTGTTTTCTTTAATCGCAGCGCAGCTGTACAAGGAAGGGCCACCGGA
GAGCGCAATATCTGTGTGCCGCTAGGGAAACCGTTGCTCGGCGCGCGCAC
GCGCGCGTGTGAGGCAACAGCCAATCGCGAAATAAACGGCCCCGTTCGAA
CACGCCGAATTCCCACAGAGCCAACCCCTTTGAAATCGTGAAAGCGTTCT
CACGACGAACCGATACTCCGAAACGTGCAGGGCGTACAAGAAAAAAAAAA
AACAAACGTACAAATATACGACGGGAAAGAAAGCTAAAGAAACCGATGAT
ACGCTGTGGAAAAGGTGAGAGAGAGGGCATGTAGGGAATATGTGTGGGAG
AGAGAGAGAAAGAGGAGGAGAAAAAAAGCACGCGCGGACCTACCTCCGAT
CCATCAAGGAAAAACGGAGCTCGCGCGCGTGAAACCGCTCGCCAGAGAAA
TCACCTCCCCCTTATTTCTTTTCTCTTACGCTTCTCTTTTGCTTTTCTTT
TTTTCGTGCGTCGCTTTAATTCTTTTGGCCCGCAGCTTCATCGCTCTTCC
TTCACAT

>Tick_P12_D07  
CGGGATGTCTCACCTACGTCTACAACAAGCCCGACGAGAAGTAGGCGATG
TGGCAGACTCTGTGTTGCTGCTGCTTGTAAAATAATAAAAAAAACATGCC
AAAAAAATGAAAAAAAAAAAAAAAAAAAAAAAAAAAAAAAAAAAAAAAAA
AAAAAAAAAAAAAAAAAAAAAAAAAAAAAAAAAAAAAAAAAAAAAAAAGG
GGGCCCCCCCAAAAAAACCCCCCAGGGGGCCAAACTTAACCCTAACCCCC
TTTTTTTGAAAAAAGGGGCCCCAAAAGGAAGTCAAAAAAAAAACAAGGCC
CGGGCCCCCTTTTAAAAACCCCTGAACGGGAAAAACTGCAACTTGGGAAT
TTTTTAAAAAAAACCTAATTTTTGGGGGGGAAAAAAATTGAAAAAAAAAC
CAAAAAAAATTAAAACCCCAAAGGAAAAAAAAAAATTTTAAATTTAAAAA
GGTTTAAAAAAACCCCCAAATGCTTGCGCCTTAAAATTTTTGCTTACGGA
AAAAAATTTAAAAAAAAATTAAACACAGGACCTAGGAATTTAAATTTTTT
GTTAATTTAAAATTAAAATCCCAAAGGCTAATTTAAGGCCCCCCATCCCC
CAAATTTTTTTCATAATAAAAACCACCCAAACCAAATTTTAAAAGTTTTT
ATTTCTTTAAAAAAACCCCCCACCCCCCCCCCAAAACCAAAAAAAAAA

>Tick_P12_E02  
CCGGGAGCACCATTCCTGCTTTTAAAATAAACTGCAAACTTCACTGTGTA
GTTGTTCGCTTATTCGCGCGTCCTGCACTGACCAGCGCATCCTTTTTGTT
TTCTTCCTGCGCAGGCAGCGTGAACCTGGGCTCGGACGCGCCCTACCTGC
AGCCTCCGCCGTCGTCGCAGCAGCAGCCGCGTGGCGGACCCAGCCCCGAC
GCCGTACTCAGCCTCCAAGGGGGCGAGCCCTACGGGGCGCCCTCGCGCGC
CGACAGCGGCTTCGCCCCGCTCAACCATCCGCCAATCAGCGAGACGCCCG
TCTGGTGACGTCACCTGCCCCAGCACCGCCCATCCCCGTGAGAGAAACGA
CTGATAGAGAGAGAGAGATGCCTCCTCTTCCTCGAAGCAGTCACTACGCG
TGCGCCACATGGAGACAGGCGACGGTGGCGCCATCCTGAGTTCAGCTCCG
GAACGAAAGCTGAGATGCCGAGTGAACGACGATGCTTGGACAAAAAGGAT
ACGGGGACTTCAAGGAACTATCGTGTATTTCATTTTTTTAGACGCGTTTT
TCACCCTTTATACGGTGTGTCCCGTATTTTTATTTTCTTGTCTCTAGCTC
GTCGTGGCTTTCCTGGGGAGGGAGGAAATCCTTTCCCCGGACGTGAGTTT
ATGTTGAGTCCCAGGCGAAGGCAATCTGGGCATGATGGGCAAAACTGAAA
CCGCTGCGCTGAACACTCGATAAGCTATGTCAGCATTTTCCATAA

>Tick_P12_F03  
CCGGGATTTCTTTTTAGCATGGAGAGATGCTCAAAGGCGAGGCTGTGCGC
TGGATGAACTCGTGGGTGTCATGCAGGAGTCAAAAGCGTACCCACTCTCT
CCTTCAGCCTACTGCTATGCGATACTGATTATGCGAAGGGCAATACGCGA
TAAAGTGTATAGAAAAGGTTTAGCTTGAAGCTGCGGGTTCGATTTCCGTA
TCTGAGGCTGCATTTCCGTAGCGCGAAACGCAAAGCAAGCAAGCAAGAAA
GAAAGAAAGAAAGAAAGAAAGAACATGAGTGCATTGTGAAGGATCACGCA
CGGGCATAAGATAGTGATGAATGGTCGTATGACTAACATAACTGACACGT
CGTGACACCAATAACCTGACAGCCTTGCCAGTTCAGGTCATGATTAATGA
CAATAGAACAGCTCCGCTGTTCTGTTGGCTTTGACGGCGTGGATTGAATT
TTTTCCCTTTTGTTATTGATTTTCCTGCTATCTTCCTCGTGGCACTGAGC
ATGCACGCTTCCTTGTGGGCTGTGATTTTCATTTTCTAGCTATATGCGTC
CGTCACAGTTACCGGTTGTCATAATCGCAAGCATTACGACAACCGTGTGC
GAATTAACGCTAAGCCTAGAGACACTAGTGCCACCTGGAACTGTTCAAGC
TTGAGAGCGCTACGCGCTTCACGCATATCCGCGAAGCGTATATACGACCT
TTACTGACCTTCGCATCTGTTCTCTTGCGAAGTATATCACTTCAATGAGA
ACGGACTTATATACGCGAAAAGCAC

>Tick_P12_F04  
GGATATCCTAAGTTGCCCACAACTAAACTGTCACTAACAGACTTCAGTTC
TACCCTGAGTCCTCTGCGGGAAGGGTTCTCCCCTCTCCATCCCTACCAGC
TGAGTCCAGCCCTCTGCCCTCTCTCTTTCTCTCTCTCGCTCTCTCAGTTC
TGTTCTGCCCATTCTCTAGCCTCCCTGGCTCCCCTCACAACCTCCTCAAT
CCATCCTCCACACCAAAGCCAAATCTAATCATGTCACTCCCTCCTTAAAC
CCCCTGGATGATGTCCTCGCTACACACATACATGTGGACCAAGTTTTCAG
GATCAGTTCACATTCCTTATCCAGGACCCAAGGCCCTTCATGATCTGGCT
TCTCTAACCTCGTCTCCCTCCACTGACCTTGAAGCCATCCTCCCACCCAC
ACAAACATGCTGCATTCAATTCACTCACTCCATGGATGGATTTCCCTCCC
ACTTCTTCTCCCCCTGGGCCACTCCTTTGTCATTATTTTTTTTTTTCTTT
TTGCNAAAAAAAAAAAAAAAAAAAAAAAAAAAAAAAAAAAAAAAAAAAAA
AAAGGGG

>Tick_P12_F06  
CCGGGATTGCGCGCAATCACTTCGCAGCGGCTCTTTTGCAAAGCCCCGTT
ATTGCCTGTAGACATCAGAAATACTTTACTTTAATCCTAGTATGTTGCAT
GATCCTCCACCGGCGAATTCTCCAGTGCCACGCGGATTCGATCGGCAGCA
AAAGAAAGCGCAAGGATTACATCATATATATTCGTCAGAGAAAAATGTGT
CAACGACAAACCATACGACTCGGACGGGCCTCAGCGACGCCTGCATATTT
TTCCCCTATTATGATGATGATAGCGTGCTGTTGGCCTTGGTTTCAGCTCT
GTGGGGGTAAAAAAGCATCGACGACAAGGACGTTTGGCTACATAACTCGG
GCCTTGGTGCAGGCTCGGCGCAGTTTTACGCCGAAAGGCCGTTTCGGCGA
AGGATGGTGCGAACATCCGCCATCGGAGCAATTTCTTGCGTAGTCGTTCC
ACCACTGCAACTTGCGTCGTTAGTTAACTTATATTAAGATCGTCTAATCA
ACTTTTTAACTAGGAGCATTTTTAGGTTATTGTCAATGGCGAGTTTGTAA
GCCACAGAGACGACGGTGGCGAAAGTCGTCCCCTGAAGCCGGCACACGTT
TTTTACTCGTTAAACAGTGGCTCGCTGCAAAAGAGGCGCCGGAAGCCCCG
TGAGAACGCAACGTTCTCTGCTGACGCGTTCCAATGCCTGCGGCGGTCAA
TTCGAAATGTTGGGGCTCTCACAACTCG

>Tick_P12_F07  
CGGGATCTGGAATGCGACAGAGCCACAAACGCTACTCTACCAACCCACTC
TTGATTTCCTCTCTCGAGAAAGCAAAAAAAACAAGAATGATGACTACCGC
CATGCCTGTACCACCCAGCTGCTCTTCGCTACCGCCGGAGTACCAACTAC
CGTGTACTACCAGCCTTGTCAAGCTTTTTTTTTTTTATGTTTAGGACTTA
ACTTTTTTTTTCCACCACTCTGTTCTGTCTCTCTTGTACAGTATTAGGGT
TCCCTCTATCGCTCTGTAGAGCGGCAAGTGTACGAACTTTACCAGTTGCT
TTTTCTTTTTCTTTTTGGCCCCTTTCCATTTGCTTGACCTGTCCTGAACC
TTTTGACAGCGTCTTCATTTTTGCCCACTTGACGGCTGAAGTTGGCTTCA
TGTCTATAGGAGATTGTATGTAATGGCTGGGGTTTTTTATATACATACTT
ATAAATACTACGAGCATTCTATGGCCAGAAATGTGCGTGTGTTTATTTCT
GACTTGTATGTTTGTTTTCTTTCTCCCCCTCTGCGGTGCTGTGGGCGGAG
GCGACCTTTTTGTTTTTTTTAATGTGGTGTCGTTGAGGGGATGGTGTGCT
GTTCGAGAAAAAAAAATACACTGGCTCTTTCTATTTAAAAAAAAAAAAAA
AAAAAAAAGAG

>Tick_P12_F10  
CGGGATGTTAGGATTCATGTGGAGCGTGTTATTGGCCTGATAAGAAATAA
GTTTGTGTTTTTGAAGTCTACCTTGCCGATTAACTATGTTGCTTGTCGTG
AGGGGGATGAACTGACTCCGCTTGACAAGATTGTGACAGTGTGCTGTGCC
CTCTGCAACTTGTGTCCCTCAATAGTTGCAACAGTGAACAACGGTAGTGA
GGAAAATGTAGCAACAGTTGAAGATGACTGACACCAAGTGCCATCTGCTG
CAAGTACCTTTGGGGTGTATCCAGTGTTACCACGTTTGAACACAATGTAT
GATACTTCTGTCAGTTTGTCTTAGCGTATGTGTACCTGGAATAAGTGGCA
AAAGTGGGGAAAGCATCTTGGCAATCAATACATTTACTACAATATGGCAA
GCTTCATTAATGAAGTTTTGTATGTTGACCGGCACTTATGCATGTAGCGA
GGAGGAGACAAATGGTTTTAGTGCTTTGCACCGCCTGAATGCTTTGCAGC
ACGGGGAACTTGCACGACATGCTTGCAACTGAGTGGTTCAGTGTGTGCGA
CTGACTTTTGGCGACATTTGTGTTTTGCTGACACTCGAATTGTTTTCCAA
TAAAGGATATGAAAA

>Tick_P12_G01  
GGGGCACGGCGACGCGAAAACAAAACGACGAACAGAACTTTCTCTTCAAA
CGCCGACTTTTTTTTTATGGTCCCGGAAGGCTTTTTTTTTTCTTACGATT
CGATTGACAGTTTGAGTCCTCGGTCCCCCGCCCTCTTTACCGCATCATGC
GGCACCCCTTCGCGGTTTCCCCTCTCCCGCCCGTTGTTTTTCTTCGGTTG
TGCGTATTCAAACTGAGGTACCGCTGTCTGCTGCCGTTCGTCGGCAGCAG
CGCCACGCCTCGTCTTCTACTGCCCTGGGTTCACTTGTGTCGCGCCCTCA
CATATTCTAGCAGCAGCGTCGTGCCTTCTAGAGGCGGCGTTTTGTTTTTC
TAACGGTGGTGTGTGATGTGTGTGCGTTTTCACCGTCTCGGCGACGAGGC
GCGGGCCACTGAGAGGACGACGCCCGAAGACCGGCGGAGGGCGTGCTAGG
GACAGAGACCAACTGCTCACGCCAAATTTAAGTTAACGAGGAACATTTTT
TTTTTCTTGACATTGGTGAAATAAAATTGCTTTTTTTCCAGTNNAAAAAA
AAAAAAAAAAAAAAAAAAAAAAAAAAAAAAAAAAAAAAAAAAAAAAAAAA
AGGGG

>Tick_P12_G03  
GGGATCTCGCCATACAAATTTTGGTATATTTCAAGTAATGCCAGTACGGC
CAGTACTGCCTCCTGGTTACGTAATTTGCTAATAGTAATATAATAATTCA
TGGGTTTGTACTCATCAAACCAGCTATGATTATGAGGCATGCCGCGTATT
GGAGGGCTCCGGAGTGTTCGCGACCACCTGGTGTGGTGTTCTTTACCGCG
CACGGAAATATAACTACACGGATGTGTTTTTCAATGCGAAGAATTTCTTA
GCGAACTTCGGCGACCTTGAGCGAATCTATCTATCTATCTATCTATCTAT
CTATCTATCTATCTATCTATCTATCTATCTATCTATCTATCTATCTATCT
ATCTATCTATCTATGGGCATGCGATTTCGCGCTCTCCTGCCCGTTTCGTT
CATGGGATGTATGCTAAAATTGCTATGGCACAACACTACTGAATGACGAA
CGCAAATGACAGGTCATAACATAAAAATCATGACATGCCTGTCATGAGCG
GCATGGTTGACATGCCACAGTCTTGGTGCTCTTGCGACCGTTTCTTTAAC
TTCATATGGGCCAAAATCTGCATAGTGAGACAACAATGCTGGTTCAGTTT
ACGTTCCTGATGCGTGCTTTGCATTTCCTTGATACCAACTGCACGTGGGG
TTTGCAATTCTTCTTCTTCTTCTTCTTGTGTTTCGCCCTCATTGAAGTGC
GGTCACCGT

>Tick_P12_G04  
GCTCAGTTCGAGTCTCAAGAGTTCCCACAGAGGCTACAGCACGATGAACA
AGCTGGTGGTAGCGCTCTTCGCCGCAGTGGCAGTGGTCGTTATCGACCAG
GCCAGCGCCGGATACCTCCTCGGTGGCACCGGCGGTTACGGAGGACTCGG
TGGATACGGCGGATCTGGCGGCTACCGCGGCTTCGGAAGTGGTGGCTACG
GCGGAGGTGGTTACGGAGGAGGAAGTGGCTTCGGAGGAGGAAGTGGCTTC
GGAGGAGGTCACGGTGGCGGTCTTGGAGGCTTCGGCGGTGGCTACAGGGG
AGGCTACGGCGGCGGTGGCAGTGGTCTTGGAAGCTACGGTGGTGGCCTTG
GAGGCTATGGCGGTGGTCTCGGGGGCCATGGCAGTGGCCTTGGAGGTGGA
CTCGGAGGAGGCTTTGGCAGGGGCTACAAGAGCCACGGCAGCAGCTTCTC
CAGCGGCTATGGAAGCGGAGGCTTCGGCAGCGGAGGCTTCGGCAGCGGAG
GCTTCGGCCGCGGTGGTGGCTTCGGTGGCGGCAAGTTCGGAGGTGGCAAG
TTCGGAGGCGGTGGATGGTGGTGAAACAAGCACGCTACCTAAGTGAACGT
GGAAGCATGGGAAGCCTGAACGGTGTGGACTACATGAATGAATTGGACTG
TGCGAATGGTTGGACCAATAAATGTAACTGTTTCTGCTAA

>Tick_P12_G06  
CGGGATCAGCGGCTGTAGAAGGTCAAGATGATCCGCGCCTGCATTGTTCT
GGCTCTGGCCACCAGCGCTTTCGCTGGTTTCGTCGGCACGACCGGCTACG
GTGTCGGCCTGGCTGCTGCTCCAGCCGTGGCCACCGTTGCCCACGCTGCC
CCGGTTGCCTCCTACGCCACTGTTGCCCACGCTGCTCCAGTCGCCACTGT
TGCCGCTGCCCCAGTCGCTTCCTACGCCGTTGCTCCAGCTGTGACCCGTG
TCGCCACTGTTGCCCACGCTGCTCCAGTCGCCACTGTTGCCGCTGCCCCA
GTCGCTTCTTACGCCGTTGCTCCAGCTGTGACCCGCGTCGCCACTGTTGC
CCACGCTGCTCCAGTCGCCACTGTTGCCGCTGCCCCAGTCGCTTCTTACG
CCGTCGCCCCAGCTGTGACCCGTGTAGCTACTGTCGCCCACGCTGCCCCA
GTTACCACCGCTGTTGCCGCCCCAGTTGCCACTTACGCGGCTGCCCCAGC
TGTCGCTGCCGTCCACGCCGCCCCAGCCGTTGCCACCGTTCACCACGCCC
CAGCTGTCGCCACTGTTGCCCACGCTTCCCCGGCTATCGCTGCCTACCAC
GCCGCTCCAGTCTACGGCTATGGCGTTGGTACTCTCGGCTACCGCGTTGG
CCACTACGGCTACGGCCACGGTCTTCTCGGCTA

>Tick_P12_G08  
GGATCAAATGTTAAATGTCTTGGTGTACGTAGCACAATATTATTTGGCTC
GCTTGTTCGCTTGAGCATGTTACAGAGCATCTGTAAGTTGAAAACTCTGT
CTGCTAATTATAACTTTCTTTGTGTTACATGTCCTTGTTCTCTTATTGCG
CATTCTGACTTACAGTACCGTATTCTTAGCAGTTGTAATTTCCCACCCCT
ACAACGCACGATTTTTCACAATATACCTCGAGGTTTCTGCTACTAATAAT
GAAAAAAAAAATAATGCTACAGAAGTTGCTGTTCAGCGCATTGCGAAACA
TCACCAAAGTTTCTTGCCTTTACTATACAAGCACAACTTCTCTTGTGGAC
CGAGCATTTCGGTCAAAACACTCTTCTCATGAACGTGAGTGGCCGAGGGA
AAGACAAAGGTAGTCACTTAGTTATGCAACCACAAGTTCCCCTCCCTTCC
GCCTTGCCTCATCTTCGTTATATCGGTTCTTGTAACTACGCGGACCCTGT
TCAGAAGCGGCAGCGTCCATTCAAGCAGCATAGATAGTTGAAATTCAGCT
TCTGCGCTTCCTCTGTACCTTGGTAGGTAAGGCGGAGGAAACGTGGTCCC
CATGCTAAGCACTGCCAAGAGCTTGTCTTGATCCAAACTACGCAATCATG
CAGAACAAGAATTCGCCCTGAGATATTCATGCAATGCGTTTC

>Tick_P12_G12  
GGATCGAAAGATGAATGCCCAAATACCAAGAGAAGAAACAAGCAGCAGAG
GCAGGCAGGAAGCTAGTCGGGGTGATGAACTTGAAAGGCTCGTAGCCATA
AAATAAAATCGGCTTGTTCAAGACAGGGCGAACTGGGGATCATCGGAAGA
GGCTTTCGTCCTGCAGTCGACATGAAATAGAATGAGGATTGTGAAGACGA
CGACTACGACAACGATGATGACGCTGCTAATGATGATGAAGTATGATTGT
GCTCATTCGCTTCCTGCACAGTGTGACCTTGTGCGTTGTTCGTGCTTATA
TACTGTCAACAACAACGACGACGACGACAACAACAACAACAGCTACAAAG
ATGGTCTGCTCTATAAAATCAGCTAAGAAAAATTTATTTCCCTCAGGAGT
TACGGAACGAAGCGCATTGTACGCTATCACAAGGCCGTTCCAGACTGCAT
CGAAACAATGCGGTGCTCCCGGATTTCTGGAAGCAACAGCGCGTATATTC
CGCGCCTGCCCCTGCGGATCAACGTGAACTATGGACGCAGGAGGAAGGTT
AAGATGGGCGACCGGCGCTAAACGTCGTTGCATCAGAGGCAACTCCCATG
GGAGCCCTCGCAGCCTCTTCAAAAAACAGACAAAAAGAATATAAGCGAAG
GAAGTGTACGGTGCGTGAGCGGTTTTCTTTGTTGCTGCGGCCAC

>Tick_P12_H05  
CCGGGATGCTTACTCTTTTGGCCACCTTGGCACGCCTCGCCTTTAAAACA
AAGGCTCTTCTCAGGCTGCAAGTTATAGAATAATCCAGCTTCGTCCACAT
TGAACACATTGCGAGGCTCGTACCCCGCGATAAGTGAAGGGAGGGTGGTG
CCCATCCAGTCGTTCACGACGGCCTCGTCCACTTTCTTCCCTTCTCCGCT
CACGGACTTGTAGACGAGACCATGCCTCGCCTTAAACCGATGGATCCAAC
CGCCGGACGCTTGGAAGTTGGTCACGCCAAGCGAAAGTGCGACGTCTTCG
GCCTTTTCACGCAGCACCTTGCCATCGACGTTCACACCCGCCGCTGTCAC
CTCCTTGAACCACGTCAGCAAAACTTCCTCGAGCTGCACGTGGTGCGCAG
TTTTCGCCTCTTTAGCGTTGACGCTGAATCGCTGCGCATTTTGCATGATC
TGGTCGCGCTGACCGACAATCGTGCATAAAGTGGAGGGGGCTAGACCTAG
CTCCTTGGCGAGGTCGGCTCGTTTCCTTTTCGGGTCTTTGTCCACTTCAC
GCAATATGTCCAGTTTCTCTTTAAAGGACAGAGCCTTCCGCTTTCTGGAC
ATGTCTGCGATCACTGCACGAGTAAGGACACAAAGAAATACGCGGACGTG
GAGAGCAGCCAACGAACAACGCTACTTATCGGGCCAGACTAGATGCGCGC
ACGTGGCCAGCTCCG

>Tick_P12_H08  
CCGGGATGGCAACAACGCTCGCAAGTCTGCGAGCTTCACGCCGTCGGCGG
TGCGCGGCTGTGGCGGAGCGCTCTGCGGCTCTGGCAAGGCGAACATCATG
CTAAACCTGCCGGACGGCAGCTCGGTGCTCAGTTCGTTCCCGGCGTCCGC
GTACCTGGATGAAGTACGCTGGTACACCGAGGAACTGCTGGCCAGGGTGC
TCCCTACCTGTTTTCCGTTCACGATGGCGCGCACGAACCCGCTTCGCGAG
TTCGAGCGCGAGGATTACCGCAAGACGCTCGAGCAGTTGCACCTCGTGCC
GTCGGCGACGCTTCTCGTGTTACCCAGATCCGCTGCGCAGGGCGAGTGTG
GTGCGCCGGCACTGCTCTCTGGCGGCGTGAACGGCGAGCCTGTGTGGCTC
GCCATCTTCCGCCTGGTCTTCGGCATGTTCGTGGCCACGCCGCTGTCGCT
CATCTGGAACCTGCTGAACCCCCAGAACGACCCGTCGATGGAGGCTGCAC
GCGAAGCCTTCCTTTCGGGCAGCCTGGGCAGTTCGACCCTGTCGGCGTTG
CCGCCGCCTGGTGTCGCGACTGCGGCGACACCTCTGCGCAGTGTCAGCAG
CAGTAGGCTCTGTCACCGCAGGCCCTCCAGCCGCACCGAGAACTTTGACA
TCTTCTGAACGCCGGTCCTCGCTTCTTCAATTTGTCACGCTGTTGCGAAT
GAAGCTTTGATTTTAAAAAAAAAAAAAAAAAAAAAAAAAGG

>Tick_P13_A03  
GGATAAAAAAAAAAAAAAAAAAAAAAAAAAAAAAAAAAAAAAAAAAAAAA
AAAAAAAAAAAAAAAAAAAAAAAAAAAAAAAAAAAAAAAAAAAAAAAAAA
AAAAAAAAAAAAAAAAAAAAAAGGGGGCCCCCCCTTAAATTTCCCCCCGG
GGGGCCCCACTTTTCCCCCCCCCCCTTTTTTTTTAAAAAGGGGCCCCCTA
TTGGGGTTTTTTTTAAAACCGGCCCCGGGCCCCTTTTTTACCCCCCCCTG
CCGGGAAAAACCCCTTTTTTGGGTTTTTTTTAAAAAACCCTTTTTTTTTG
GGGGGGAAATTTTTGGACAAACCCCCCCCCAAATTTTAAACCCTTAAGGG
AAAAAAAAAATTTTTTATTTTTAAATGGTTTAAAACCCCCCCCTTTCCTT
TCCCCTTAAAATTTTTTTTTTCCGGTTTTTTTTTTAAAAAATTTTTTCCC
CCGGGCCCTGGGTTTTTTTTTTTTTTTTTTTTTTAAATTCCAACCCCCAG
GGGTTTTTTTGGGCCCCCCACCCCCCCAATTTTTTTTTTTTTTAAAAACC
CCCCCCCCCATTTTTGAAAGTTTTTTTTTTTTTAAAAAAACCCCCCCCCC
CCCCCCCCGAACCTAAAAAAAAAAAAAA

>Tick_P13_A10  
CCGGGGATGGAAAAGAGAGCTCCTCGAAAGCGCTTACGAAGAAGAAGAAA
AATCGAGGACGCGCGCGTGAGAAGAAGAACGGCGACTGCAGATACACGAA
AAAGAAAGAAGACGCCGTCAGACGACCGAAGCAGCAGCAAAAGGAACCAA
AAAAGAAAGCAAGCACAAACGGGCTCTCGCCAGAAGGCAAACGGCGCAGT
AGGAATTGCAGCCGCTCCTCGGTGCGTAGCAGCAGCAGCAGCAAGTCTGG
GATGAATAAAGCAAGATGAATCACGAAGCGGATAAAGGCGGCGGGCGAAA
GGAAACAAGTCTGCGCGGCTGCTGCCACGAGGACGAGGAGGCCCACGCCG
CTGAACTGCCAGGCAGTCAGCCAGCCATCACGCCGGTGGACTCCCCCCCA
CCCTCGCACGGAAGTAACAATAACATTCAGCACGCTGCAACGACGACCGA
CCCTTTTCCTTCTTGCGCTGTCTTTTTTTCTTCCGCGGACGCTTTCGCTG
GCAGCACGCTTCTTCTCCAACCGTCCATTGTTCGGCGTCGGCGGTTGTCA
TTCCTTCCCTCCCACGTTCTCCTCGTCATCGACGAAGAGGTGGACGGACT
TCGCTGGCCCGTTCGCTCACTCGAGACAGAGAAGGGAGGGGGGGATGACG
ACGCGCGTCGATCAAGACGACGGCTGGGCTTGCCTGTTGCCGTCGAGCGT
GAATATGGGACGA

>Tick_P13_B06  
CCGGGATAGCTGTACGCCGCCTACAGTTCTTAGTTGAGGCTTGGCATCTT
TGTTTCTGGTAGCAACACGAATCTCTGTGCCGGATCTATATGACCGCGCA
TTTGAGGATGCATTGCGGATGACGTCATGAATGCACCTTTCCGTCGTGCG
AATACTAAAACATCTGTATGAGTAAAAGCATCAACTAGCGCAGCAGCGAT
ACACACACGTGGCAGACACGATGACATCAGTACACGGCACACTCACCCGC
ACACAGCTTTGCCCTTCTCGACGTGCTAGTAAACTATATTTCGTTTCGTA
CATCAGGTACAACGCTGTCAAGGCTAGTGCTCATTTTGGCGCTGTGTACT
TCCACGACCAAAAAGTAGTGCGTTGCTTGCGGTGAGCGAAAAACAGTAAA
TGCCTCGCTGGCAGTCTTAAATCATAACGCATTTCTCATCAGCTTGATAA
AACACTCTTGTATCGCTGGGGAAACAATCGAAATATGCGAGTTTGTATCT
TATTTTTGTCGTTTGTTTGTCGAAGCGATACACCCCTCCTGTTCTTTTTC
TTCACGGACTACAGGCGTATAGCTTTCACAGTGTTGCACCTGATGTGTGA
AACGGAGTATCCCATATTGGTGGCAGCGAGACTTCAACAGGCAGTGAAAG
GGCAACGACGCGCTCGACATTTCCTATTACAACGAACAGAGCAGAAACCC
GTTAATTTAACGGTGTGAAATAAAATATTCAATTTAAAATCCCAGAATAC
ACAAAGCCAGCCACCTATT

>Tick_P13_B09  
CCGGGATGAACCAGGCGATGAAGGAGGCATTCCAGGAGGCCAACACGTTC
GACAACCTGCTCATGTTCAAGACGCTCGCCAAGGGACAGGTCACCAAGAA
GCGCACCTTGGTCGAGAACGCGACCGCCAAGCGCGTCATCACGCGTCGCG
AGAACGAGGCCGCCAAGCTGGACAGTGTGGGCTGTTCGATCAAACGCAAC
ATCGAGGAAGCGGGTAACGCCGAGGAGAACGTCGAGAAATCCGAGAAGCA
GCAGGAGAACATCGAAAAGGTCACCTGCATTGGCCAGAAGGAGCCCTCCG
GCAATGAGCCGGTTCACAAGCGAGCCCCGCCCCCGCCCGCTCAGTAAATT
CGAACCGGCTGACCGAACGAGATTCGTCTTCACTGGGCAAGGATCGGCGA
GTGACACGGCAGAAGCGTGTGCAGAGCAGACTGGAGCGAATTCTTCGAAC
CGTCGAGCGGTGGAGTCGTCTACCAGGCTTGGTAGGGAGCCCGCATCGTC
TCACGAGTGGACGCTATTCGGGGCCATCTTGCCAGCCGGTGTCGACGACC
ACTCCAAATTCGCCGCTGCTGGGGGAAACGAGACAGCGCTGAGAACAAAA
AGAAAAGCGTCCTTGGTCTTCATAAAAAAGTGGTCGAGTTTGTTTCTGTT
GCG

>Tick_P13_C04  
CCGGGATGGCGTAAGGAACGTACTATAATCGTTGCTATATATAGCAACGT
TTATGCGAAGGTAAGTACAATCAGTTTATGACTTGCTAAGACCGAAACAT
GCTTATAAGCCCTCAGTAGAATACACCAACCAAATGCACGAACACAACTC
GTATCTATGTGTCTTCCGTCTCTGGCTCAGTCGCACCGCGTGTTACCCAA
TTATGAACCAACTTGCCTAAATCATAATGCTAGTACGAACGTAGACGTAA
TTGAGCAGCATAAGCAAAAAGTCAGGAGCTCAGCAAAGTGTATCCCTTTG
CGCACCGCCACTAGAGATGCCGTCCGTGAGCGTGCGGTTCCGTTTTTTGT
GCTCAAATTGAAGTACATAGAGGCACGCAAACCAAAACAAATGCGCTCTC
TTCATTTGCCAGCCTCGTTAAGTCCCTCCCCCAGTTTGCGTCGCAGTCCG
CCAAGTCTCCTAAGAAGCCTGTCTATCACTCTATTCCTTTCTTTCTTTCT
GTCTCTCTTCCTACTTCATTTATTATTTCCACTGATTCGGCGGTGGGCCG
GTGAGTGGTGTGTCTCGTTCCGG

>Tick_P13_C05  
CGGGATCCCGTTCTCGGCTTTTACGAACACGGCATCTCAGGCACACACGT
GACTTTGTAGGTGCGCGCGAAAAGCGAAAAGGGGCCATAAATATGTCAGC
GAGGGAACAAACTCACAAGCCCAAAACCCTGCAGGTCGTTCTAAGGAGGG
GCACCTTACAGAGCAAAGCACCAGCACAAAGAGAGACACGGGAGCGAAAG
AAGGAGAGAACCGACGTGCGATAATTGCTAGTGAAAATCGCCCCGGCGAA
CCTAGGGTCCGGCACTCGGGCCAGGCACGGCCAGCGTTGGCCGCGATCAA
TGCAGTGTGCCCAGACTACTACACCACCACGGCTAAGGCCCGCGATCGAA
CGACGTGAACGGCTGCTTTTCTTTAGATGAGGGAGGAGACGGCGGCAGGA
TGGTGCCAAGGGATGGTGGAGTAGAGATGAGGGCGAGGGGAGGATGATTT
TCCCAGCGAGAAGGACCGTATGTATACGAACCGGGAAAGCTGTCGGGAAG
AAGAGACGGCAAGCGGCCGTAGCTTCACAGCAGTTCTCGGGAGGGGGGGG
TGGAGGGCCAGCCGCCAAATATCGTTGCCTCGAACTGACTGACGGGCAGG
TTACGAAAGGCACTGGCCTAGGCGAACTCAATATAATAGTGCCAGAGATA
AAGAGCTGCAGGGAAGAAGGGTTGAAGAAGCAAGTAGAAAGATATA

>Tick_P13_C07  
CGGGATGCATTTCCATCCTTGGCTTTAAGATCACGCTGTGATAACTGTTT
GCAAGGGCTTGCAGCTGTGGCGTGGGCTGTTTCCCACTCTTATTTTGTGT
TGTGCAGCGAGCATTGTGTACTAATTTAGGTGCCACAGCGCTAGCCAGCT
CTTATTTCTCTCCTTTTGTGTGGAGCAGATTACATCCTTCTGCCTGGCGT
GTGTGCATCCCCTCTCGTGCACACGTAAAAGTGACATGATCAGACTTATA
AAGTGACGAAATAAAATCTTGCAAACAAAAAAAAAAAAAAAAAAAAAAAA
AAAAAAAAAAAAAAAAAAAAAAAAAAAAAAAAAAAAAAAAAAAAAAAAAA
AAAAAAAAAAAAAAAAAAAAAAAAAAAAAAAAAAAAAAAAAAAAAAAAAA
AAAAAAAAAAAAAAAAAAAAAAAGGGGGGGGGCCCCCTAAAAATTCCCCC
GGGGGGGCCCAACTTCCCCCCCCCCCCTTTTTTTTAAAAAAGGGGCCCCC
AAAAGGGGATTATAAAAAAAGAGGGGGGCGGGCCTCTTTTTAAAACCCCT
GGGGGGGAAAAAACTTCTTTTTGGTTTTTTTTTAAAAAAACTTTTTTT

>Tick_P13_C08  
CCGGGATCTTTGAGTTGGAGCTCCTCGTTCAAATTGTTGTTTGTGATGAA
ATTTCCAATCTTTTTGAAGTGCTTCATGCACATACAGGCTGAAGTATTCA
ACCTTGACACGCACTCCATTTTGCTGTAGGTTTAAACCAGTTTAGCATTC
TGCTCATTCACTGTCCTAGGTTTTTGCATGGGATGCAAATCTTGCCAGCG
GCAAACTGGGCAGTCCAGTGTCGCAGTGTTTGCTTTCACCATTTTCGTCC
AAACTTGCTTCCGCAGAATCTTTTCCAGATTACACACAGTATGAATGTTA
CCACCTTTTAAATGTACAGTAATGAACATTGCATTGAGATAAAACGTTGC
TGTAAATAAGGTCAATAAAACTAAGTTCCAGAACAAGCCTGTGAAAAGAA
GTTCTAAATGACTGGAAGGAAATGCAGGCTAGTGGATCAAAAAAAAAAAA
GCTCAATGGTGTGGAATCTGGGGCAGGTGCCAGGGGAGAAGGGAGCCTGC
CGGAGAAAAAAAAAAAAAAAAAAAAAAAAAAAAAAAAAAAAAAAAAAAAA
AAAAAAAAAAAAAAAAAAAAAAAAAAAAAAAAAAAAAAAAAAAAAAAAAA
AAAAAAAAAAAAAAAAAA

>Tick_P13_C11  
CCGGGATGGCATTTTTTTTTTTTTTTTGTTCCTGGTGTTGCCTTCACCCA
CTCATATCAGAGCGGCGCAGCGCCGAGCTTTTACGTCTTGAATTTAAACT
ATGACTACTTCAGTGGTTCCATAGCGCAACGAATGCTTCGTATCAATTGA
GTCGATACTGTTCAATTAATTCTAGAGATATCACTAATCAGAATTCGCTA
CATTTTATTTTCGTTTCTCATCTTTGCAGCGCTCCTGCGCAAATACGGCG
CTTATATACCCGCGGGAGGAAACCGGCAAGGGTTCACACTTCAGACTTCC
TCGACCTTCTATTTTGCCTCACGCTGTCCTTCATCATCATCCGCAAAATT
TGCATGAAAAAATGCGTGTTTTCCATCAGTCAATCAATCAAACGTGATAC
ATTTATTTAGCTAGCAAATCCAGGCTTCTCTTACCAAAGTCATTCAAGCG
TATTTGTCGCCGTAAATCGACTCACTTCTTGTGCTATAATAAACTGTTTG
TCTCANAAAAAAAAAAAAAAAAAAAAAAAAAAAAAAAAAAAAAAAAAAAA
AGGG

>Tick_P13_D01  
CCGGGATCAGTGACGCATATAGCGGTGTATTTCGGATTATTTTAACAATA
TTGGTCCATTTCTAACGCGTTTAAAAAAAAAAAAAGGTAACCGAGTATGT
CCGGAATTTCGCACCTCTGAAAATGCGGCCACAGATGGCATGAAAGCAGC
GACATACAGGTGAGCTAGCGAAAGCTAGAGTCGTAACCGGGTCAAGTCAA
CATCGTTTAGCAGCACAGCTTATTGTGCACATCTTGAGTTAGAGTTATGC
CTTTTGCTACATGACCCCCCCCCCTATATCTTATTCCATTCACGAATGTC
CGGTGATCAGGCCAGATTGTATCGCGGCTGAGACCACGCACTTCCGCGGT
ATGTACGTCATACTTCACAAGTCAAGTCGCGAGTCACTGAGCCTAGTCTC
GACTATATGTAGCGCTCAAGAATAGATGGCGAGTACTATTGCCATATTCA
CTGTTCTTTCTTTTCTTACAAAATCAATACAAAACAAAGGCACTCGCGGG
GTTTTACATCGTGAAGCTAAATCCACAAGCCCGGGGCAGACGTTGTAGAT
CGTTCTGCTTCAAGACGCATCCGCTGCATGCAACTTGCGAACCGCAACTG
TATATCCACGCACATGCTTCTTCAAGACGCCGGTTCACTGCAACCGCGGG
CATCATCGGCAAACAAGAAGGCGTGAAAGACGAGCGAAGCAGCCCATAAC
AAAATAAATGAACA

>Tick_P13_D03  
GGAAGGGGCAGGGGGCCTGCCAGTGTTGTAGCATGGGGTCTGTCTTTCAC
GTTGTGGGCAAGCTGCCTTACCTTTCCGAGGACGAACAGGCAATCTTGAA
GCATCGGGTTTGCTTTTTTTTCTCGTTTTGGGCTGGTTGCTCTTGGGCAC
TGCCAACACACTGTGTCTTTGCTTTTTTGATGTATTGTGTCGTGTGGTTT
CTGTGCGCTTTTTTTTTTCTGTGCATTACTTGTGTTGGCCCAAGTCGAGA
CTCGTGACTACGTTGCTGTGTATATGTCACTTCTTCCTTCTTGATCAACT
TTGTGCGCTGTGTTTTTGCCATAGATCCATGTGGATCCTTGCCCACTTGC
CCAGTGTGTCATACTTCACCAGCTTGTCGGCTACTGCCAACTCTAGCGAT
GTGTGCGTTGTCTGTGTTCTCACTCTATTTGTTAGAATTTGTTTGTGGGG
CTGGATGCATTTGTTGTCTGCTTTGCATTTGTGTGCGATGGTCTTCTCAT
TTTGTGCTTTTGATGTGCTCAGCCTCTGCCTTGCCTTGGAATAAAAACAT
TGCGGG

>Tick_P13_D10  
TCTGAGCAACTGAACCTGAACATGTCCGCCCTGGAGTACATGATGTCCAG
CTTTCCGGAGGTGAAGGAGAAAGAAGAGATGCGCAAGATTATTGGCCGCT
ATGGCCTCACGGGAAGGCAGCAGATCTGCCCAATTCGGCAACTGTCGGAC
GGCCAGCGCTGCCGTGTGGTGTTCGCCTGGCTGGCATGGCAAGTGCCCCA
CCTGCTGCTGCTGGACGAACCTACCAACCACTTGGACATGGAAACCATCG
ACGCTCTGGCTGAGGCCATCGCAGAGTTCGATGGTGGCATGGTCTTGGTG
AGCCACGACTTCCGGCTCATCAGCCGTGTGGCCGAGGAGATCTGGGTCTG
CGAGAACCAAACTGTCACCAAGTGGAAAGGGGACATCCTCTCATACAAGG
AGCACCTGCGCAAGAAAGTCATGGCCGATGCACAAAACAACAGGCCCAAG
TGACCAAGGGGGACATTCTTATTCCAGTGCTGCCGTTTTCTCAAGAACAC
AGTTAATAAATATGAAACACTCTTGTCAAAAAAAAAAAAAAAAAAAAAAA
AAAAAAAGGG

>Tick_P13_D11  
CCGGGATGGACGGGATGAGACGCGTTCCCACGCAACGTCCACCCCCCAAT
TTGAAGAGGGGCGACGGAGAGCACGTGCCAAGGACCTCCTTGACTACGCA
TACAAGAATCCAGGACAAGACGCCTTGACCGACGCGGTCCAGTATACGGC
TGCTCCAAAGCCTACGTCGCCCTGGTATGATGGACTACAAATGGAACGTG
TTGAGCGCGATGTCCCTTGCGAAGTCGTCGGCCTGTAGCTCTAGCACTTC
CCGTCCGCAGATATTTTCAGACTCCAGGTTAGCAGTTAAAGCTTCCGCCT
CAGGAGCTCTTGCTGGCCGCCGGGCATCGATTCTCTCCACTCGCAAGGAA
GACTTCCATATACTATTACTTGGTTCCCCGCCAATATGGGCCAGTGCCTT
CACCCCCCAAATCTCCAACGTCAATGAACTAGCCCATGATCGCGCGCGAA
GGCTCACTTGTCGTGCCGGTCCTGGCTATTTAGACGGACGTTGCATTAAG
TTGCCACGGAGGACTTACCCTCTGCCTCGTGCTAAGTTGACCAGGCCTTA
CTCCATAGCCTTTCGTATGTTGCAAACGGGGCCAGTCCCCTCGCGCAGCA
AATTTGCTCACTTTGCTGAAGGAATTGATCCGCGATGTCCCCGCTTG

>Tick_P13_E04  
TCCCGGGATAAAAAAAAAAAAAAAAAAAAAAAAAAAAAAAAAAAAAAAAA
AAAAAAAAAAAAAAAAAAAAAAAAAAAAAAAAAAAAAAAAAAAAAAAAAA
AAAAAAAAAAAAAAAAAAAAAAAAAAAAAAAAAAAAAAAAAAAAAAAAAA
AGGGGGGCCCCCCTTTTATTTTCCCCCGGGGGGCCCCCCTTTTCCCCCCC
CCCCTTTTTTTTTTAAAAGGGGCCCCCTTTTGGGGTTTTTTTTTAAACGG
GGCCCCGGCCCCTTTTTTTACCCCCCTTGGGGGGGAAAACCCCCCTTTTT
GGTTTTTTTTTAAAAAACCTTTTTTTTTGGGGGGGGAAATTTTTGAAAAA
CCCCCCCCCAAAATTTTAACCCCCAGGGGAAAAAAAAAATTTTTTTTTTT
TAAAAGTTTTAAAACCCCCCCCCCTCCTTCCCCCCTAAAATTTTTTTTTT
CCGGGTTTTTTTTTTAAAAAATTTTTCCCCCGGGGCCTTTTTTTTTTTTT
TTTTTTTTTTTTTTTTTTTCCCCCCCCCGGGGTTTTTTTTGGCCCCCCCT
CTCCCCCATTTTTTTTTTTTTTTTAAACCCCCCCCCCCCTTTTTTGGGGT
TTTTTTTTTTTTTAAAAAACCCCCCCCCCCCCCCCCCCAAACCAAAAAAA
AAAAAAAA

>Tick_P13_E07  
CGGGGATCCAGCCTGGCTCCTGGTTCGCGGCAAAGTCGAAGAGGCCGAAC
GGGTTGCGACGCGGGCGGCCAAGTTGAACGGGCTGCAGGTGGGAAGGTGC
GATCTCTCCGGTGCCCAAAGATACCTCCAGGAGCGAGAAGAGAAGGCCCG
CGACGACAGCGCCAGTTCCACGCTGCTGTGTTCCAAGCGGCTCCGGAGTC
GCACGAGATTGCTCATGTTCTGCTGGACCTCGCTGGCCTACTGCTATGTG
AGCTTCATCTTCAGCGACGAAATCTTCGTCAGCGTGGTGGTGATCGTCAT
CGACATATTTCTGTCCACCGGCGCCGCCATCATCGTGGCTCGATGCGTGC
CCCGCTTCGGCTTCAAACGCCTCGTGGTCATTTCGGCGCTCGTGTTCGCC
GTGATGTCGACCGCGCTGGCCACGGTCTACACGGACGACGAGACCATTCT
ACGCAACGGGCTGCTTCTCGTCATACGAATGGCCGGAAACGTGACCCTCA
TGTTTTTCATCACCCTGGCGGCCAACTGCTACCCCGTCGGCATTCACTGC
ACGGGCCTCGGCGCGGGACTGGCCTGCAGCCGTCTCGGCGACACTATGGC
GCAGATGGTCCCGCGGGTCTTCCACGGACTGCACGCCGAGGCGCATCTCT
TCATCGCCTCCATCTTGATGACGTTGTTCG

>Tick_P13_E09  
CGGGATCGCTGCCCCTGCGGAAGAGGCCGCACCCGAAGCTGCGGAAGCCG
CTCCTGAAGAAGCCACTCAGGAAGCTGCCGAAGAAGCGCCTGCTGAGGAG
GCCGCCGCTGAAGAAGCTGCCGACGAGGTGCCATCTGCTGAAGAGTCAGA
TGCCGAAGAGCCAGCCGAAGAAGCTGCTGCTGAAGAAGCTGATGCCGAAG
AGCCTGCCGCTGAAGAAGCTGCTGCTGAGGAGGTCGCAGAGCCGGCCGCC
GAGGAGGCTGCCGAGGAGCCTGCTGAGGAGACCGACCAGGAAGTTGTTGA
GGAAGCTGCTGCAGAAGCTGCTGAAGAAGCGGCAGAGGAAGACGCCGAAC
AGCCAGCTGAAGAAGCGGCAGAGGCCGAACAGCCAGCTGAGCCTGCTCCG
TCAGGAGGCGAGGCGGCTCCCGATGCTGCCGATGACGCTGGAGAAGAAGC
AAGTGAAGCTGAGGCCCCAGACGCGTGAACAACGCACGTTGTTTAGGCCA
ATAAAATAATTAATTTGCATATCTGAACGAACGAATAAATGCTCAAGTAG
GTAATTT

>Tick_P13_E10  
CGGGATGTGCACCGTGTGCGTTCGTGTTGTAATATCTTCTACACGAAGCT
GCTTCGGTACTCACGGTTGATTTTGACGACAGAACAAACCGCTAACTCAG
GCTGCAGACTCAACCGACACATAATGTGACCTGCAGAACCAGAACGGCGT
CGCGATCTTCTGAGTCACGTCGCACTAGACGCGTGGAGATACCGATATGA
TTGCGCGTAAATTGATTTTAAATTGAAATATTGTTTTCGGGAGAACACCG
AGTAGTTCGCATATGATTTGTTTTAGCAGTCAAAATTCAAAGAAATGAAA
ACAAGAAAGAAAGAAGATAAACGGAGAGAGTACCTCGACGAGTGTTACTG
CGCCGCGGTAGCTTAATGGCTAGGCGTTGGTTCGCGAAGCTCGAGGTCGC
AGGATCGAATCTCGGCCACGGCGGCTGCATTTCGATGGGGGCGAAAAAAC
ACCCGTTTGCATATATTAAGGTGCACATTAACCTGACCAGCCGGGGCTGA
CAAAATCACTCCGTAGCCATCCACTATACGGGGCGTGTCTCATAATCAGG
TTTTGGCAGGTATAAAACCCCATCAATTATTATTATCTACGAGTGTTGCT
TGCTGATAACACTGTCCCTGCTGCGTCTCTTTACCGTGCTCGAAGGAGGA
GTAACACTGTCAATTTCGCCCGCAGGGAAACGATGGAGTCGCTCATCACG
GACCACCCGTTCGCGCGCACGCC

>Tick_P13_E12  
CCGGGATCTCTGCATGCACTGTTTTTGTGTTGACTCTATTGCAGTGTAAA
TGGATTCACTTTTTTTTCATGATGTGTTGTCATTTTTTGCTCCTGGTAGC
ACGGCTGACCGCACCAACAGCCCTGGCTTGTGTGAGCACCATTGGTGCTG
TTTGTTTCTACCTATTTTTATTGAGTTAGGCTTTCTTGTGTTATTTCCAT
TCTGAGCCCCTTAAGCATACTGTCTGTGGAGCAATGGAATGTGAATACAA
ACATCTCACTGTGAGGTTGCCCAAGTTGTGTGTTTCCTTGCCTTTTGTGA
TAAGAGAAGTGACACTTCCTTTGCGTTGTAAATAAATGTTCGCTGAGCCA
ACGAAAAAAAAAAAAAAAAAAAAAAAAAAAAAAAAAAAAAAAAAAAAAAA
AAAAAAAAAAAAAAAAAAAAACCAAAAAAAAAAAAAAAAACAAAAAAAAA
AA

>Tick_P13_F04  
CCGGGATTTCAGCGATTACAGCGCTAACTTTCACTTCTGTTGTGTCGCTT
AAAACTGATCTGGCCAACTGCGTTGATTTCAGCAGCGCGACATGGATAGA
GCACAAAGAACAAATACAATAACACTACTGATGCGTCGCCCTTGTGTTTC
ATCCTCTGCTAGGCTCGCGCCACCCGTTTCACAGTTTTCAACCGCCAAGT
TGTCGAGCTCTCTGCTTGAACTGTTTCGCGGTTATTATTTATGCGTCGGA
TGGCGTTCCGTAGTTTAGTAGCGTCTTTTGGAAGTAGTGGTTCGCCAATG
CATTGCTAACTTCGTGTTTTGTTTTCCAAGAATAGAAGTTTATTCCTCTG
TTAGCTTTGTTATTCTTTTATTGCTCTGGTACCACGATGGGCGAAATGGT
ACATTACTGCGTCGTAAAACGCTAATAAATGGCAAGAAAACGAGGAAGAA
AAGCACTTGTGCTCAACAGATTGCCAGGAATTGTGCTCGATTTCAAGTGG
TAGCCTGCCTACCACTGTGGTCTAGTGGTTATGGCACTCGGCTGCTGATC
AGAAGATCGCGGGATCGAATCTCGACCACGGCGGCTGCATTTCGATGGAG
GCGAAATGCCGATGCCCGTGTACTGTGCTGCGATGTCAGTGCACGTTAAA
GAATCCCAGGTGCTCGAAATTTCCGGGCCCCTCTGGTGCGGTGTCTCTCA
TAATCATATCGTGGTTTTGGGACGTAAAACTCCAGGAATTATGTTAC

>Tick_P13_F08  
CGGGATAGAAGCTCGTTTCATCCTTTCCCTGTTCTGGCATTTGGTTTGTG
CTTTGGTTTAAAGACAAAACAATTTTTGTAGTCTACAATGTGTTGTGCGT
CACTTCTGTATAATTCTTATGCAGTGTCATGCCAAAACTAAGGCTAAGGC
TGCAAAGACCTCCGCCATGCCGTACCTACTGTTTCTGGTCCCGCCTTCTG
CTCTCTAAGGAAATAGTTTGATTTAATTTTAAAGAAACGGGAAAGTTTGT
AGATAGGGGGTGCTTTAACGTTTTCCAGCATTTATTCTTGTGTTTCTGGG
ACGATAACGTACGAAATGAAAAGTGTAAATTGTTCTAGTACATTCTGCCA
TGCTTGTGAAAACATGGACTAAGGAATGTGTGCGCCTTTGTTTCTTGCCG
TGTGCATCTTAGTGCATGTTAATAGCCTTGCAGAAATGTGTTCATATCAA
GCCAACAAGTCCAACTGTGAGCATTATTTTTTAAATTGATACTTTTCATG
TGCACCATGACGCCGTACACTGATAGTCCCATGCTTTTTTTTTACTTATA
TATATATATATATATATATTGCATTGCCAACAGTTGCAAGCAGCTGTTTG
CAAGGGAACTTTACTCATCTGTGTTTAAGACGGAGTGAAGCCTCATTTGT
CTGTCTTCTGTTTCTGGCGCANGAACAGCAGAGACTGAGGAGGCCCGAAA
TAAAAGCTGCAGCAGAAAAAAAAAAAAAAAA

>Tick_P13_F09  
CCGGGATATTTGTCTCTGTCACGGTCTTCTCTATTCACTCGTTTTCCGTC
CTCGGGTATGTGAGAAGACGTACACAGTTTTATCAAATGACGCTTTTGTC
GCTGCTTCGGGAACCAGAATGCCACTAAATGGCATCCCATTAAGTGACCG
CGTAGTCCCTTATTTGAGTTGTACGAATATTTTTAGGGACACAGAATAAG
GTCTCAAATGCTGAACGAAGCGATTGCCTTTCTCAAGCCGATCGCATTTC
TGAACAGCAATTTGGGTCATTCTCACTTTTTAAGCCTTCTTTAATGCTCA
GCATCGTCATGAGAGCAAATTATGTTTAATCGGCGACATTACAAAAGACT
ATAACGTTCGTCGAACTCCTGCAAATCTTGCAGTTTGTGGGAAAACTGAG
GAACGCAGACGGCCCGCAGCTTGATCAGAGAGGACGTGAAATTGCTTTCT
TGGCATTTCCAGTCAGGATCCTTGCTATGTTCTTATGTTCTTTAGAAGTG
AGACATAGTAAAAACAAATGCTTACGTTGAAACTATAACTAAGAACGTCA
GCAGAACACTAGAAAGTTTGCGAAAGAGCGAACTTGTTCAGACTCGTCTA
TTAAAGAAAATTTCCAATAACACCCATGGGTACTTATCATGGGTCTTGCT
CTATTGCTTTTGATCATACGTCTTGTAGTATAGAGTATGTTACTGCTGAA
TTACTCACTTGA

>Tick_P13_G11  
CCGGGATATCGCTTTCGCGGCCCCCGCTGTCCAAGGCGACCTTACGGAGG
TGCAGACCGAGGCCTGCTCACCTGGGTCCACGGACTTCGTGGATGCTGTT
CGCATTAGCCACTGTGCCACGCTGCCATGCACCGTGACGTTGGAAGACAA
GCCCAAGGTTGAGATCGACTTCCGCGCTGCTCACGACTCCAAGACTCTTC
GCGTGCGTGTTCTCGGCGCCATTGGCGACATGACCCCACAGCCTTTCCCG
GGTTTCAAGACCGATGCCTGCAACTTCATGGGTGTCAGCTGCCCCGTGAA
ACAAGGCGAGAAGTACACGGCCAAGTTTGACCTCACCTTGTCTCCCACCT
TCCCGCCGGTCGCCGGAAAGGCTGTCTTCAAGGGTCAGGACGCAGCGGGT
GAAATCTTCTGCTTCAAGGTTCCCGTGGAGCTCAAGCACTGAATAAGCGA
TGAACAATAAATATGACGTACCTATACTCAAAAAAAAAAAAAAAAAAAAA
AAAAAAAAAAAAAAAAAAAAAAAAAAAAAAAAAAAAAAAAAAAAAAACCC
AAAAAAAAAAAAAAAAAAAAAAAAAAAAAAAAAAAAAAAAAAAAAAAAAA
AAAAAAAAAAAAAAAAAAAAAA

>Tick_P13_H08  
CGGGATGCAGGTCTTCCTTGAAACAGTAATAATGAAGGTTTAGTATATGC
AACGTTTCTATCGAACTTCGGTAGAAATATTGCATATATAGAAAACCTTC
GATTCAACTCTTTCAAGGGGTACCTATAGTTCATATATACATACACGCGC
TGAACAACCTAAGGGGATCTCTGCAAGGTGCCTCTTTATATCGAGGTCCA
AATGGTAATCTGTTTGCAATTGCAGATTAAGTGTTCCACCCAGGCAAGAG
CCAATCAGGAGGACACAACCTGAATGTACTGCCGCTGAAGGCAAAGTTGA
TAAGGAAGAGGAATCGAGGAAGGAAGAAGCGCCAAGTCCTGATGGCGATC
ACCCTGCTCAGGCGGAACTGGAGACGAAGCTACGAGAGTTGGAGATCATC
GTACAGTGTGTCATTTGCATGGAGCGCCGGCGAGACGTGGCATTTCTGTG
CGGACACAGCGCGTGTTCCGAGTGTGCCAGCAGCCTAACCACTTGTCACA
TGTGTCGTGTTCCCATTACAAGGAGAATCAACCTATACTAGACAAGCTGG
AAGTACGCGCTTGAAACGGCTGGTCTCAGCTCTTTTTGTTCCTCTCAGAA
TAAAATAGTTTTTGTTGAANAAAAAAAAAAAAAAAAAAAAAAAAAAAAAA
AAAAAAAAAAAAAAAAAAAAAAAAAAAAAAAAAAAAAAAAAAAAAAAAAA

>Tick_P13_H09  
GATGAACACTTTATACTTATATTTTTTTCTTCTATGTCAAGTAATGTCCT
TGTATCTCAGCAGTGGAGTTACTGAGCTAAAGGCAATACCATTTTTCGGG
CCCTTCAAAAGCATTGTCAAATCATTTCTCAGGTGTTACCCTTCCTTACA
TTCCCCACTCACAGTCTATGAAATGTCCTGTGCATTTCATTGTGTATGGC
TGGGCACCGGCATTCTAGAGGGGAGGGGTGTTCAGCTTGGCCAGATTGGG
TGGGAACACCTAGAATTTAAATATGTATAATGTGCCTGTCTGCTGCCTGC
CATCCCCTTTCTTTCTCTTTAACATTGCAGCTGCTGCTGCTGCCACCAAT
TACTAAGCATTTACTTTGTGCTTCACACTTTACATGCATTATCTCATTTA
CTTCTCACAAGACCCTATGAGGTGGGTAGTCTTACCATCCCCATTTTACA
GAAAAGGAAACTGAGGCTTAGAGAGGGAAGTGTCATTCCCAAGATCACGT
AGCTGGTGAATGGTGTGGCTGAGGTTTGAACCAGGTAATCTGATACCCTT
TGCATGAATTTGTAGGCTGACCAAGCTCTCATTTTACAGATTAATAAAAC
AAAAACAAAAACAAAAAATCCTGAGGGAGAAAAAGGATGTGAACTGCCCA
AAGTCAGAGAAAGAGCCTAGCCCAGATTGCTGGTCTCTTTCCCACTCTGC
TCCATTGTCTGCT

>Tick_P13_H11  
CCGGGATGTCAATAGGGCGGTCACGTGGCGGCACCTGCCGGCACGGCGAG
CAAGTACTGGATGTATGCTTGTACGTGGCGTTCCGGCGAATTGCCTCCCT
GTTGAGACCCTAGTTCGCACCTGTGCCAAATGATGACGCCACTGCCTGTG
GGCGAGTTTTTGCTCGCTCGCACGTTTGTGAGCATATATATGTGAGTGTG
TGTGTGTGTGTATGCGTGTGCTTACTTCGATGTTTCTTTTCGACACCCTC
GACACCAGAACCCTGTCCTTTCTTAGCCGACTGGTGCCACCAGGTGTCGT
TGCGCTGTCCTCCTTCAACACCACAACAGTGCGCGTTGGTCAATAGTGAG
CCGTGTGTTATCTCGCCCGTGGTCACTCGGTGTCTGTCTTCGTTTTCCTT
TACTGCGTACTGGGCCACGAGTGGAAAATAAAAAAAAGAAACAAGAAAGC
GTACTGCTATTATTCCGGTTGAACAATAAAACGACAGCGTCCGTCTTTCC
CCTTG

>Tick_P1_A01  
CCGGGATGTTTTCGCCGTGGCGACGTAACCACGACACGTGATTGCGAGAG
CATTTCGTGCCTTCAGTTCACGCGCCATTACTCGTTGCACTTCGATTTAA
TCGCTTTATTCTGGAAGACGACTGGCGCTTCTTCGGCGAGTTGCGGGAAG
GCGGCGGCGACTTCCGTCTATCCTCTGCAAGCAGTCCAACGCCCTTCTTT
CCCGCGCCGCCCCCTCGCGTTTCAAAACTGCCGTGCTTCAGTGATTGTCC
TTGGCCTTCAAAATTATGCTCTATAGTGCAAAGTTGCGTTGCCTGCCGAT
TGTTATTTAACATTTCTCCTGCACCATTCCTTCAATCTATCTCTCTCACT
CTTATTATTTTTCCTCTTCGCTTCTTGCTTTAATCATCTGCTCTTGCCGC
GAGGAGGATGCGGAGGATGGAATTCCGCTGCCCTTTGTAGTCGCGCGCCA
GCATTGGCAATGTGGCGCCACCTTGCCATTTACGACAAAAGCACAGCACA
CGCACGTCGGGGCCTTCGAGACTTGCGCTTAGAAACGGCGGGTTGGTTCA
AAATATCGGACGCATGCAAAGGAGAAACGTTCCTACCACGCGATTCGCCG
GCTGTCATGACGTATAGAACAGAACCCTTACCCCGGAATTTTTCGCGAGA
TCAAATTGCACCAAATGCTGATGCTGGAGCATTACNGAGGG

>Tick_P1_A08  
CGGATTCCCGGGATGTAGTGGTCCTTGTTTTCCAAATGCATAGCAAGGTT
TCAAAATGCACAGCCTTTGAGTTGGAGCTCCTCGTTCAAATTGTTGTTTG
CGATGAGATTTCCAATCTTTTTGAAGTGCTTCATGCACATACAGGCTGAA
GTATTCAACCTTGACACGCACTCCATTTTGCTGTAGGTTTAAACCAGTTT
AGCATTCTGCTCATTCACTGTCCTAGGTTTTTGCATGGGATGCAAATCTT
GCCAGCGGCAAACTGGGCAGTCCAGTGTCGCAGTGTTTGCTTTCACCATT
TTCGTCCAAACTTGCTTCTGCAGAATCTTTTCCAGATTACACACAGTATG
AATGTTACCACCTTTTAAATGTACAGTAATGAACATTGCATTGAGATAAA
ACGTTGCTGTAAATAAGGTCAATAAAACTAAGTTCCAGAACAAGCCTGTG
AAAAGAAGTTCTAAATGACTGGAAGGAAATGCAGGCTAGTGGATCAAAAA
AAAAAGCTCAATGGTGTGGAATCTGGGGCAGGTGCCAGGGGAGAAGGGAG
CCTGCCGGAGAATNAAAAAAAAAAAAAAAAAAAAAAAAAAAAAAAAAAAA
AAAAAAAAAAAAAAAAAGGGG

>Tick_P1_A09  
CCGGGATGGGCCACTTACTTGGCCGTCTGTCAGCATTAATAGCAAAGACA
CTTCTTCATGGCCAGAGGGTGGTCGTCGTGCGATGCGAGGGGATCTGCAT
ATCGGGGAGCTTCTTCAGGAATAAGCTGAAGTACCTGGACTTCCTGCGCA
AGCGGTGCAATGTAAACCCAGCGCGGGGGCCCTACCACTTCAGGGCACCC
AGCAAGATCCTGTGGCGCACCATCCGTGGCATGCTGCCACACAAGACGAA
GCGCGGCTCCCTTGCCTTGGACCGCCTGAAGGTCTTTGAGGGTGTGCCTC
CCCCATACCACCGCATGAAGCGCATGGTGGTGCCTTCAGCGCTGCGTGTA
CTTCGGCTCAACCCAAGGCGCAGGTACTGCACACTTGGACGCCTTGGCCA
TGAGGTTGGCTGGAAGTACCAGAGTGTCATCGAGTCTCTTGAGCTGAAGA
GGAAAGCCAAGGCTGCCCTCTACCACAAGGCCAAGAAGGCTGACAGGAAA
CTGCTTGCACAGGCCAAGGAGCTCTCTGCCAAGCAGGTGGAACCAATGGC
AAAGGTCATAAAGAGCTATGGCTATGCTGTGTAGTACTTGTGCACGAATA
AAGAGACTTGGGCTAAAAAAAAAAAAAAAAAAAAAAAAAAAAAGGG

>Tick_P1_A10  
CGGGATAGCGACTCTGAGCTGTGCGGGCAGTTGCTGGAATTTGGAAGTTC
AGGTCATGCAAGCAAAAGTGATGGTGCCCGTCTTTGTGGCATTTGTTGTG
GCTCTGGCAGCAGTCTCGGCGGTCAGTGCTGAAGAACTCGTGATCTGCCC
TCTGGTGGACGACAAGGGAGTCAACGCAACGCTGCTGCCAAACGTGTACA
ACTGCTCCACTTTCTACCTGTGTTCCCAGGGTGTCCCAGAGCTGATCGAG
TGTCCTCGAGCCCTTCAGTTCAACCGTAAGCTGAACGTGTGCGACTTCCC
GTGGCGCGCTGCTTGCGTCGAGCTCCCTCTCCCGGAACCCGAACTGCCGA
CCACTGACGCACCCGTGGCAACCGAAAGGGTTGTCATCACGAAGACGATC
AAGGAAGTCTACAGGCCTGTTGATGAAGTGGCGCCCGTATTATAAAGAAT
AAAGCTCTCTCCGAAAAAAAAAAAAAAAAAAAAAAAAAAAAAAAAAAAAA
AAAAAAAAAAAAAAAAAAAAAAAAAAAAAAAAAAAAAAAAAAAAAAAAAA
AAAAAAAAAAAAAAAAAAAAAAAAAAAAAAAAAAAAAAAAAAAAAAAAAA
AAA

>Tick_P1_B02  
CCGGGATAGCAGAGGAAACAAAGAGACTTTCTGTTAATAGATTGTTTTCG
TCATTTTTTTCGCCCATCCCTCTGCTCTCCAGCATGAGCACTGCATCACA
AGCAGGCTTGTGGGAGTTGTGGAAATGTGTTAATCACCCATCAACTTGTG
CTATTGCACATTGCACATGAATGAAAGAGAGAAAAAGGATGAAGAAAGGA
AAGTGCTTCACTGAGAAGTGTGTACAAAGTGGTGCATGTGTGTGTGTGCA
AGCTGTTCCCACCTACTTTATTCCTCTTCCCATCTTTCCGATTTGGGCTT
GTTGGTACATAGCAGAGACATTTTTAAAAAGAAAAAAAAAAAGGAAGAAG
AAAGATGTGAGACAAGCAGGTCAGGACAGACGGACTGCTTAGTGTTGCTG
CTTTGACTGCTTGAAGACTGATGGCTGCTGCCGCCACCATCGTGGTGATG
CCAGGGGCATGCCAAGTGTTTTTGTTGGGAGTGGAAGGACTTTAGCCGAC
ACAGAAGCAACCATCTCCAAAATGCGTGTGTGGGGATGTTTCTGTGTTTA
TTTATTTTTAAGTTTTGCCCAGTAAAAACAAGGAAAAAAAATGATGCCGA
AC

>Tick_P1_B06  
CCGGGATGGTTACATCATGCAGCTCGGCTTTGTTGTTTCTGATCGCCTTG
AAAAAAATCAAAGCTGAGCGTCGATTTCGCTCATCCGTGCATATCATGAT
GTAAACGTCACTTGCAGTTTAGCCAGTGTTCTCGATCGTTATGCATAGCT
GTGTGTCGCAATCCATTCTGACTTAGAGACGTTTGCGTTTTGGGTTTTTT
ACGCTGTCTGAAGTAGAACATCAACGCCAGAGCCGATTTATGGCCAGCCG
CGGTGGTGCAGTGGTTATGGCGCTCGGCTGCTGATTCGATCCCGCGACCT
TCGGATCAGCAGCCGAGTACCATAGCCACTAGACCACCATGGCGGGGCTG
CCAAGCAAGATTTTAAAGGTAAAACTGATCATTACACTGCTGTTCATCCA
AGGAGAAAAAATATTCATGCAGCCGCCGTCTTTGGACATTGCGTCATGAG
CATACATACCCTAGCGGACCCCTGACACCAAAATTTCAAGCGCAAGGTGT
TTGTGTTACTTGGTCGTCCCACTAAGACAATCTTGGCCAAGTCTAGTGGC
GAATGTTGCCTCTAAGATATTTTAATGTGGCTTTAAGGTAAGCGGAAATG
TTCACCTGAACTTGCAGCACCTCGCGACAGTGACACGGTTAGTGGCCTCT
CTGTGACGTTTCACCACAGTAACTACAGTGGAAGCGGATATCGTCGACAT
CAGAAAAATAAAAGGG

>Tick_P1_B08  
CCGGGATGGCACAACGCGACTGCATGATGAACGTAAAGGACAGATCGTTA
CATTATTTCGGAGGCGCGGTTCAGGGTTCCAGCGTCGGAACAGGTGTCGG
GCCTCATTCTCCGCAGCACGCGCCTGGTGTGCTGCGCGGCTAAGCTGCCT
GGCTACATTCTCGGCAGTGCGGACACGAGGGTCTGCGCGGCGAAGCTTGC
GTTTTCGACAGCGCGGTTTTCAGGGTTTTCGCGTCGTATTCTCTTGGAGT
CATTTTCCTGAGAACGAACCAAACCCTCCTTTGCAAAAAAAAAAAAAAAA
AAAGAAAAAAATCCACGGTTCTTGTGTCGGATCCGATCAGGACCGGGAGG
CATACCTTTCCCATGTTCAATATTTCGCCACCGCCATAGCTGCGCAGTGT
AGCCCGCACCTGCTGTGGCTGCCGCTTGGTTCTCAGGCCTTCAAACAAAC
TTCGCGGCAGCAGGTTGGCCTGCGCGCCGGTGTCTACTTTCAGCCGTACT
TCACGTCCCGCAATATGAGTTCCACGTCTTAGTCTCGCCGATGAGCCGGG
CTAACGTTCTTCCATGCCGTAGATATGTGAATCATGGTAAAGACGTCGTC
GTCCTGCCGTTCAGTGATGTCGTTGACACGCGTTTCTCTTGCTTTGAAGC
TAACTGCGAAATGATTCGACTTTCCGCACTGAGCACACATCTCATATGCT
GGACACTCGCGAGGCCTATGCGAACGGTCACGGTAG

>Tick_P1_C04  
CCGGGATAGCAATTTAAAAAAAAAAAAACTGCTCAGCGCCCATGTCTCTC
CCGCTCCTCAACGGAGCCGTTTCTTTGCGTACAGAGTGTGGCAGAGCTAC
TTTACGCCTTTTACTGGCTTGGTAAGGAAGCACCACTTTGCTATAGTAAC
AGAGCGTTTGAGTAGTCCGTGCCAGTAGTGCCACCTGGGGAGCGGTGCTG
TCCCTTCTGTGGTGCAAGTGCGCAATGGATTTGTATTAATAAAAGTCTGC
GCGGGCATGCTTTTTTTCTCACTGGAGGACTTTTACCGGATCTTGTTGTC
GCACACTCAAGTGCTCTGGATGGGGTCCCATTTGCTATGGCAACAAGGGG
GCCGGTGAGGATTTTTGCCAAGCGCTTGATGCCCCCAAAGGTAGTCGAGT
CTTCTCGACCTTCCCCGTATCGACGATTTCATCTTCCCGCTGCTCCGTCG
CGATCTTGAGCACACAGCCACACTCGCAGTAGAGGAATGAGTGATGAAGA
TAAAAAAAAAAGCAATGCTCCTGAATATTTTTGTTTGCCGCCAGTTACCA
AGGCTCTCTAGGCCTTTGGTATTCTGTGCGCTGCCGCGTTCGGTTCTCTT
ATTCCTGCTTGTTCCCAGAGTACTGCGGCCAAGCACAGGAAGAAACTCCC
CCTGCGCCTTTCCCATTTTCTTTTTCTCTCTCACTCCAGGGACTCAAAAA
TATAACAAGGTTTTTTT

>Tick_P1_C05  
CCGCGGATACCGCTTGCGCTCGGGCGCGTTGTTGTCCTATGCCTGCCAAT
TCGGTGACTCCCGACTTTTCTTTTTGATGCGCAAATGAGGGTGGACGTGA
ACAGGTGGCTCGCTGTTAGGTTCAAAATCGGCGCTCGAACTCGCAGGAAA
CATGTCCAGGTAGGCGTTCCAGCTTGTTTACGACACATTTTACAATATGC
ATCGCACTCGGTAGGCTGTCGATCGCCCGCCGAGGCTGTGCGCCAGGTAA
CGTTGGTCGCTCGACCTCACTTTCAGATAGCAGAAATGCTCCAAATATCC
TCATAATGCCTCGACCGGCGGGCACTGTACCGGAAAGCCTTCCTTTGAAG
TTTGTTATGAACTCTTATGTTCTGTGTTCATTGCCGATTTCGCGCAGGTG
GGAGGTACTACGTGTAATCAACAATTATTTGCGGAGTGTCAGCGTCACGC
GTGCACCGCGGTGCCGGCGCTCACGATTACGTGCTTGGCGTTGGCGATGT
TTTATCGTGATGCTTGCTCTATAAAGCTTTGCCAACGCGGGCGTCGTCTC
GCTGCAGCGTCTAGGCACGCGACGCTGTCTATTGCCGTTCGCGTGTACGG
TGTGCGACGCATCGGTTTCGCTCCTGAATGCGGAAGTTTCG

>Tick_P1_C08  
CGGGATCCTGGCTTCCCTGCAGCTGACCCTTCCACCGAACCCATCACCCC
CGAAACCGACTGTCGACATGCATGCTCCAAAGCCAGAAATCAAGCATCTG
TTCAGGGAGCAGGAGAAGCGCCCGCCAGCGTTCCTCTCTAACGCATTTGC
GGCCTGGTCCTGGCTCCTTTGCTGCTGCTGATTGTGCTGTGGGCACGCAT
CGGGGTGAACTTGTCCAACTTCCCCTTCAGTCTGAGCACCATCGTGTTTC
ACCTGGGATTGGCAGCCATCTTCGGCCTGTTTGGATGCTTCTGGCTACGT
CTTAACATGTTCACAACACTGAAGTACTTGGCCGGGCTTGGTGCAGTCAC
CTTTATATCAGGCCACAGCATGCTGACACGGCTCACACAGAAGAAGTAGA
CCAAGATCATCTTGAGCGGAAGTCATCAGAAGCAAGAAGGAGACAGGAAG
GGCATCATTCCTTTTTTTTTTCCCTTACTTTAAACTGTTTGTGTGTGTCG
GTCTGTGCAGGTGGGGACAACAGAGTTGCATGTGTAGTGTGCGAGGACAT
TTTTCATTCCATGGGTCTCTCTTTCATGAATGTATGGCTGCGATACTTCC
TTGTTGGCTTGTACAGTATGGAGACTGACAGCGCTTCATTGCTGAAACAC
CCGTGCTGCTGTTTTTTATATTGTTTTTCATTTGTTTGTTCTGTCGCCAT
TCATTGCTCAGTGGCTGCATAGTAAACCAATTG

>Tick_P1_C11  
CCGGGATCGCCACGTTCCAGTTCAGTCGGTGGTCGATGGTGACGCCGAGG
TAGCGGACGTGTCGCGCCCATTTCAGGCGGTGGCCGTGCAGGGAGAGGGT
GGCAACCTTGTAGCGGGCGATTGGGGACGGAAGAACGAGGAGAGCCTCGG
TCTTCGTCGGAGAGAGACGGAGTCCCTTGCTGCGCATAAAAAGGTCGACG
GCATTCACGGTTTGTTGGATGCACGCACGCACACGGCGGCCTGCAAGCGT
GGGCCCACTAGTGAACACCGCCACATCGTCCGCATAGACCGAGACGCGCA
CTGGGAACTCCTGGAGGTGCGGGAGGTAGGCAGTTAGATACGCGAGCACA
AGGTTGAAAAGAAAAGGGCTCAGGACACTGCCCTGTGGGACCCCCGAAGT
CACCAAACGCGCCCACTGAGCGCCGAACCGACGTGAACACGCATGGTGCG
ATCACGAAGGAATGCCTCGAGATATGCCAGCATACGGCCACTCACGCCGA
TGTCCCGAAGAGCAGCGAGGATGGAGGGGTGAGGGAGAGCAGAGAGATTC
TATTTATTCAGGGAAGTGAAGAAAGTAGGGCGAGTGCACGGTAACTGTCT
CTCAGTGAGGACAGAGAGATTCTATTTATTCAGGGAAGTGAAGAAAGTAG
GGCGAGTGCACGGTAACTGTCTCTCAGTGAGGACACCTCAACCGATACAC
TCAGGGGGATGGG

>Tick_P1_C12  
CTGCTGTGTGATGGTGTTAATGACTGTCCCAACGGACTGGATGAGAAGTG
TGGAAGTGCCGCGCGTTGTAAAGAAAGCGAATTCTTCTGCCCCACTGGCT
CTCCAAGCACTTGCATGCCCCGTTCTCTCCTCTGCGATGGGCACGAAGAC
TGCGTTGGTGGCTCCGATGAATCTCTCTGCCGAGCATGCCCACATTACTT
GTGCCAGAATGGTGGCATATGTGGATGGACACCTAAAGCACCCAGTCCGA
CTTGCGACTGCCGTGATGGCTACGAAGGTCGTCGCTGTAATTTGTTGTCC
AGCACCGTACCAGAAATGGGCAACCTGAAATCGAAAGGTTCTGTGTCTTC
TGCCGGTGTTGTGACAGGTATAATTGTTGTTTTGGTTATCCTAGTGATAG
CCGCAGTGGCCGCATTCATTGTGATACGCAGGCGACGAAACCCACAGAAC
ACCCCAGTCTTCCTTGACAATCCTTCTTACGATGCATCCACAGATGAAAC
AAGGCTCTTCAACTGACGGGACACATCGCTAATGAACTCAGAGGACATGC
ATGCAGAACTGTACAAAGGCAACAAGTCGGCGCTTGTAAACTGCTTTATT
TATATTGTTTATATGTTTATATGAGAGCGCATTCATTAGTGGGATGAATA
AATGAGTTGCAGATGTACAGTGCTCATAC

>Tick_P1_D06  
GATAAAAAAAAAAAAAAAAAAAAAAAAAAAAAAAAAAAAAAAAAAAAAAA
AAAAAAAAAAAAAAAAAAAAAAAAAAAAAAAAAAAAAAAAAAAAAAAAAA
AAAGGGGGGGCCCCTTTAAATTTCCCCCCAAGGGGCCCAAATTTACCCAA
CCCCCTTTTTTTTTTAAAAAGGGGCCCCAAAATGGGGTCATATTAAAACC
AAGGCCGTGCCCCTCTTTTTACACCTTCTGGAGGGGAAAAATCCCTACTT
TGGATTTTTTGGAAAGAACCTTTCTTTTTGGGGGGTAAAAAATTTGGAAA
AAATCCCTAAAAAATTTTAAAGCTTTAAGGAAAAAAAAAATTTTTTAATT
GTAAAAGGTTTTAAACAACCCCCATATCTTTCCCCTTTAAAATTTTTTTT
TCTGGGTTATAATTTAAAAAAATTTTTTACACGGAGCCTGGGGTTTCAAT
TTTTTTTTTTTTTTTAAATTCACATCCCAAAGGCTTTTTTCGGGCCCCTC
ATCCCCCAAATTTTTTTATTAATAAAAACCCCCCAAACCACTTTTGTAAG
GTTTTTATTTTTTTAAAAAAACCCCCCCCCCCCCCCCCTAACCCAAAAAA
AAAAAAAAAAGGCATTTTTTTTTTTTAATTTTTTTTT


>Tick_P1_E07  
CCGGGATCTTGGTGGAGCAAAAGAAAGCCCAGCTTGTGGTAATTGCAAAT
GATGTGGATCCCATTGAGCTGGTACTGTTCCTCCCAGCCCTGTGCCGAAA
AATGGGCGTGCCCTACTGCATTGTGAAGAACAAGTCCAGACTGGGGCGCG
TTGTTCGTCGCAAGACTTGCACTTGCCTGGCCCTGGCACAGACCAATCCG
GAGGACCGTTCCAATCTCTCCAAGCTTGTGGAGGCCATCAAGACCAACTT
CAACGAGCGCTACGAGGAGATCCGTAAACACTGGGGAGGTGGTGTCATGG
GCAACAAGTCTGCTGCTCGTGTTGCAAAGCTTGAGAGGGCACGAGCTAAG
GAGCTGGCCCAGAAGGTGGCCTAGCCATCTTGCTGTGTCAAATAAAGTGG
GCTTGCCCTCATTAAAAAAAAAAAAAAAAAAAAAAAAAAAAAAAAAAAAA
AAAAAAAAAAAAAAAAAAAAAAAAAAAAAAAAAGGGG

>Tick_P1_E11  
CCGGGATCTCAAGGGTCGTGTTCAACGGGGTGGGAGTGGTGATGGTCATC
AGCATGGTTGTGCTTGCCGTCGTCCTGCCGGTGGTCCAGGGAAAGGCCAA
GGTCAGCGGTGCACCAGCGGCCGGCGGCATCGACTTCTCGTCGTTCCTGG
CACCCCCGGCTCCCAGTGAAGACTGTGTCGGAGTTGTACCCGCCCCTGGA
GCTGCCGCCTTGGTTGCCGACCCGAACGACTGCACCAAGTACTCTGTGTG
CTCGGGAACGTTCAGCTCGAAGTTCAGCTGCCCGCCTGGCCAGCACTTCA
GCCCGGCCGACAACAGGTGCGCGACCCCTGAGGAGGCCAAGTGCGATCCC
GCTTTCGCTGCAGCTGACGCAGACGACGCAGCCCTCGAAGTCGATGCGGA
TTCAGCAGTCGCTGATGTCGCTGATGCCGCCGATGTTGCTGACGCCGCCG
ATGTGAACGTCGATGCTGACAAGGTCGCCTCCAACGTTGCCTAAACACTC
GGTCCGTGCTACACGTCGCCTACATGTGAACTCAAGCCACGAAGGAGATC
CCTACATACGCTGCTCACGCCAGCGAGATACCCAACGGCTTTGGAAATGA
CGGAGTAAAGGGGCTTCTCATGGCTTTTCAACCTTGGAGATGCCAAAGAC
AAAGAAATAAAGGCGAAAGTGTTCGTGCGTTCCTAAAAAAAAAAAAAAAA
AAA

>Tick_P1_F04  
CGGGATGAGGTGGCATTCCTCGATGGCTATGTTTTGTTTTCACTTGGCTT
TGCCCGGGTTTCCATTTTCATTTGTTGGTTTTCATCTGTCATCACTCTTG
TTTGTTGACACAGCGCCTTGTTGTTTAAGCTTTGTTGTTGTTTTTTGGTG
TTGTGCCTTTTGCACTTGTTTCGTTGATGCGTTGTTTTTGGGTCTGTTAT
TCTTATGGTGGTTTTATGTTGTTTGAACCTTTTTTTTCGTTGGTGGCCTG
GCTTCCTTTGTTGTTGGGTTGTTTGCGGGTGTCAGGCATTCGTGGGGATT
GTTTTCCCTTTGGCACGGGGGTTGTTTTGGAGGCATTGGATCGTGTGCTC
CTTTGGTGTAACTGGGTTGGCGGCACGTGGTGTGTTTTATCCCTGCATTT
TTTTCTTGACTTCTCTGCTGCGTCTGGGATTGCTCCGGTGCATGGCCATG
GGGTGGCGGTTTTGGCGGGGTGCTGACTCTTTGTTTTCCAGTTGTCGTTC
GCATGATTGGCCACATGATTCGCATGATTAGCTGGTTGTCCATATGGATT
TTTCGTGTTGCTTCAATGGGGCTAAGTTGAAGGTTAAAAAAAAAAAAAAA
AAAAAAAAAAAAAAAAGGG

>Tick_P1_F12  
ATTACCCGTCATGCCAAATACTATGCTGGCTACCTTTGAAGTCCCATTAT
ATTACAAAAGATAGAAAGGCTGATTGATCATTAGCAAAACCACCTGCATT
TGCAAAGAAAAAGTGGCAGTCAATAACCAGGTTATTCCAAAATTTTATTT
CTGTGTTGTACAAGTTACCACTGCCGGTGGAAATGTGTACAGGCCAACCT
ACCTCTAATGTGAACATTTGCAACAGCACTTCTTATTTAGCAACCATAAT
TTTATTCTGTCCTCGCATGCCCTACGAATGAAAATAGGGGGGGCGGGGGG
GGGGGACTCCACCACGCTGTGAGAATGCAAATAGTTCATTGTAGACCAAT
GTAGAAGAAGAGCAGCTGTATGTGTAAATAGGACTGTATCGTGTGTGAAG
TTCAATGTTTACAAAGCAAGCCTGCAACATAAATGTAGAAATGACAAGTA
AATAAATCAGCTCAATGTTACCATCATTGCGCTTCCTTCGAGCATACATC
TACCATTCTTGTTTTTGCGTAAGTACAACATTCCTGCAAATGCTGATACA
GTAATATAATTACTGTGTAGACTACCACCTAACATCATGAAATGCGCATT
GCAAAAAAAAAAAAAAAGGG

>Tick_P1_G02  
CCGGGATCATTTGGCAAGGGAGTCTCCCTCAGGGGTACAGTGATCATCAT
AGCCAACCACGGCGACCGGATCGACATCCCAGCATCGGCTGTGCTCGAGA
ACAAGATTGTGTCTGGCAACTTGCGCATCCTGGACCACTAAGCTGGCCAT
GGACGTTCGGGAAAGGGTCGAGAGGGAAAGAAACAGACTTGACTGTTAAA
AAAAAAAAAAAAAAAAAAAAAAAAAAAAAAAAAAAAAAAAAAAAAAAAAA
AAAAAAAAAAAAAAAAAAAAAAAAAAAAAAAAAAAAAAAAAAAAAAAAAA
AAAAAAAAAAAAAAAAAAAAAAAAAAAAAAAAAAAAGGGGGGGGCCCCCT
ACAATTTTCCCCTGGGGGGGCCACGTCTCCGGCCCCCCCCTTTTTTGTGA
AAAGGGGGCCCCAAAAGGGGATTTTTTTAAAAATGAGGCCCGGGGCCTTT
TTTTTAACAGGGAGGGGGGGAAAAAAGGTAATTTGGGGTTTTTTTGGAGA
AAACTTTTTTTTGGGGGGGGGGGATATTTGGGCAACCCCCCCCAAAGATT
TTAAAGCCCGGGGGAAAAAAAAAATTTTTTA

>Tick_P1_G04  
CCGGGATCAGAGTCCTCCGGGGCACCCTCCAGTCCTGCAGGAAGTGTGGG
AGGTGAAGAGACTGTCCCCCACCTCCTCCGCCCCAGATCCCCTTCCGGGG
AGGGGTGCGCCCCCCGGGAAAATGGGAGCTGCAGACGGCTCAGACAGCTC
TCCGGAGCACTGCCCACCTTGAGAGTTGGGGTCGGGGCGGAAGCCACACG
GCTCCTCCCCTCCTGGTGGGGGATGGGGAGATGCTGCCGAACTGTTAACC
TCCGTCACACTGGGGACTTGGGGCATTTTCTTCGAGTATCTCTGTGGTTT
TACTTGTTTCCACAAGCAGCTATGACTCCTGTAGCTTAAAACAAAAATCC
CACCTAGCATAAAAAGAAAAAGGGACTGAAAATGAGTGTAAATATAAACA
CCAGCTTTAAACAAGGGAAAATGTTTGCTGTTAAGTGAAAATGACGGAAC
CCAGAAACCTCACCACCTACAGCAAAAATGCAGAGTCGTGAGCAAAACGG
CAGCTTCCCAGGCCGGCAGCTCTGGGGGACTTTCAGGTTTATTAAGCAGT
GTACTGTCCTTTCAATAAAACAGAAAGCAGCAGACACTCTCCCTTAAATA
TAAGAATAAACACAACCATGAATCAATAGTTGCAGTGTTGCTCTGGCCGC
GGGAAAGATAACGCAGTGTTTGTTCTATTCCCTGTGCTTTTGTTGTCTGC
CTGAAATACTACATCATAAA

>Tick_P1_G05  
CCGGGATCCACTACCAAGCAAGCCAGAAAACCCACACAGCCAACCATGAA
GACCCTGGTCGTCGTCGTGATTATCCAGGCCATCTGCGCCGTGGTCGTGT
CATCGTTCAGTTTCTCGTCGCCAGACTGCCCGGCCCAGGGAATACCCGGC
GTGGCACTCAAGGTTCCCGACCCCAATGACTGTTCCAAGTACTCGCTGTG
TCTGCAGCTGTTCGGCATGAAGCTCGACTGTCCCGAGGGAGAGCACTTCA
GCGCCGCTGCTAGCCAATGCCTACCTGCCGCTGTTGCCGGATGCGACCCC
GCTGCTGCCGCTCCCCAGCCGCCAGCTCCTGCAGAGCCTGCAGCTCCAGA
AGCACCAGCACCAGCCCCAGCACCAGCCCCTGCACCAGCTCCAGCGCCGG
TAGAACCCGCACCCGCTGCGCTCGCCTTGTAATAACCGGACCCTGTCGAA
GGAACTGCTGTCGACGGAACGACATTCTTCAGCGGATACCCTTGACCACA
CGCAATAAAGGAGCGCTAAGATTAATGTAAATAAATGTATGCACATGTTA
AAAAAAAAAAAAAAAAAAAAAAAGGG

>Tick_P1_G10  
CCGGGATGGCTGATGTTTTGTGCTTCTTGCTACCCAAGACACGGCCTTGG
TGAAACTAAGATCCTGTACGCGAAGGCAGAAAAGAGAAAACAAGCTCTGC
CATCACGTCTTCTACGTTTACGCGAGATTAGTTGCGCTCATTTTATGTAA
TGCACACCCAAAGATGGCGAAGTATTTCTCCAGAGAACAATTTTGACATG
TGATGTTGTGTAAGAATGGCTTCAGCTCCTTTTCGTGCTGTGCACATCAT
TTTTCCTTTTTTTTTTCCAAATGAGTTCTTGTCTTAGTGTTCGTGCAGCA
TTTGTGAAGCACTTGTCTTTTGCTGTGGACACACACATGCCATGTCAACC
CCTCACACTCCCCCCTTGCCCTTGTTGTTCTTTGGCGCCTCGCTGTCTCT
GTGCAGCTGGAAAATGTGGCCGCAGCGTTTCAAAGGGGGCTCATACGATT
GTGTCTGAAGAGTGTGGTTACCCCTGACGTAGTCATTTTGCGCCCGTCTG
CCACGCAATTCCCCTCTCTTACCCCCTTTGACCACTTTTCCACAGTTCTC
CCCCCCCTTTGTGTGCTAGGATGCATGTACTACGACTTTATATCTCTGCA
TACTATGGCATCGTGTAAATTGGGTAATAAAAACTAAAAATTTCAGACAA
AAAAAAAAAAGAAAAAAAAAAAAAA

>Tick_P1_H08  
CGGGATCTCTCCCATCCATTTGGTCCCGCCGGGCCCCCTATTGTATTCCT
TCTCGCCTTTTGACTTGTGTAGAATGAGAGAGGGAGAGCTAGGGTAACTG
GCGGAGGGGCGTCAACCCTAAGAAATTGGCGACGGTAGCGGTCTCTGGAC
GAAAGCATTTATCATTCCTTTCTTACTTCTTGCCGCCGACTCCCACCTCC
TCCTCAGCTTCTTTCCCCCGACTTTGTCTCCATTTCGTCACCGTCTCAGG
GGGCGCCCTTTGTCTTTTCTTTTTCTCACTATCATTATCATCACCTTTTT
CACCTCCTCACGCTTCTTATACCAAAGCGCAAATGTCGGGCGGTCCCTTT
GTGACGTCACCCTGGCCCGTTGCCCTCCCTTACTTACGCGCGGTGACTTT
TTTCATCTCCCCGCGGTCTCATGGCGCCCGCTGTCAGGCGAGTCTTGAGG
CTGACGCTGTGTACTATAATACTGTCACGTGCTGGCACAGACGTGGAAAA
GGGCGTGCGGGGGAGAAAGCCGATCCTGACTAATGCGATTTCCACTGCCA
CCATTTAATTTACGCTCTCGTTTTTTTCTTTCCTTCGTTCCTTCGTGGAC
ACTGGCGTGCCTTCATCTTCCTCTTCTTCGCTACGTTGAGTCCCCTCTTC
ATCGCTCCAACTTACTTTTCTGCAACGATACTGCACCTTGTCTTCGTTTT
CCGTTAGCTCGTTACGTCCTTTCTTTTTTAGTCTTGCAGCGTACTTTCGG
CGTCCTCCCGTGATGAAAACGTATGC

>Tick_P2_A01  
CCGGGATCCGAGCAGTGCGTCTTCGCCCAGCCGAACGCCGTTTGCAATGA
CCGACTTCTCTGCGACTGCGCTCTCGGCTTCGTCCGGTCCCTGGACGGCA
AGACCTGCGACAAGCTCAGCACCACGGCCGGAAACGTGATCGGACAGCCC
TGCAAGACCAACGCCGAATGCCACGCCGCCGGGGCGGCCTGCCTGAAGGA
TGCTTGCGCGTGCGCCAACAACACCGTCGAGCGCGGTGGCATGTGCCTGC
CCGAGGAGCACCTCAAGATGCAGGCTACTGGAGCCCAGGGACCAAACTTC
CTGGCTGCTGACGACGGCATCAAGACCGTTCACAACGACACCCGCATGAC
TGTGGCTGCGGCCATGTTCAACGAGGCTGGAGAGAAGAAACTCGAGTCCA
CCTTGGCGCCCGCTCTGGGCGTGCCCGTCCGAAGCTCGGCTGGAGGCCTC
GCCTCGCCCGCTGTCCTCGCCGCGGCCCTCTCCCTGGCCGCTCTCCTCGT
CCGCCGCCGTTGAGTCGGCCTTCACCTCCGTGCAGCAAATAAAAAAAAAA
AAGCACTTCATCNAAAAAAAAAAAAAAAAAAAAAAAAAAAAAAAAAAAAA
AAAAAAAAAAAAAAAAAAAAAAAAAAAAAAAAAAAAAAAAAAAAAAAAAA
AAAAAAAAAAAAAAAAAA

>Tick_P2_A05  
CCGGGATGAACGATCTTACGACCTTCGCATAACGCTTCCAACGCTCAACC
AACTCTGCTACAACGGTGGTCGTTCCCCCATCCACTTTATTCGGTATTTC
TGCACATGTGATCCTAAGAGTGTTAGTCAGCGCTAGTCGCAGGCATGGCG
GCGAATGTGCAGCACTTTTTTTTTTTTTCAGTAGGCATCACGTAATACCC
GAACTTAATACAACCTGGCCGCTGACGAATAAACCTCCGCATGCTACCTA
CCTAAAGGCGCCAACTCTGCCAAAACGAGACCCACGCCAATGAAATAATG
AAAGGGGAATGGAACCAGGGCTCGTTCCTTTGCCGGAGACCACCTGATTA
TTCCTGCAGCCAATGAGGCGAAGGCAGCAAACAACCGCAAACGGTGTAGT
CGGTGGCCCCAGTGACGCAATGTAGTGAAAGAAGAACAGGTGCTTCAAAC
GGCTAATTCCGTAGTGCATGTAGTGCATTAATATTTGCCTCGCGTATTCA
CAGGACCTCCACCACTGGTAGGCAAATTTTTCTGACTAGGTCCATTAAAG
GCCAACTCCGGCGATTTCTCAGTGTCCACTGATCTTAATGAAATTTTCAG
TATGTATTCTTCTCGGCACTGTACTAATATATGCCAAACCAGGCGGCTGC
AAGTCAATTAGTTTTCCTGGAAACGAATTTTAAAATTTTTTAGCGGATTC
CCCTGCGGGCCACCCTGGGTATTTGACGTCATCACCTTCAATGCTGCCTA

>Tick_P2_A09  
TCAACTTCACCATGTTCCTCACCATCTTCGGTGACCGCATCACGGGCGTC
GACGACGAGGATGTCATCGTCAACGCCTTCAGCCTCTTCGACCAGGGCAA
CGGCATGTGCAGCGAGGAGAGGCTTCGGCAGATGCTGACCACCTTCGGCG
AGAAGCTCAACGATCAGGAGGCCAACGACGCCTTTGCTGAGGCTCCTGTC
GACAGCGCCGGCAACGTAGACCTCAAGAAGTTCGCGTCGATCCTCACCAA
GGGTGTCGAGGAAGAAGAAGGCGCGTAAATGGACATCACAGTGGACACAC
ACCGCGCGTGGGCTGCCTGGGTGGAAGAATAAAATAAGGCACTGCTTTCC
TTAAAAAAAAAAAAAAAAAAAAAAAAAAAAAAAAAAAAAAAAAAAAAAAA
AAAAAAAAAAAAAAAAAAAAAAAAAAAAAAAAAAAAAAAAAAAAAAAAAA
AAAAAAAAAAAAAAAAAAAAAAAAAAAAAAAAAAAAAAAAAAAGGGGGGG
CCCCCCTATAATTTCCCCGGGGGGGCCCAAATTTACCCCCCCCCCCTTTT
TTTTTAAAAAGGGGCCCCAAAGGGG

>Tick_P2_A12  
CCGGGATTGACGCGCCACTTGTCCGGTTAATATGGGTAAAATACGTGTTG
AGGATTGCAATGTTACAGTCGATAAGGGCTCCAGCATCGTGCACGCGATC
GAAGTTACTGCAGCAATTAACGGTGGCGCCGACATGAGAAAAAAAATTGA
CGACGGAAGCTCTGCTTCAGTTAATAGCGTATTGCAAGCCAGGTGTACAC
GTTCCTGTTCTGCCGTTCGGGCGTGTGAGTCACATTCGACCACGAGCACC
GTGTTGCAGTTCATATTGAGGGCCACTGTATCGACACACACGTGCGCTGC
GAGACGACACGGCCGGTAAACCCCTCCAGTTGCTATATATGAGCCAATGC
AGCTGGATAAAAGCAAACACTGACTCAGGCGTGAGAGTCGATCAAAACGT
CCAGGAGGAAAGCACTGCCCCACTCTTGCCTGGCGAGAGCTGTTTGTCGG
CGAAGCCAAACCCAGGGACTGCAGTGTTGGCCCTGGCATTAATAACGTAC
ACGTATACAGGCTCGCATAAAGGCTGAACTAACTGAAGTCCCATAGCAAC
TCCGGGCTCATACGATGCGTCATAACACGAGACACCCGGTTATTGCTGAC
AGCCCGAAGAACTTGCACAAAAAAAAAAAAAAAAGGTAAAAGGTCGAGCA
TATATTTGGATCGATGAAGGCTGTGTCATGTTTGATGGG


>Tick_P2_B04  
CCGGGATGTTCGAGATGTCTGCCCACTTCGCCGTCTGGTTTGGCGGGCTC
ATCTTCCTCATGTGGTTCTTCTCCATCGATGTGGCGGTCAGGACGTTCCT
CTTCAACGTGTTCCTCGCTCTCTTCATCGACGTCGTGCTGGTGGCCGTGC
TGAAGGCCGTGGCTCGGCGTCGCCGTCCCGGCGTGAGCCGCGAGCAGTAC
GAGCGCGAGCCGCTGTCGTCCAGCCTGAGCTTCCCGTCGGGCTTCACGTC
GCGCGCCTTCCTCGTCACCCTGATCGTGGTCAAGCACAGCCACCTGTTCC
CGCTCTTCAAGCTGCCCTTCCTGGTGTGGTGCATCGCCGTCGCCATCTGC
AAGCTTCTCATGGGCAGGCAGTTCCTCGGGGACTCTCTGGCGGGCGCCGT
GTTGGGCTACATCGAGTACCACTGGATCGTCAACCCCTTGTGGCTGTCCG
AGGGCGCCGCCTCCTTCTTCTTTAACAGCTTCAACGCCCTCGAAGAGCCC
ACGTACGACTCGATGCTGTGATGTGGTGCGCGTTGGAAGCTTGTATTCGA
GGAACCGGACCTTTTTATTATTTTCTTTCTTACCGTGTGTGTGTTCGGAG
TGTTTTTCTTTTAATAAATTAAGTACGCCTGTGAAAAAAAAAAAAAAAAA
AAAAAAAAAAAAAAAAAAAAGGG

>Tick_P2_B08  
CGGGATCTCGGCGGCGCAGCGTGTCTTGAAGATGGCCTTTTGAACTACAG
CCCTCTACGCAATCCTGGTCTTGTCGTCTTTGTCGTATGCCAATCGAAAC
TGGCCCAAAAAGAAGGCATCTTACTAAGCGACGCAAGTTATACACTTACA
TTATTCTGCAGGTCAGCCATGAGTCCCGGTCTCCAGGTTCCGTTCGGATA
CGGCGTTCCGAAAGTAAAAACAGAGGCCATCTTGTACTCGTATCTGCACA
ACACACAGCGAATAAAACGCCAGAAATGTTTTGCGGCCGTATCTTTCTTT
TTCTATATGCTGCCTCATATAAGTTTGCTTCTCTGCGTGCAGACTGGCAA
AATAGATTGATACACCTACAACAGTAATATCACCCAATTTCTATTTTTAT
AACCTATTAGAATTAAGCTGCAGGACCTTCATAATGTTCCAAAGATTATG
TGAGGCGAGAACAAATCTACATACGGCAATTCAGCCGATCCTCGAGAGCT
CAGAATATGTGCTTTTAGCATGTACCTGCCAAATGGTTCACCAGGCAGAC
ATAAAAGGAAATTTGATCATGAAGCAATGCTTGTCGCAGGGTACTGCATG
CATTTACGTGAACAGGCAAGCACCACTTACGTGCAGTTGAGAACCTGCGC
CAAAGCTGAGAGAAAGGCTTGAGAGATTCCTTTGACTTCGATCTTTTTGT
TCTTGAGCCTGACTTCGGCTACAAGGGGAATCTGCGAAAGAAATAAATTG
TGAACGTACAAAAAAACAACCCTC

>Tick_P2_C02  
CCGGGATGCCAAGATGAAGATTGGATTGTGCTCGTTCAGCGGGTATAAAA
TATACCCTGGCCATGGGAAGCGGATGGTCAAGACCGACGGAAAAACGTTC
CACTTCCTAAACTCCAAATGCGAAGCGTCTCACATGATGAAGCGGAATCC
GCGCAAGGTGACGTGGACGGTGCTGTATCGGCGCAAACACAAGAAGGGTA
TTGAGGAGGAGACGACCAAGAGGCGCACCAAGCGGACGGCGAAGTTCCAG
CGTGCCATCGTGGGCGCCAGCCTTAATGACATCATGGCTCGGCGAAACAT
GAAGCCCGAAGTGCGCAAGGCGCAGCGGGAGCAGGCCATCCGGGCAGCGA
AGGAAAAGCAGAGGGCGCAGAAAGCACAAAAGAAGTCTGCCGCTACACCT
CTCCAGAAGGCCACCCAGAAGCAGAAAGCTGCCAAGCCTGTACAAGTGAA
GGCGCCCAGGGTTGGAGGCAAGCGTTGAAGATGGATTGGCATGTATTAAA
AATGACCTTGTCTATAAAAAAAAAAAAAAAAAAGGG

>Tick_P2_C08  
CCGGGATTGTGCACTTGCCTGTGCGAGCTGTTCCTCCATGCATGGCTCTG
TTAACGCGAACCATTGCCATCTGGGCCGTGTTGGTGACCAGTGGACAGCA
CAGCTCCGCGTAGCCTCAGAGCAGTGACCATGTAGGTGGGGAGTCGGAAC
AGTGTTTTGTACCGTTGTGAATGCAGTGTTTGGATATATGGTGTCCTGGG
GTACTGTTGTGGACATCCCTAATAACGATAATTTGAACCTGCCGGGAGAG
GCCATAGTGTCCTTCTGGACCAGTCTGAGCTGGCGATATGGCAAATTGAT
AATGCATTGAAATAAGCCGATGTCCAGAACAGTAACTCCACCTGCATGGA
CAATGTTGTCCAAAGACAGAACTGTACTGGATGCGCTTCTGGGGAACTGT
CCGAAGGGAGGCGTGCCTGCAGTGTATGTGGTCCCGACAAGCATTCCTGC
GTGACACGGCGCGCCAGTGCCGCGTTTTGTTTTGTACCGCGGGTTCGCCG
TTGCTGCACGCCCCCCAGCTTGTGGACGGCGTCTCTAGAATAAAGGCGTT
AACCCCCTGAAAAAAAAAAAAAAAAAAAAAAAAAAAAAAAAAAAAAAAAA
AAAGGGG

>Tick_P2_C09  
CCGGGATCTGCTCAGCGTCAGCAGCATGCAAATCGTCTTGCTGACTCAGG
GCACCAAGGAGCTGCTTGAGCGCTTGGCTATGACTGCGTGGCTGTCTACG
TACGACAGCTGCAACAAGTACCTCGTCTGCCTGCCGCGCAGACGGGACTC
GAAATACTGCACACTTCCTGCGTGGTGCCAAGCGTCGGCTAACAGCACGA
ACAGTAGCGGACTCGACGCCTTTGTGTACGATATGCTTACCAGGTCAGAT
CAAGGTCAGCTGATCCAGATGATCCAGGAAATACGCGGGCAGTCGCTGGA
GTACTTCGTTCGCCTCTACGCATTCGCCACGTGTGCCTGGGCCTTCGCTC
TCGGCGATGCGGCGTGGGCGGCTGTGAAGATGCAGAGGTCGATGTGCACC
TTCACTGTCTCCGCCTGGCGGATTTCCGTGCGTCACAGGCAACGGCAGCT
GGTGGGAAGAGCAGCTCGCATGGACGCCCTGTGCACGGCCGCGGCGCTGC
GATCTATCGTGCACGGAAAGTCTACGCCGGCCGAGCCCATTGTCATACGC
GCTCTCTCGCCGCCATGCAGGTGGTCGCTTTGATCGCGACTGCCCCAGTT
CGATAACGTGGACGATATGCCGAGTTAATAAAAAAAATTGTGAGTCATTC
CACCCTGTGAATGGGGGATGACCAACGAAGCTGTTAAGCACATCGGCAC

>Tick_P2_C11  
GATGAAAAAGAGAAGACACGGAAGGAAGTTCCCGTGTTTGTCATGCATGG
AGGCCAACGAACTGCGAGGCATTTTTCTCAGACGCCGAGATGAACACATT
CTTTTTTAACTCTTTCGGTGTGTGTAGAGGTCCACAGCTATGTGGTGATT
GGTTATGTAGCTCTGGGAGCTTGAATATGTAGCTTGGTTGCGCAGAAGCA
CAACTGTATCATATGTATGTAGTTGTACGTAGCTGCCATCTATACATATC
GAAGGTCTTGCTCATAGCTTTCTAAAACACCCTGGATAGCTGCTTGTACG
TAAAACTACATGTACGATGCACAAGTGACCTAATCCATGAGTATCTCGCA
AATCAATTTCGTATCCACATACACAGTGGTAATACAGTTGACTCGGCCAT
GACGGCTACACGCGGCGAAGACATAATGACCGTGGGGGTCTTCATTTTTT
GTTTTATTATCTTTTAAGCTTACTAAAGTCTTAGGTATATCTTTCAAGGC
GCAGACTTGCATTGCCATCTCAGAAGCGAATAAGGCAAAAAAAAAAAAGA
AAAAAAAAGCTGCGCAGTGAGAGATAGGACTTCCGTGTTGTATCGCCCGC
ATGTATCTTGTATGCCAATGTACCATTATGAAAACACCCGGGAAAACAAT
GTGCTTCATGGAAAAAAAAAAAAAAAAAAAAAA

>Tick_P2_D04  
CCGGGATCTTTTGCAGTTTTTGAACCCATTTTTAAGGTCCCCTGCTCGTC
ACACATTCCGCCCTCCCCCCATTTGCAAACCCTCGGCCGTGGGTGTCGGC
AGCAGCTGTGGAACAAGTGGCCCCCTATGCAACAACAGCGTGACATTCCA
CGGGGACCCTATTTGAGGCCGTCTTCCTCTGATGGGACTTGTGGTCCCGT
GCGTGCTTGTGTGTGTGTGTGTGTGTGCGTGTGCGCGCGCGCGTGAGAGA
CAGACTTGCTGAACTGCTCCTTTTTCCTTGCGTCAAGGACACCTTGAACC
GGTGGCGTCGCCAGCCGCTCACCAGGGCCTACTGAGCGGCCCCATTTTTG
CAAGCCCCGGCTGGGCGTCGTCCTTCTTTTTTTATGATGCCTGCTTTTCC
CTTTCCCCTCCCCTTCCTCCCATTCCGAGAGAAATAAAAAAAATGTTTTT
TTCCAAAAAAAAAAAAAAAAAAAAAAAAAAAAAAAAAAAAAAAAAAAAAA
AAAAGGGG

>Tick_P2_D07  
CCGGGATGAACTCCAGCGTGCTACTCTGCCTGGCGCTCGTCGGTGTGGTA
GGTCTTGCCTACGCGGACCACCATGAAGGACAACCAGGCTCTGTATGCGC
ATTGGAAGAAAATACCAAGCGTGCGCTCCTAGGATGCGCGCAGACTCACC
TAAATTCCGAAACTACCCAGAAGCTGAACAGTGTGAAGGAGCAGCTTCAC
TGCGAAGACGTGTTCTGCGTTTTCGTGACGATGTGCCATCGGAACAACGG
CACCCTGGAGAACCTTTCAAACGAATTTTTCACGGAGAGTGAAAAGACTG
ATATTCGGGCTGCAGTCCTGACCTGCCGTGACAGCCTACAGCGCCAGGCT
AACCAGGCTGGTGCGACAAGCTAAATACACTTATACCTGGCTAAAAATGC
TGCGTTCTTTGCAGAAATAAAACCGTTTGAGCAATTTTTAAAAAAAAAAA
AAAAAAAAAAAAAAAAAAAGGG

>Tick_P2_D08  
CCGGGATCTGTTGACAACTTGTGTACAGTCTCAGAAAAAATGAAAAATGT
GTTCCTCTCTATCTTTCTCTGTTGCAAGTGTGGTGACGATTCATCGTTAT
ATTTTTTCCCCTTGTATGACAATTGTGTGTAAGATAAAGGAGATAGGTTC
CAAAGTTGCACATGCGTGCCTCCCTATACTAGCGTCTACAACTGTCTGCT
GGACGCATGATTGTGTATGCAGGAAGAAAAAAAAAATTGGAAAGGGCAAG
TTGTTTGATGCTTCAGTTTGAATGAGATTGATGCACCATCATTGATGTTG
TAGTATGCGCCCCTCACAGCCGCACAGCCGGCATTTGGTTTCCGCAGGAC
ATTGGATTCTTGCAAAATCCACATCATCATGGTTGGGAGGGACAAAATTT
TTTGTTTGGGCAACTTGTTCTTGCAGCTTCCTTTCTTTGGTCGTCTCGCG
GGCAATTTCCAGCGACAGGTCGAGCTCTGTCTTGCAAAACCAGTGTTTAG
CGCAACAGAGGAAATGTACAGTAGCTTCCGTAGCAATCGCAAAAAAAAAC
ACCTACCTGCAAGCAGCGCTGTTCGCATCGTTTTCATCGTTATTTTTTTA
ATAGCTCATGCGTGTTGTATGTACTGGTGATGTCATGGTTGCGCCTGTAC
GAAGGCGACGTGTGGACCGATGTCGCGTATGTATGTAGGCGTTCAGAAAC
ATGCGGGATGTGTTTAAGGATATACTATGTGTAGGTGCTGGGGTGGTTG

>Tick_P2_D09  
CCGGGATGTGGCAGCACATGCTAATCTGTTCAACGATAGGCGCGCGTTTT
GAATCGAGCAGTATCGAGGAGTTTGCACAGCCATTACTCGAGCACCCGTC
CCTTGCATGCTCATGACACAGCCGAGATGAGAGAAGAAGATCCCTCAGAT
CACCACCACCACCACAAAAAAAAAAAAAAAAAAAAAAAAGGAGGCGCGTG
TCCATGACTCAAACTCAAGTAGCGTGTAACAGCAGCATTGTGAGAGATGA
GCACCGCCGCACACGCTGCCTTGTAAAGACTACAAATGCGCAGTTCTTAC
GCACTGAAGTCGCTAACGAACATAAAAAAAATTGGGGCAACCGCAAGTTC
AGAGCATATGAAAGAAAAAGGACCCGGGAATGAAGTTAAATCACGGCGTG
TCGTTCCCTTACGGTGCTGTCAAAACACTTCTTGCAAATAACGCCGGGTG
GCAGCACATGCTAATCTGTTCAACGATAGGCGCGCGTTTTGAATCGAACA
GCATCGAGGAGTTTGCACAGCCATTACTCGAGCACCCGTCCCTTGCATGC
TCATGACACAGCCTATCTGCACCCCTTAAAAAAAAAAAAAAAAAAAAAAA
AGGG

>Tick_P2_D12  
CCGGGATGAACGTCGGAAGACGCCCCCCGCCCTATCGCATCCCGAGTTTT
CATCATTGTTTTTCTTGCCCTAATACCTTACTATGAGCAAGCCCCCGTTG
ATTTGTGTTGTTTACTTTAACGACATAAAGCAAAAAAAAAATTAAAAGAG
AGAGGCGAAACTGTCTATAAAAAGCTCATGCTCTGCACTCCACACACATA
AAATTGCGTTTGCCATACAGGCTACGAAAATTGTGAACAATGAGGAAGCT
GTATACCTCCACTATTAACACGAAAGTTCGCGTACGAAAATTCAGGTAGC
TTCAACAGCCGCCGCGCACCACTGTCTGCTGCAGAAACTACATGGGAATT
GCCGTGCGCAAACAAAGTTCCCGGAAAGTCGTCCGTATACGTAATTTTCA
CAGGTAAGCAGCGAAGGCAGCCAAAAAAAAAAAAAAAAAAAAAAAAAAAA
AAAAAAAAAAAAAAAAAAAAAAAAAAGAAAAAAAAAAAAAAAAAAAAAAA
AAAAAAAAAAAAAAAAAAAAGGGGG

>Tick_P2_E01  
CCGGGATCCAGTCTCTTCGACACCATCGTGGAGTTCTTCCCCGAGTCCAT
GACGCAACCAAAGGGAAACTTGGTGGACTTGGTGCTACTATGAGGCCCAA
CAGTGAATGACCTGATGACCATCACTCAGGCTGCGGAGTGGCCATGGTTA
GTAAAGGTGAGGTGTGCGGTGCCGACAAACAAGCTGCAGTGTGTCTGAAT
GCTAGTCCTGTGTTTCCGCCCGTTGTGCAAGAGCTGCGCTGAAGGAGGAC
TGGTCAGTTATGGCCCGCTCCTGTGAAGAACGCGCCCATCCAGGTCGCAG
TGCCTCTTGTGGACTCTCTCTCTGGCAGGGTGCATGCGCGTGTCGAAGTC
TGTGCTTGTGCAGTGTCTTTCTGATTTTCTTTTACGTAGTGCTTCGTTCA
CCTTGTCTTGTGTTTTGCGAGTTTTAGGATTCCAAAGACATTTTTTGTAG
CGTTTTGTAGAAAGGACAGTTTTTAACTTTACTTTTTATTGTTGCACATA
ACCGTAGCTGAAATTTTTAGTTGTGCATAGGAAGCTTGAGGGTCGTTTAC
ATTGTGCATTGTTGAACAAGCACATGAACTTTGGAGAGGAAAAAAAAAAA
AAAAAAAAAAAAAAAAAAAAAAAAAAAGGG

>Tick_P2_E05  
CCGGGATCGCACTACGTCCCTACGCGTTCGACGCTGCTGTCTCTTTGTCC
GCGTGCAATTCCACTGCCACCGCTATCGCCAGAGCGCTAGCGCGCGCTGC
CTTGTGTTAGCCGAAGAGCTTCTTGCCGAATCACCGTTACCTCGCTCACG
ATGACGACCCTTTCCGATGGTTTGTTCTAGAGATAGCCGATCGATCTGAG
GCGACGACATCGGTGGACCGTCGGAAGATAAGGAACGTCGAGGAATGTTC
CGTGCGAAGCAACTGCTGCAGACGCGTCCGTGAGATGCCTGCGAGAAATG
CCGCATTATTGCAGCGCTACCCAGCCGTGTGCTACCGCCGAAGCCGCACC
ATAGCATGACGGCAAGTCGTCGACGTGTGTGCAAGCGAAAGACCTCACTA
ACGCATCCCTACGGGCTCGGTGCGAATTGCGGTGAGTGCGGTGACTGTCT
CCTGAAAGTTTGATGTTTGCCCGAATGGCGCCCACCGCTGCTTCTTCGTG
CACTGGGAAGCTCAAAGATGGCGGAGCAAGTCCGCTATAAGGATGCGCTG
CGCTAGCGTGCAAAGGAACTACGAGTCGCCCGAGTCGACGGATGTGCAAT
GAAGGATTGCCCAAGGAAGCATCGTATAATGTGGCCCAATGATAAACGTG
CCGTTACTTCGTCGAAGGTTTTCGAAGTAAGCATCGAAGAAGTATGCATC
GGAACG

>Tick_P2_F05  
GATGGCGACACACTTCCTAAATGCCACGTGTGCAAGCAAATGTGTATTAA
GGGAGAGCTATGCCCGAACCCCAACTGCCCCGTCAAGCTTCACAGTCACT
GCGCAGTGCAAATCTTTCGATCAAGGTCGACGACATCTGGAATCTGTCCA
AGCTGCAATGAGCCATGGGAGCTGTAGACACAGGAAGGACACCACGCAGA
AAAGTTGAAAGACCCAACTCGACATTGATGTACATTTTATTTATTAAATA
TTCACAGTTTCCATAAAAAAAAAAAAAAAAAAAAAAAAAAAAAAAAAAAA
AAAAAGGG

>Tick_P2_F06  
CCGGGATTTTTGTATAAGGTATACATACAGGAGCTGTTTGACTTGTGCGT
CCTCAATATGATGTTTTGTTGCTTACTAGCAGGCCTCTTCACACAGTGCT
ACTAGCATGTTTAGTGCATTTGAAATGGTTTAATAAATTGCGACAAATAT
GGCAAGAGAAAGGAAGGCTTCAGTAATTATCGAACCGAGAGACGTCGGTT
TATAGGCGTCTCGCCTGAAACCAAGAAGCCGTACACGTCAGTTATGTACA
CGTCATTCATGCCCTTTCCGCCAGAAGTGGCTGGCGGAAAAGGGAATTTC
TGTTTTCGGGTCTTGTCCTCACGCCCACCTTTTTTCTTTCTTTTTTTTTC
TCCTGTTTCTCTTGTCTTCAGGCGTGTGGGCCTGGTGTGTCCCTTTTAGA
ATACTATTGGTACCCGCCTCTTTCGCTCCATTTGCAGTGTTTTTATGTGT
GTACATGAGTATCAATAATAAATACTACACAGTCGTGCAAGGTTTCGTCC
TTATGCGGGCGTGTCGGTCAGTATTTGGAGCAAAACATAAGCTAATGCGT
CACACACGACGGAAGGCAGGATAGAAGACACGATGTCTGTCCCAAGTCGC
GGGCATACCTTGGCAATCTGTCTTTTTTTTTTTCGTTTTTTTTTCTTATT
TATTTTTTTTTCTTTTCTGAAGGGCGTGCTAGGGCGAGCGCTATCCCCAA
TTCGAAGAACTGTTACCATCTCGAGTGTACCGTGCACGTTCAGTGCGTGT
CCCCT

>Tick_P2_F11  
CCGGGATGCGTTGCCACCTATGCTGCTCCAACCGTCACCAAGGTTGTCCA
GTCCGCTCCAGTTGTTGCTGCTGCTCCAGCTGTCGCCACCTACGCTGCTG
CCCCAGCTGTGACCGCTGTCCACGCTGTCCACGCTGCTCCAGCTTACGCT
GCCGTCCATGCTGCCCCAGCCGTGACCGCTGTCCACGCTGCCCCAGCTGT
GGCCACCGTTGCCCACGCTGCCCCAGCCGTCGCCACCTATGGTGTTGCTC
ACGCCGCCCCAGCCCTCGCTACCTACGGCGTCGCTCACGCTGCCCCAGCC
TACTACGGCTACGGTGTTGGCTCCCTCGGCTACGGCGTTGGCAGCTACGG
TTACGGCCATGGTCTCCTGGGCTATGGTCTGAACTACGGCTACGGTCTTG
GCTCTCCTCTCAGCTACTCCACCCTTCTCCGCAAGAAGAAGTAAATGGCC
TCCTCCATCGTCGTCACAGAGAGAAGCGTCGAAGAATATGTTGCCGCAGG
TCTTTCGCGTGTATTTATTCTAAATACAGAATAAACCGTCTCACTAGAAA
AAAAAAAAAAAAAGGG

>Tick_P2_F12  
GAGTCGAGATCCGTAAAGAGAGATTCTATCAACGTGCCGGCTATTCCTAA
TGTACCAAATGTCCCCGCTGTGCCAGCAGTGCCATCGACATCGAGACCAG
TGAAGAGACAAGCTATCAACGTCCCAACTATTCCTAATGTTCCGAACGTC
CCCAACGTGCCAGCAGTGCCATCGACGTCGAGATCCGTAAAGAGAGATTC
TATCAACGTGCCGGCTATTCCTAATGTTCCAAACGTCCCCGCTGTGCCAG
CAGTACCAGCAACATCAGGATTAACAGAAAGACAATCACTCAACGCACCA
GAAATTCCTAATGTACCAATGGTACCAGAAGAAATGAGTACTAGTTCAGA
GTTACCCAGGGACCTTAGCCTTGAAGGATCTGACAGCTCTCACGACGATG
TTGACGGCACATTGAGCAGTAGCAAACTACACACCAAGACTACAAGTGAA
ACTGATCGAGATGACCCAGGTCGAGGCCAGCCAGGTCGTCGGCCTCCATT
TAGCAACTAGGTGTGACTATCTACCTTTGCCCTAGTCATTATAGTCTGAA
GGAATCTTCAACAAAGCCATTTCATGAACATCGTTATACGATCCCCACTG
GAATTATTTTTACATCGTAACATACATCACCTGAGGAATGAATCATATAG
TATCGGATCTCGTTGGAACGCAGACAGAGAAAGACCATCTAACTGCGTGA
AATTGGAGAAATAGGCCGCGGTTATCAGATGGATAAGCCATCATGGTGAA
ATCCGC

>Tick_P2_H03  
CCGGGATGTCACAGTGACGTCATTGTGTAAAACCACTTATAGTTTACGTT
CGCGCTTGTTACCACAAACAACATCCGCTCCGGATATGCTCTAGCCACAC
CGCGGGGTTATGCCGTGTGCATTAAGAAAGACTAGAAAAATAAAATGTTG
CAATAAAAAGAGGGTCCGGAAACACGCGGGAAAGGCAGGAAGTACTTTTG
GAGTCTTCGCTTTATATCGTCAATACGGCTTTATAGTTGCCCTACTTGAG
AACGGCCAATATTTGGCCTTGTGAGCGCAAGTCCTGCTTTGTTCTTCAAG
GATTGAGAACACTTGATGGACCACACGCACTTATAGACCACACCAGTGAG
GCTCGCGTTGAACAAGGGCTGATGGGAAAGCGAGAAGAACGGAAGGAGAC
GGGTAGAGGGTGAAAAAAAAAAAAGCGACTGTTTGTTCGCTGTTCCTAGG
AGCCGCGGTGCCGCCATTTGACCTAGTCTTAAGAGGGACGCACAAAAGAC
GAAAGAAGACATATGCCTATTATGACAGGGTGTAGGCATTGCTGCTACCT
ATATAGTCGTGTTCTCTCCGATATTCTCCGGTAGCCGAGATCTTATCTGA
AAATGAGGGACACAAATGGAGTCGCGCGGGACGCGCTAATGCGTAGGGTA
GATAAACGTCGGCATATATTGATGTACAGTCCTGATCAATACGAAAGGAG
ACGCCGAGTCCGTGTTTAAACCACTCGTGATGTGATGCACTAATGTGA

>Tick_P2_H06  
CCGGGATGAATGGCGCAAAACAGCGCCGCTAAAACGGGGCATTAAAATAA
TAGCCACGCCGCGGCTGCCTGTCGCGCCATAACTCCAGTAGGAACGGGTG
CCAAAGTTCCTGTCAAAATTCGAGATCTGTCCTAATCTATTCACATATGT
TTCTTGAACAACTAGGACGTCGATTTTACGAGCCCTAGCCAAATGAATTA
ACTCCGCCTGCTTGGCGGCGCGTGTCAATCCTCGACAGTTAAATGATCCG
ATAGTGAGAGAAGAAGCCATCATAAAATGGAAGAAAAGAAAAAGTTCACA
AAAGGAACATGAGACAAAAACAAACACGAAAAAAGAGGAAGGAAAATAAA
GAGAGAAGAGGTGCCCAAGAGGAGGGCAGCTCTGTTCAGCCTTGGAATGG
ACTACTCAACCGAGGAGCTCTCTTCCATGAGAGAGCCCTCGTTTGTCGAC
GAGTACGTGGCGCTGGATAGCGCCGAGCACTCGCACTGCGCTCCGGACAT
GCCGCACATCGGGCAAGGGGG


>Tick_P3_A05  
CCGGGATGTACTTCCGAACCAGTTCGCGCGTCCATCGCACCAGCCGAAAC
AGCAGCAGTGTGCTCCGGCGGGTCAAGATTGCCGCGCCTGTCGTGCTGGT
CACCTTTCGCTCGCGGAAAGGGTGTCGGCGGTTCTTTTCTGCGGCCGGCC
GAGGGTTGTTGACCCGCGTGTGACACTGTGCACGCCTCCTTCCTGGACAC
TCGAGAGATGAACGGTGACCGCGCGCCCACGGGCCTTGGTGGGCGCAATA
CCGCGAAGGCATGGGTAAAACGGCCATTAGTCTTCCGAGCATATGTGTGT
GTGCGCGACAACCTCTGATGCCCGCGGGTGTGTGCGCGCGATATATATTC
ACGGGGCGGAATAATCGCACTTTGAACCGAGGATGCTTTGCGGTCGCGTA
TGCGAACTTCCGGGAAGTACTCGTAAAAAAAAAAAAAAAAAAAAAAAAAA
AAAAAAAAAAAAAAAAAAAAAAAAAAAAAAAAAAAAAAAAAAAAAGGGG

>Tick_P3_A07  
CCGGGATCAAGAACTTCACTTTTACCAATCGTGACAATGCGCAGGACTTA
CATTCCTGATGATGCTTGCGTAGGTTGCGTAGGACTTTGCACGTGAGTTG
AGTGCAGGCACGTCGCCAGGTGGCGCGAGTTTATTGAGAGGCTGCTTGTG
TTTAGAGTGAGAATGTGGAGCAAGTTCGCCTTGCTTTGTAGTGCGTTGGT
GCAGTGCGGGTGCTTTGCATGAATGGTTGTGCCTGTCATCATCGTGAGTG
GGGAAGCTGGGGATGTGTGTGTGCCATCACCTTCTCGTTTGTATTTTGTT
GGCAGTGCTTCATTTGATGCTCGTCAATCGCAGCGGTTTACGAAGAGTTC
TTTTTCCCAACAAACCATTCTCTGTTAACTCCAGGGCGAAGCACGGTACA
TACGTTACCGTCTCGAGTTCCCATCATGTGCAGGAGCCACCGCTGACGTG
CTCGCTTGACGTTGTGAGAATTCTTTCTTTTGCTGTGTATTTCATGTTCA
CGTCTTGGCATCTGTGTTAGTGCCAGCTGCTTGAATCTTTCCGTTCTCAG
TGTGTGTACTCTCTGGAAGAGTGTCGCGTTTGCTATCGCTGTTGAGATCT
ACGAATGTGTGGCTATTTACAAGGCATGTGTGAGAGTGTGTGTGAGCTAT
CAATAAACTATTTTCTATGAAAAAAAAAAAAAAAAAAAAAAAA

>Tick_P3_B03  
CCGGGATCCCTAAGACGATTAAATTAATACGGAGTGTCACGAGACACCTC
ATAATCATGTTGTGGTCGCAACTGGCGTCCGATTCACTTGGTGTGTACCA
GAATACGTATGGCAGGCTGCGAATGCATGATTAACATGACTGCTTGCTCA
TGACACCAAAAACTCGACGCGTCCGCCGTTTACATCACGGCTAACTATAA
TGAAGTCCCGTGTGCTTCACACCCGCACCCCTCGGCGAGGAATACGCGAG
TACGCGCCACACGTGTTTGCATATTAACCTCTACAGCCTACGTCACGTGG
CACTCGCGTGATGCCTAATGAACTCAGTGATAAATTAAAACGACCCACGT
CAAATAGTGTTTGTGACAATGCAGAATGGCTTTCACCGCCAAATGGCCTT
AGCATGCGATAAGGAACAGGCGATTTTAATGCCCTGTACGCAGCGGCAAG
CTGTAGAAGTGGTCTAGAAAGATGCAAGCTCATTCGTCAAGAGCCTCCGC
GACATATCATGTAACGCGAGTTTTATGGATGCAGTAGGATGGAGTTTGTG
TTTCCTTCACGTAGCGTCAGTGCCTTCTTGCTCAGGGTGTTCGTATGCGC
GATCAGCATGATGGAATCAAGTGGACGACAAACAGCTATTCTTCCCGCAG
GAAGCCGCCTGTACGAGGTCCGCGAAAAAAAAAAAAAAAAAAGGG

>Tick_P3_B04  
CCGGGATGAATACACAAGCGATCAAACTCCTCGATCTCGCAGACGACCGC
CAGACGTCGTACCTCTCACCCTCTCTCTTCTGACCTGACACGGTTCTGGA
GCGGTCCGCCGTCTCGATTTGAAGGTTCTTTTCGTTCAACCGATTTTATT
GTACTGTCTTGAGACGCTGGCCGACGCCGGCAGACGGTGGTTACGGCGGC
TGCTGGCCCCCAAGGGGGTATTTGTTATTTGTGATGCCGACTGGCAGCGT
TGTTGTGGCGGCGCTTTACTTAACGTCTTTTGTCTGTTTGCTTGTTTCGT
CGCGCCGGGAATTGGAGCGACCTAGTTGTGCGAGCTCAAGTTTCGACCGC
ACCAAGCCTTGTTGTGTAGTATATATACGTCGAACGACTTCTCCTGATGT
GGGACCCTGCGTGCTTCTCCATCGACGCAACACACCGCCATTATAGCATT
GCGCTCGCTGAACATTTACGAACAAAAGAGGGAGGGCGAGTGAGTGAGAG
AGAGGAAGAAAAGAGGCCACTGGAAACCACACCCCTTTAGCACCCGGCCC
TCCAAAAACCTCCCGGCCTGTCGCTGCTCGCAGACTCGGCAGGGGGAATC
CCCCCTCTTATCATTTTGATTGTCGGTTTGTTTATTCGTTGTTCATTTCC
TCTCCCGGCTGCCGCTGCTGCTGCTGCCGCATCGCGAACCCTCGCGGGCA
TGCACGTATTCCTGGCGTCTCTC

>Tick_P3_B05  
CGGGATGGCTCGTCCACGAGGTCAAGAAGCACAAGCAGCTCTGGGACCAG
CACTCGAAGCTTCACAAGGAGGCCGGCTTCCGGGAGGCCGCCTGGCTGGA
CATCGCCGCAGCCCTAACGGTCAGCGGTGAGTGAAGTTAGGTTCATTGAC
CCGCACATACGGGCCTCCGGGCAGGCTGCACGTGGAACGGCCTGCGGTTT
GGAACGCGGACGGGTGACCCCCGTGCTTCGTGAACGGGCATGACAGAGTC
CCCGGCTTCTTTGACGTGCGGAACTTTTTCACAATGTTCACCGTCACCCG
CGATGACGGCCGGTCGAGGCAACGCACGTATCCCCGGGCCACTTAACGGT
GAATCGATGCCCCTGTGTCGAGAAGTGGCCCAATGAAACTAGCTGTGCCC
ACCGCTGCGCATCTTTTAATCCCCGCAGTTCCGTTGGTTTTGGTCGGAAG
CTCCGCGCGAACGCGACTCTGCAGAGCGCGGTTGTCCGATTCAGCTGTTC
GGGATGCACGTGCGTCGGAGCACCACGGCACCTCTCTGCGACACCGCGAA
CCCTGCGTGTTACAACCAAAGAGGTTTAAAAAGCGTTTCTGCCGACTTAT
ACTCTACCGCATGCGTCGTTGTGCTACTGCTTTTCCTCCCAAACCTCGAA
GTCTCGCCACATGTTATTGGAGATCACGTCATCGTTACTCTCTTGGATCC
ATTAATTTCATCTAGAACAATGATCTG

>Tick_P3_B07  
GGAGAGTGCCCAGGGCTTGACACCTCTGTTCACCATCAACGTGCACCATC
CAGGTACCTACCGTGGCCCATGGGTCCAGAGTGAATTTGTGGCTGTTCCA
ATTGCTGCACTGTTGGGGTACTTTGCCTAGTGTGCAAAGGCCAAGCTTCT
GTCATATGTCTTTTGTACATGCCTACATTCATGTTGTTTCATCCTGTCTG
TCTCCCCCGTCCTTTTTTGTACAAAAAACAACACGAACCCGTGGTGCCTT
TCCTCGGCTCCAAAGAAGACATGCAGGAAGTAATCAACCTTTACAAGAAG
CACAAACCTGGCCTGAAGGGAGGGAGCCGCCCGCGTCGTCATCGCCGGTT
GCTGCTGAAGCCGCCCCACATCAACAAAAATTGCTGCGGGCACTCGTCTG
TTATCTCCCTTGATTTAAATATACTATGCACTCGTTGCTGCACTTGATAA
AAAAAAAGACACGGGCCCCCTTT

>Tick_P3_B12  
CGGGATGGACATTTTAGCTGCAGTTCGCAATAAATGCTGGCCCATTTACG
TGCCGCGCAGCGTTTGGAACGAGCTGCTTGCAGTCACTCCAGAGCGGACG
ACGCATGTCGATGGAAGTAACTCGCTGGCGTGTTGTGAGCACGCATGGGT
AAATTGCCTTGGGAAGGAAGGCCGTGAAAACTCCCGCGTATTGTTTGTGA
TCTGCTGACTCTATATATCTCTCACGGGATTCCGCAGCGTGCTGCGGGGG
CGACTCCTCAAACTTTGCGCGCGCTTTTCGTGTTGCAACAACGGCGTGCG
CTGTCCAGTACTGCCATCATGTGTTGTGCCAAACCTTAACATTGGTTCAT
CCTCCATGGTGAAACTGATTACTTCAAAAATTCCCAGTGGCTCGGTGAAA
TTGGAGGCGTATGCTCGTGCAATACGAAGGAAAGACGAAGGGCTCATGCC
CCGTGATGTACGTTTGCGAGAAGCATTCCTCGGATAGTCAAAAAAAAAAA
AAAAAGGGGGGGGGGGATGTTAAAGCGAGCTTGGTGGCGAAGGCTTCGAC
AAACCGAAACGGCCTGTATTGTAACTAGATGGCGTGCCGTCAGTATTTCC
GCGCTGTCTCAGCCAGAGATTTATACACCCCCCCCCTCTTAACAATCCCC
TTACAGCGCCCGTTGTATCCTCACATCCCCCTAAGAATTTCT

>Tick_P3_C02  
CCGGGATCCGTCGTTCTGGCAAGAAGCTGGAAGACAACCCCAAGTTCATC
AAGTCCGGCGATGCTGCAATCATCGACCTGGTGCCTTCCAAGCCCATGTG
CGTGGAGACCTTCACCGACTTCCCTCCCCTGGGTCGCTTTGCTGTCCGTG
ACATGAGGCAAACGGTTGCTGTCGGTGTGATCAAGTCTGTCAAACCCAAG
GAGGCGTCGGGTGGCAAGGTCACCAAGGCCGCTGAGAAGGCCCAGAAGAA
GAAATAACTATGGCTGCTTGGCAGGGCCTCTGAAGAGCAGCAGCACGCAT
GCTGGCCCCCAGCTGGGAAAAAGCTCCTGGCTCAGTTTTTGGTTACCCTG
TTTCTCAACATTTGGTTGCTGTGTCAATGTCACCGCAAAGAGTTCAGGAG
GAAAAAAGTCTGTGCCCCTGTTGAGATGTTGTCATTGGGTGTTTCTATTT
TAAAGTGACGCTAATAAAGCCAATAAATACCACCCTGAACCAAAAAAAAA
AAAAAAAAAAAAAAAAAAAAAAGGG

>Tick_P3_C03  
CCGGGAGTCTGGGAGATGGCGCCCGCGTCCGGCGCTGGGACCAGCTGCGC
CCTCTCCGGAACCGTCGCGATTCCGTTGCCCATGGCGTTCGATGCGTGGT
CGGTTGACGATGCTGGACCATCGGCGAGAGTTGTGCGCTTTGCCAGCAGC
GGTCGGCTTGGCTGTTGCGGAGTGTCAGCGACGCGGTCGTCCTTGCCGCG
AGACGGGAGGAGTGCGGCGCGGCCACGAATGATCTGCAGCGCTCTACGAC
GGTGGGCGCATGCCAGCAGTGGCTACGACAGCTTGTTCGCTGAGTAGTCC
TCGGCAGTGCGCGAAACACCTCCGCGGCCGTAGGTACCAATACCAACAGG
AAAGCCACATACCACTGATCTGCGCAGCTTCTAGTGGCCATGCCTCAAAG
CGGACTTTACCGAACACATCCTTCAGTGTCGGAGAAACTGGATTGAAGAA
GCGTTTGTCCGCAGTTCCACAAAAGAGTAAAGATTGTGGTACAGTGTCTC
AAAAAAAAAAAAAAAAAAAAAAAAAAAAAAAAAAAAAAAAAAAAAAAAAA
AAAAAAAAAAAAAAAAAAAAAAAAAAAAAAAAAAAAAAAAAAAAAAAAAA
AAAAAAAAAAAAAAAAA

>Tick_P3_C08  
CGGGATGATAATGGGAAATAAAGAGGACAGAAAGGTAATGTCAGGGTTCG
CTCACCACTGCAGAAGTAAGCCGGCGGAAAGGAGAGGCGCGGGAGGTCGA
CCCGGGCTCAGCGGTAGGCTGCGATGCCAGTCTCATCTGTGAAGTCCACC
AGAGTCTGCAGCGCTGGTAGATGGGGGCGAGTCGGGAACAGCAAGTGGTG
AAGTGTGGTGGCTGGAAGTCCCTGCCTCCGGTAGGCTGTGATGACCCTCG
AACGTTCCTTTGCAAGACCTGGACAGGCACAGAGGAGGTGTTCGAGAGTC
TCAGGATCCCCGCAGCGGCTGCAGGCTGGAGAGGCGCAGAGGCCCTTGGC
GTGTCGGCGGGCTGCTGTCCAGATGCAGCCAGTCCGCAGTCGCAGGAGTG
TGGCCCTGGCCCAAAGCTCCGAGCCCGTTGCCTTGCCTTCATTCCCAAGT
TGTCCGCGCGTGGAGGGAGAGAGAGAGAGAGATTGCGGAAGGCAGGAAGG
TTAACTAAAACAGCAATCTTGTCCGCTACCCTGCGCTGGGGGAGGGGTAA
GGGCAGATAGCAAAGTGAGAAGGCAAAGAATGAGAGGGAGAGAGAGAGAG
AGTAATG

>Tick_P3_C11  
CGGGATGTGGTCTCCTGCTCGCCTTATTCTCAAGGATGCAGCGGAGGCTT
CCCGTACCTGATCGGCGGCAAGTACGCGCAGGACTACGGCGTCGTGGATG
AACACTGCAACCCTTACACCGGACGAGACGGCCCCTGCAAGACGAGCCCC
AACTGCACAAGGCACTATGTGGCCAAGTATCGATACTGCGGAGGATACTA
CGGCGCCTCCAACGAGGAAGTGATGCGATTGGCGCTGGTGCACGGAGGAC
CCATCGCCGTGGGCTTCGAGGTGTACCCGGACTTCCAGACGTACTCTGGC
GGTGTCTACCAACACACCACACTGCACCGCCAACTGGGCGCCCCGTTCGA
CCCATTCGAGCTGACCAACCACGCGGTGCTCGTGGTGGGCTACGGCTGGG
ACCAGGACTCGCAGCTGCCTTTCTGGACAGTCAAGAACTCCTGGGGAACC
GAATGGGGCGAGGCCGGCTTCTTCCGCATACGACGCGGTAGCGACGAGTG
CGGCATCGAGAGCCTCGCCGTCGAAGTCGAGCCCATACCTTGAATCAATA
AACAACTCCTCTGGCAAATCCGCAAAAAAAAAAAAAAAAAAAAAAAAAAA
AAGGG

>Tick_P3_D01  
CCGGGATCGACGAGTCTTAATTAAGGAATTGTGCACGTTACTTTAATTGA
GCCTGGTGAACACCTGAGAGAAAACTGTTGTTGAAACTTTTGTTGCTAGT
GTACGGTCAGCCTTGTTTTGTCCCGACTTGTTTGTTTTCTTTTGTCAGTT
GTACAGATCTTCTGTCGCGTTTAAGGTGCAAGTTGCGAATGGTGTTTTTT
TGTCGCATTGTACAAAGACTAACACTCATTTGTAACGTCCGAGTCCCGCG
GATTGTGCTGGAGTTTAGCTTGAGTCGTAGCCGCAGTGCATTCCCATCAC
GTTCTCGACTGCATTGTTGCGATTGAGTGGTTTTTTTTTTTTTTAAACAC
TGCTTAGAGTGCCTGCTAGATATTTTGGTTAGTTGTTGCGTCGTTGTTTC
TCACTTAAGTGTGATAAAAGCGTCACACCATAAAAAAAAAAAAAAAAAAA
AAAAAAAAAAAAAAAAAAAAAAAAAAAAAAAAAAAAAAAAAAAAAAAAAA
AAAAAAAAAAAGGGG

>Tick_P3_D09  
CCGGGATGAAAAGAAAAAAAAAGTTCTTAAATTTTCTTACGAGCCTGATG
GCACACATGTCACAGCCCCGTTACAAAGGGGACGCTCATAGCATCCATCC
ATTCGCGCAGCACTTGCCTGATGTTGGTTTCTACTCTAGATATGGAAGGC
AAAGAATACGTGTGCTCTTTGCCCTATGATCATAGAAGTTGACAATGGTG
AATGAGCACGTCCTATTAGATTGTATGTGCATACTAAAGCTATGAAAGTC
AGGGGCTACTGCCATTGCAACATTAAGGTAGCCTAAAGCTTGTTCGATAC
AGGCGATGTGGTACCATTCTGTTAGTTGCCCTTCTTCCTCTCTTAACGAA
TTGCTCCTCACTTTTGCTGAATCATGACTTGTTCTCTTTAATTAAAGAGC
GGCTCTGAAGAGTGTTCACTCTGGAGCTACTCATCTCTACTCCAGTGACT
CTGCTTGCCAGTTGGCTTGACAGGCGCAGAGTGTCGCAGCTTGACATGTC
ACCAATCGCTAGATTTGCAGCTAGCTGTGCAGCAAGTATGAGGCTTATTG
TGTTAGAAAAGAAACATTGAGATCAGCACTGGTTGTGCAACTCGCATCAA
TATGGAGCACACATGATGTACTCAAGTGATGCTAGCTGTTCATTGTAAGT
TCCCATGTGTTGTAGCAAACTGCGATAATGTATTTTGTTTCTGTTACTAC
TTTTTAAATGAAACATATCTTAGTGTTTAAACTATCGGGGGAGATTTTTC
TATTATAAGATGGATGAACTACTCATGACACCAATTGA

>Tick_P3_E07  
CCGGGATGCGCTGAGGCGGTTGTCAACGTTTTCCTGATCTTTTAATCCTA
GGAAGCCTCCCGTTGGTAAACAGTAGTTCTAGACACATAGCTCCAGGCAG
CAATCCTCTTTGTTGGATCACAGTCAGCTCCGGTGCTGATCTGGTCTCTG
CCCACCTGCTCATTCTTGGCTCTGGACCCTCACTTTAATTATCCCTCTTG
TCATTTGAACCTGGAGTGTATAGCTGGTCTCTACTGTGTGAATCTCAGTT
CTCCCTAGTGGATTACAATTTGGATCCATCCCGCTAATGCTCTGTGGTCA
AGACCACCTTGAATAGGAATAGGTCTGGTTCCAGTTCCATCTGAACTGTC
ATCTCTGGTGCCACCAGCTACCTGACTGCTGCATTAGCTCCACCGTGAAG
GGCGGGGAAGGGGAGTTAACCAACAGTAATAGAAATGGAAGTAAATGAAA
TACCTTGTTGTTCTGATTCTCCACACTTTATAAGGCAGCCCTCCAAGCAG
TGGTACAGATAAGCCTCAAGTTCTGCCTCGCAGCATAACCGAACAGATGG
GCTGCGATGAAATTGCCCATCAAAATTTGTTTTGTCCTATTTTATTACAG
TTATTCAGGCAAGGAATGCAAATTGAAATAAGGAACGGCTGAAAATAGGT
TCTGTTTTTAGTGTATTTCAGTGAGTTAAAAAAAAAAAAAAAAAAAAAAA
AAAAAAAGGG

>Tick_P3_E08  
CCGGGATGAAAGTTAAGGTGCTCAAGAAGCCCAAATTTGAATTGGGCAAG
CTTCTGGAACTGCATGGAGAAGGTTCTGGCAAGGGTGGCGCTAGTGCTAC
TGCTTCAGCTGCTAAAGGTGAAGAAGGTGTGAAAGTGGACAGACCAGAGG
GCTATGAGCCCCCTGTACTTGAGACAGTCTGAGCACATTTGAATAAATGA
CCATGGACATACAAAAAAAAAAAAAAAAAAAAAAAAAAAAAAAAAAAAAA
AAAAAAAAAAAAAAAAAAAAAAAAAAAAAAAAAAAAAAAAAAAAAAAAAA
AAAAAAAAAAAAAAAAAAAAAAAAAAAAAAAAAAAAAAAAAAAAGGGGGG
GCCCCCCTAAAATTTCCCCGGGGGGGCCCAAAATTCCCCCACCCCCCTTT
TTTTTGAAAAAGGGGCCCCTATGGGGGGTCTTTATTAAAAGGGGGGGGGG
GGCCTTTTTTTACAACCCCGGGGGGGGAAAAACCCCTTTTTGGGGTTTTT
TTTAAAAAAACCTTTTTTTTGGGGGGGGAAATTTTTGGAAAACCCCCCCC
AAAAATTTTAAACCCCAAGGGGAAAAAAAAAATTTT

>Tick_P3_E09  
CCGGGATCGAAAAGTGCGTGCTGTTCGCGTTTGCTTGTGTTTCTTCTTCC
TCTGAGGCTTGCTCTCCGCTTTCGTCGTCTTCTGGGGTGTGAAGGATCCT
TGGTCACCTGAACTGTCAACATATCAGAAGATGGTGCCTCCTGCGAAGTA
ACTTGCGCCAAGCAACGAAAGAAGTGAAGTTGCTTGCGACGTATATCCGT
CCGAGCTTAGAACACGCCAGTAATGTGTGGAGTACCTATCAAAGGGTCTT
AAAAAATAAACTAGAATGAATTCCGAGAAAAAAAAAAAAAAAAAAAAAAA
AAAAAAAAAAAAAAAAAAAAAAAAAAAAAAAAAAAAAAAAAAAAAAAAAA
AAAAAAAAAAAAAAAAAAAAAAAAAAAAAAAAAAAAAAAAAAAAAAAAAA
AAAAAAAAAAAAAAAAAAAAAAAAAAAAAAAAAAAAAAAAAAAAAAAAAA
AAAAA

>Tick_P3_G02  
CCGGGATTGACGGGCACGTCCAAGGTGCCACTGCAGGGCTTTGCAGCGCT
GGAGGGCATGAACGGTGTCCAACGCTTCCAGATCCATAGGGATGACCGAT
CCACCGACCGACTGCCGTCAGCGCATACTTGTTTCAACCAACTGGACCTG
CCGGCCTACGAGACTTACGACAAGCTGCGCACCATGCTGCTCAAGGCCAT
CCAGGAGTGTACCGAAGGTTTCGGCTTTGCCTGAGGAGATTGAGAGGACG
ATAGGAGAGGCCTCCAAGCCGCTGTTCCTGCTTCCACCAGCACCCCCTCC
TCCTCCTCCTTTATTTGTGATGTGTACAGACTGGAATGCGACAGAGCCAC
AAACGCTACTCTACCAACCCACTCTTGATTTCCTCTCTCGAGAAAGCAAA
AAAAACAAGAATGATGACTACCGCCATGCCTGTACCACCCAGCTGCTCTT
CGCTACCGCCGGAGTACCAACTACCGTGTACTACCAGCCTTGTCAAGCTT
TTTTTTTTTTATGTTTAGGACTTAACTTTTTTTTTCCACCACTCTGTTCT
GTCTCTCTTGTACAGTATTAGGGTTCCCTCTATCGCTCTGTAGAGCGGCA
AGTGTACGAACTTTACCAGTTGCTTTTTCTTTTTCTTTTTGGCCCCTTTC
CATTTGCTTGACCTGTCCTGAACCTTTTGACAGCGTCTTCATTTTTGCCC
ACTTGA

>Tick_P3_G04  
CCGGGATAAGCACACCAATTGGTCCAACCAGTTGCGCTGACACCAGCTTG
ACTCTAACAGCGACGACTGGACCAGCTGTCAGGACATGAGATGTGAAGAC
GTAAATAGGGGCTGTGAGAAATATTCAAGACAGTTCCACGCCGTGCTAAC
CGTGAGAATAGCGAAGCTGTTCTTTTGTCGTTGATCGTGGCTTAACTGGC
AAGGTTGTCGCGTGGCGAGGGTGTCAGTCGGTGTCCCCGAGGCTGCGGGG
ATCGAATCCGCAATATAGCTAACACTTTCTATACATCATAGCACATTGGC
ATTCGCATAATCACTGTCACGTAGCAGTGGGCTGAGGGCAAGAGTGGGAT
CTATCTATCTATCTATCTATCTATCTATCTATCTATCTATCTATCTATCT
ATCTATCTATCTATCTATTTCGCACTATGGATATGCAGCCGCATCTGCAG
GGATCGAACCCATGAATTCGAGCTAAACCTTTTCTACCCTTGATCGCCCA
CTGGCCTTCGTATAGTCACTGCGATCTAGCAGTGGGCTGGGGGAAGAGTG
GGTAGAAACGTGGAATCGAGTGGGTCTGGGGCAAGAACGATTCCGCGTCT
CCATCCTGCGGGACGAGCACTTCGAGATCATCTGACACTCGGCACAGGCT
TGACCTTGTACAGCTCGCTGTCAAAAAAAAAAAAAAAAAAAAAAAAAAAA
A

>Tick_P3_G05  
CCGGGATGTTTGTTTTTGATGTTGTTTGAGAGAGAGTGTTAAATGAATGT
CTAAAGTATTCACTAGTCGATGACGAAGAGGTGGTTTAAATAACAAGGCG
ATGTCAGTTGAGATGTGGAAGGTGAAAATAGTAACGAGGACTATTGTACG
TCCGCGAGAGAGTGCACGTGCGCGAATTCTTGTCCCTCTCCCCTCGACTG
GGCCCGAATTTTCGTCCCCATTTTTCGAGTGTCTGTGAATGCGAAGAAAG
AAAAAATATATATATATAATATAATGTGCGAGAAATCTTGCGTGAAGAAC
ACTCCAAGTTCTGGCGTTCCTTTCATCCCATTCATTAGAGATTGTGTAAA
ACGAAAATGACATCGAGGCAAGGGTTTGACTTAAACGGTTTGCCCGCCGC
TTTTCCTAGCCAAAAGAGCCTGTTCGCTGAACATTCCACATCGGATTTGG
CACTACCGCAATGTGCATTCTCGCGCACACTCTGGAGTGTTCGCACGTAT
TACCCCATTGCGAACGAAAAACTGTGTTTACGATGGCGCTGTGTACTTTG
CCTCGCCGCCAAGAGACAATTTTATTGCGATGCAGTTTGTCTGCGTTGGT
TTGTGGCCAGTGGCCTGGCATACATTAAATAAAAGACTTCGTGCTTTTTA
AAAAAAAAAAAAAAAAAAAAAAAAAAAAAAAAAAAAA

>Tick_P3_G08  
CCGGGATGTTCGATACCCTGCTATACCACTCGTTAAGTTGCATGTGTGCC
TGTGTGCTTGTTATGTATACATTTCAATCGCGTGTGAGGACAATGTTCCT
TCTTCGCTCTAAGAGCGGAGCCTTTCTAATCTGGCCGTCCCGTGTGTGGG
CTGATCCTGGAGGCAGTGCACTGCATGAGGTGCCAAAAACTATGTGTGAC
TGTGGTGTCGTTAAAGGAGTACTGACATGAATTTGACATTCTCGTATTGT
TGCTGTAAATGAAAGCACTGGCACGGAGAACCTCTAAAAAGAGTATCATG
GTGCCTCGCAGCACAATGAATATATTTTTATTACAGCTCTCATAAAAGCC
CACATAAGGTTTCGATTTCAAGGGAGTAGCTTCCTAGTGACGTGTCAACA
CAGTCGGATGCACGTCTAGGTTGCGTATGGATAGCAATTTGTGATAGCGT
CACTGCAACTCTGTCATCTACGGTCAATTAACGTAGCACATGGAAACTAC
GACAATTTCATAGTCGTCCAGCGACTCTGACAGCAATTTTGGACATTTTT
AAGAGACTGCGTTCATTAGTCATCATAGTGTCTATTGCACAGGGGATGGC
TTGCAAGTGCTGGGCAACGAAGACTTTAAAACCAAACTAAAATATTTTGT
ATATGTTTCCTGGCTTCCGCGTGCAGAGGGCGTTAACAACACATGGCTAG

>Tick_P3_G10  
GGATGGCACCGTAAAAATGACATACCGTATAAATGCATGTAAGGGCCACA
CTTATTTTTTTCAAGATACGGTGGCCAATATTCAGGGTGCGGCTCATATA
CGCTATGTGTAAAGAAAAAATTTTCCTGTAAAACCAACGTACCAATTGGC
AAACGAACAGCGTTTATTGCAGTATCCACGGCAGGGTCATCATAATGCTC
AGTCGTCGTCACTCGCCGATTTCTCACACTCCGAGCTGATGCTCTGTTGT
GGCACACACTCATCAGACGACAAAAAGTCATCTTCGCTACCGTCCAAGCT
GTTGGAGATAGCGGTGACTGAAACTTCGGCACACGATGTCCATCGACACC
GAGTTCCACGCGGACAAAAATCCATCCAAGCACAATCGCAAGCAGTGCCT
TCTTGAGCCGTCCGGTCGGCATCTGCTCATGGCCACTGGTTGCCATCCAT
TCAGTGTATTGACTGCGGAATTCAGCTTTAAAAGGTCCATTCACGCTGAC
ATCCAGCAGTTGCAGCATGCCTATGAGGCCGCCCGGAATAACAGCCATTT
CTGTGCCGACACGGCGCATCTGTTCCTTGATCTTATTTGTCAAGTCACCG
CGGAAGCTGTCTAAGACCAAAAGCGATAGTTTGGCCAACACGCACCTGGG
CGGTTCTGCCAAACAGCTTTCACCGAGTCGAGCATGAGTTCATCGTTCAT
CCAGCCCCTTTCTTGGATGCAAACTACAATTCCCTTGGGGGAAAAACTTC
CTTGGG

>Tick_P3_G11  
CCGGGATAAACGGCACAGTGTGGAACACAGGACAGGTGCTGCGGTCTGTT
CTCTGTGCGTTAGTGATCTCTTCGAGAGCATTGCGACGTCCTAAGCTGAG
CCCTCACACTTTCTTTGTATGCAGAAATATATTCTAGGTTCTAGTCCTAC
CTCTAAAGCTCGTGCTAAGATAATAGTTAAGATCAAAGGCAGCGTACGCC
CACGTGGGTATCTTTATAAACGCGAAAGGCGTAAGTATGCAGACGTTGTC
TTGGGTATCAGATAACGAGTTACTCGTAATGAAAAAATCGAGAGTTCCTT
TGTCCAATCGTCACTGCAAGTTTAATTGATTCGGAGAAGCAGCCGACTTT
GCGCTGAGCTTGTGGTGGCTCTGAGTTGTTGATTCCACAATAGTTTATAC
GTGACCGACAGGAAAACTGAAGGAAAACCTCACAGCAAAGGCAGCGCACA
ATAATCGGCTCTAAATTCATGTGAATTCACATCGGCTCTGAATTCATGTG
AAGAAGAAACAGAAAACGTCACCGGCACACGCGGCTGAAAATGGAGAAAT
TCGATACATAATTCTGTGGTTCCTAGCAGTGGAATGTGCGTTATTCGACG
CAGTTTCTTCTAAGGCACACGCCGATGTCCGCTTTTCGCCGGTCAGTGAA
CTCTTTTTCAATTTTCGAGACTTTTTAGTTCGGACCACGCCGCGGCTCAG
TTAGTTCTACCT

>Tick_P3_H03  
CGGGATCAGCTTATCTCGGTGCTGATCGGCCGGGAAAAGGGGCAGCAAAT
AGCGGGCCTGGTGGACAATGGCACACGTGTGGTGATGCAGATGTCGGTGG
GCAGCCACCGACCTTTCCCTTACCCAAGCATCAATCGTACCTCGGTGCTG
TTTGTCTCCGTCTCCTTCATCATCCTCATGATCATCTCCCTTGCCTGGCT
CGTCTTCTACTATGTACAGCGCTTTCGGTACATCCATGCCAAGGACCTGC
TTGCGAGGCGACTATGCAGTGCTGCACAGAAGGCGCTGGACCGCATTCCA
GTGCAAACACTGCGGCCAGGCGAGCAAGAGTCCGAATGCTGTGCTGTCTG
CATCGAGCCCCTCCGGCCGGGAGAACTGGTGCGCCTGCTGCCATGTCGCC
ACTCGTTTCACAAGCCATGTGTCGACCCGTGGCTACTCGAGCAGCGCTCG
TGCCCCATGTGCAAGATGGACATCCTCAAGCATTATGGACTTGTGTATGC
AGCTGGCAGCCAGGAGAGCGTGCTAGAAGACGATCCAGAAGCCCGTTGAA
ATCTACCTTGTGCACCGCCTTCCTTCCCCACTGTACTGTGTGTGTGTGTC
TGTTTGCCTCACCAATAAACCTCACCATCACCCATCTTGGCTTTTCCTTA
GGCCTCTGAAAAAAAAAAAAAAAAAAAAAA

>Tick_P3_H04  
CCGGGATGGACGCCGCAGCACGTCTGCGTCAAGAAGTCTGGTGTCAACTC
TCGCTGCGACAGCGACGTCCAGTGCGCAGTCTACAACGCCACCTGCATCC
TTAGCCACTGCACCTGCAACTCCGACTACATGGAAGAGAACGATCATTGC
GTCGTCCTCAGTCGCTCCGTGAACCGACTGCACTCCAGCGCTACTGCCGT
ACAGCCGCGCTGGGCAGCCCTGGCTCTTGCGGGCGTCTTCGCCATCGGAG
GCTTCTGTGAGCTGCTCGTCTCGTGAGCCTGAGACACAGGCACAAAATAA
ATTCATTTTGCTCCACAAAAAAAAAAAAAAAAAAAAAAAAAAAAAAAAAA
AAAAAAAAAAAAAAAAAAAAAAAAAAAAAAAAAAAAAAAAAAAAAAAAAA
AAAAAAAAAAAAAAAAAAAAAAAAAAAAAAAAAAAAAAAAAAGGGGGGGG
GCCCCTTTAAATTTCCCCGGGGGGGGCCAACTTTACCCCCCCCCCCTTTT
TTTGGAAAAAGGGGCCCCTAAGGGGGGGGTTTTTAAAAAGGGGGGGGGGG
GCGGTTTTTTAAACCCCCGGGGGGGGGAAAAACGCCATTTGGGGTTTTTT
TGGAAAGAACCCTTTTTTGGGGGGGGGAGTATTTTGGAAAAAACCCCCCC
AGAAATTTAA

>Tick_P3_H08  
CGGGATCTTTTGCTTAAATCCTGTGCTAATTCTTATTTCTCTTTAGTTTC
TTCCAGCTGAGCTGTATTGTGAGATGTGGTAAAAAAAAAAAAAACCGGCA
GACAAGTTGACCTGATTGCACCTTACCTCCTACCCTACACTGGTGCAGAT
GGAAGGCTCAGGAAAAAAATAAAAATAAAAGCGAAAGAGAGAGAAATCAA
GTCGAACTTTAAGTAACGACACACTCTCCTCCTCCGCTCTCGTTCCTCCT
CTATTCTCATCTCCACGTGCTTCCTCTCCGACAGTGGTGCCGCCTGCCCT
GCTCCAGAACGTAGCAGACGAACAGTGAAGTGTTGGGCCAATTTGTTGGC
ATACTTGCGGAGGAGAGCGCTAAAAATTGAGTGAGAATAGGTGTGGATGC
TGCGGTGTTGCTGTGAGCGTCTTTCCTGTGCACACCTACTCTTTCTCAAT
TTTTAGTCCTCTCCTCTGCAAGTAGCGCACGACCTTCCGTGAGCAAGTGT
GCACAGAGATAGGCGGTGCGCTTGAAGCATTCGCGCTAGATCGCTCGCTG
GTATTCCACAAGTGGCATAGCGCTTCCTTTCCACGAGCTGCACGAATTTC
TCAAATGTACTACTTTTCGCGTTTTCAGAACTAATCAGGAAAGAAAGCGT
CCGAACGGAGCGTAACACTGGCCATTTTGAACACCGAGTACATCGTGCGC
GATACACGCCAGGCATTTGTGCAGCCCTTACCGCAATGAATTATCTCGAC
ATGTT

>Tick_P3_H09  
CCGGGATGAACATGTGAACGGTATTTCTATTTGCTTATGAAATACCACGG
TTCCAACAGCGCTTTATTTGGCCAAGCCAAGATAGCATCGACGAAGAAGG
AACACGAGCCAATGACTGATGATGGTTTTTGTACAGGTGATGAAGTCCGA
ATCAATTCCTACACTTAATTAATTAAACCCTGTATTTTAGTTTTTATTCT
CATGTACCCTCCTACTGCTGTTATTGTAATGGAAGTCGTATCAATCATAA
TTTTCATTATGAATGCATTTATATACAGTAAATAAACATTTGCGACCCGG
CGTATCTTTGGTTTTGCGGCTACGAAGTATCTTTTGCGTGCTTGCACTTG
AAAAAGAGAAGTGGCTGGTCTCTCCGTCATAAGAATCGGTATAAGACGAA
AGTGAAACCTGTCTTCGCGAAGCTGCTGAATGCATAAGCGGCAATCTGGC
AAATCGGGGTGCGGGAGATGGGTTGAGTACTCTGGACATTTGGACCCATT
AAGTGCATGTAGGCATCAGTGGCGCCTCGTTGTGTTGCAGAACACACCGA
GTTTGAAACATGCACGTCTGTATTGGCTAGAACCGCCGCTTCGATTTCGA
CCTCCATCTGGACTCTCTCGACTCGAGACCACAATTCTATAGCGGCTGTG
GCTTGGTGTCGAATTTACAAAATCTTTGTTGTTTCAAAGTCGGCATGGCC
GAGGCGCTTGTTGCAATCACTGCGGCACTCA


>Tick_P3_H11  
CCGGGATGGAACCTCTAGGACGCTCGCCCAAGCCGGAGCACTAGCTGCGG
CGGCGCGCCAGGATCGGCCTGCGGCGCAGGCCTTCCCGAGCACCACCGTC
GACGCACTCCGACGGGCAGCGACAATGACCAAGAAATGATGAAGCGAAAA
AGCTATCTCCCACCCTATTTATGTTTTCCCGCTCGGCGTCAGAAACGGCG
CCACTGTTCTTGCGTGCCTCGCGCATCTACGAAGGACTCACCCAGTCTCA
TTCGAACCAGGCGTCGCGGAAGGTGCACCGCGACCTTCTAGGTTTTTTTG
AAGAAAAGTACGTACTTCACGTCGTTCCCTGTATAGTGGGGTGGCGCTGT
CCTGGCTCTTACTTCCGCACCAGCAAGCGCTTGCGTGTTTAGGAGGAAAG
GCCCCCGGTTACTGCCCATCCGAGAAAGACAAGAAACTGCCATCTTTGTT
TGTAAACGTCCTGAAGCCAGAACACGGAATCTTGATTGTCNAAAAAAAAA
AAAAAAAAAAAAAAAAAAAAAAAAAAAAAAAAAAAAAAAAAAAAAAAAAA
AAAAAAAAAAAAAAAAAAA

>Tick_P4_A02  
CCGGGATAAAGACGTATGTATGACACAGAAGGTCATTAATAAAGCAGATG
ATTAATAAAGGACCAAGGACGATGCCTTGAAAAACACCAGAAGTAGCCAC
GATACAGTTCAAGAATCAATGTCAAAGTACGAAACTTTAGCTATCGAATA
GTTTAGCAATACACCTGCAATTTAAGAACTCAGACAATTTTCACACAAGT
GTACGTCTCGGCGTACAGCGTGGTCTTGCACTGTAGGTCGAGCCACCACT
TGGCATTTCTCACACCACACACGCACGTTTCCGCACAACTTGAGTCGTAA
GACGGCCACCGGACTCTGTCCTCTTAACCGTTCGAAAAAGCTCAATTCGC
GGCGAGTTACCCACTTCGCGAAGACGGGCATCAAAGCCAACTTTGTGATG
ATAACAGCGTGTGAACACGGTAATCGCAAAAGCGAGCTATCGTGCTCAAA
CTATACACAACCGGTGAAGCAGGTGGCAGGCCTGTCTGGTCCGTACGTTT
CAAAGATTGAGCTGTAAGGGGGGGGGGGGGGGGACNCGATCATATGCCTT
CGTCACAGGATACAGGTCTTGGGAACTCTGCGCGTCCTTTGTACCAAACG
TAAACCCGCCTGTGTGTCGACCTCGTATAGAGGATG

>Tick_P4_A03  
CGGGATGTCTCACATGATGAAGCGGAATCCGCGAAAGGTGACGTGGACGG
TGCTGTATCGGCGCAAGCACAAGAAGGGTATTGAGGAGGAGACGACCAAG
AGGCGCACCAAGCGGACGGCGAAGTTCCAGCGTGCCATCGTGGGCGCCAG
CCTTAATGACATCATGGCTCGGCGAAACATGAAGCCCGAAGTGCGCAAGG
CGCAGCGGGAGCAGGCCATCCGGGCAGCGAAAGAAAAGCAGAGGGCGCAG
AAAGCACAAAAGAAGTCTGCCGCTACACCTCTCCAGAAGGCCACCCAGAA
GCAGAAAGCTGCCAAGCCTGTACAAGTGAAGGCACCCAGGGTTGGAGGCA
AGCGTTGAAGATGGATTGGCATGTATTAAAAATGACCTTGTCTATAGAAA
AAAAAAAAAAAAAAAAAAAAAAAAAAAAAAAAAAAAAAAAAAAAAAAAAA
AAAAAAAAAAAAAAAAAAAAAAAAAAAAAAAAAAAAAAAAAAAAAAAAAA
AAAAAAAAAAAAAAAAAAAAAAAAAAAAAAAAAAAAAA

>Tick_P4_A06  
CCGGGATGCAACCCATGCGCATACAATGTCGGAGAGGAGTGCACCGTGAT
GCGCACCGTGACCCGAGAGCGTGGTGAGGGCAAAGAACGAGAGATCTGCT
TCTCGCTCACCCCGCTTCCCAAGTGCTCGGACACTTGCGTCGAGACTCGC
CTCATGAGCACCGAGATGGGCTTCCATTGCCTGCCGGCCCGGGACGCCAC
CACCAAGCACCTCCTGCAGCAGGCCTCGGTGCGACCGCTGACCGAGTTCC
GCCGGAAGCGGCAGTACCTCAAGACCACCGTCTACTTCCCGGAGGGCTGC
TATCGACCCTGAGATCCGCGACTACACATACAGCGGTGCTGTTGTAGACC
AGCCGATAGAAGCTGATTGCTGGCAATCTTTTAGTTTTCTGTCTCTAGTG
ATTTTAACGTTGACCTCCCAGCTCCCGAGGAAACGGGCTTGCGGTCACTT
GTGATTTTAAACATCCCCTACCATCGTGTGTTCTTTTATCGCGCGTTCCT
GGCAATGAAACGCCGCTGTTTTTATTACGACCAAATCAGTCGATAGCTGC
GCTTCACAGTGCTTTAGAGTGAAATAAAGGAGTTGTGATTTCGGAAAAAA
AAAAAAAAAAAAAAAAGGG

>Tick_P4_A09  
GGGATAAAAAAAAAAAAAAAAAAAAAAAAAAAAAAAAAAAAAAAAAAAAA
AAAAAAAAAAAAAAAAAAAAAAAAAAAAAAAAAAAAAAAAAAATAAAAAA
AAAAAAAAAAAAAAGGGGGGGCCCCCTTAAAATTTCCCCCGGGGGGCCCC
AACTTTCCCCTCCCCCCTTTTTTTTTAAAAAGGGGCCCCCTTTTGGGGTT
TTTTTTAAAACCAGGCCCGGGCCCTTTTTTTAAAACCCCCGGGCGGGGAA
AACCCCCTTTTTGGGTTTTTTTTAAAAAAACCTTTTTTTTTGGGGGGGAC
AAATTTGGAAAAACCCCCCCCAAAAATTTAAACCCTTAAGGGAAAAAAAA
AATTTTTAATTTTTAAATGGTTTAAAACACCCCCCATTTCTTTCCCCTTT
AAATTTTTTTTTTCTGGTTTTTTTTTTTAAAAATTTTTTACCCCGGGCCC
TGGTTTTTTATTTTTTTTTTTTTTTTAAATTCCCAACCCCAAGGGCTTTT
TTGGGCCCCCCCTTCCCCCAATTTTTTTTTTTTTTTAAAACCCCCCAACC
CCTTTTTTAAAGGTTTTTTTTTTTTTAAAAAACCCCCCCCCCCCCCCCCC
AAACCCAAAAAAAAAAAAGAAAGGAATTTTTTTTTTTAAATTTTTTTT

>Tick_P4_A11  
CCGGGATTGCGTGGGCAAAAAAAAAGCTTTTTTGCCGGGGTCGCGAGCCC
GCCACCGCACGGCGGTGTCCAGAAACAAAAACAAAAATAAAAAAAAAAAA
GAAAAAAAAAAAAAAAAATACAAAAAAAAAAAAAAAAAAAAAAAAAAAAA
AAAAAAAAAAAAAAAAAAAAAAAAAAAAAAAAAAAAAAAAAAAAAAAAAA
AAAAAAAAAAAAAAAAAAAAAAAAAAAAAAAAAAAAAAAAAAAAAAAAAA
AAAAAAAAAAAAAAAAAAAAAAAAAAAAAAAAAAAAAAAAAAAAAAAAAA
AAAAAAAAAAGGGGGGGGGGGGAAAAAAAAAGGGGGGGGGGGGAAAAAAA
AAGGGAAAAGGGGGGGGGGGAAAAAGGGGGGGAAAAAAGGGGGGAAAAAA
AAAAAGGGGGGGGGGGGGGGGGAAAAAAAAAGGGGGGGGGGAAAAAAAA

>Tick_P4_A12  
GATAAAAAAAAAAAAAAAAAAAAAAAAAAAAAAAAAAAAAAAAAAAAAAA
AAAAAAAAAAAAAAAAAAAAAAAAAAAAAAAAAAAAAAAAAAAAAAAAAA
AAAAAAAAAAAAAAAAAAAAAAAAAAAAAAAAAAAAAAAAAAAAAAAAAA
AGGGGGGGCCCCCTTTTTTTTTTCCTCGGGGGGGCCCCCTTTTTCCCCCC
CCCTTTTTTTTTTTAAAAAGGGCCCCCTTTTGGGTTTTTTTTTTAAACGG
GGGCCGCGGCCTTTTTTTTTCCCCCCTTGGGGGGGAAAACCCTCTTTTTT
GGTTTTTTTTTAAAAACCCTTTTTTTTTGGGGGGGTTTTTTTTTGGAAAC
CCCCCCCCAAAATTTTTTACCCTTTGGGGAAAAAAAAATTTTTTTTTTTT
TTTTGGTTTTAAAAACCCCCCCCTTTCTCTCCCCTTTAAATTTTTTTTTC
TCCGTTTTTTTTTTTAAAAAATTTTCCCCCCGGGCCCGGGTTTTTTTTTT
TTTTTTTTTTTTTTATTTTCCACCCCCCGGGGTTTTTTTTGGCCCCCCCT
TCCCCCCAATTTTTTTTTTTTTTTAAACCCCCCCCCCCCTTTTTTGTGGG
TTTTTTTTTTTTTTTAAAACCCCCCCCCCCCCCCCC

>Tick_P4_B02  
CCGGGATTCTTTGGAAGCCTTCCTTTGAGTTCTCTACGTGACACCATGAA
GCAGGTCGCCGCAGTCATCTGTGTCCTCGGCTTCGCCGTCTTTGCAGCCA
GCGCCCATGCGCTCCCCGACGAGAAGTCAAGCGTCGACGCAGTGTTCGAC
AATGCTGCTGAGGAGGCCGTGCATCTGAGTGAGATTCTGCGTGAAGTTGC
GGACATGCTAGCTGAAGATGAACAGCTTAGTGTTGAGGGCGACGCCTACT
TCTTCCGTCGTCTATGGAACAAAACAATGGAGGCTGTGAAAAACGCCACC
GCGAAGGTGAAGGTATCCGTAAAGGGAGCATACCAGGAAGCCAAGGACCA
CTTCAAGAAGGCCGCCAAAGAAGCGCAAGACAAGCTCAAGGAAAAGGCAA
CCCAGATTATGTCCAAGATACTGGGAAAGCTTGCCGGTGACTACGCTCTG
CAATCTTCGGAGCCTCTCCCAAACTTCTTGAAACTCTTCGTCGATCTAAT
CAAGAGCGCAGCCCGGGAGTTTCTTAAGCTGGGCAAGTCCTTGGGACAGG
TTGAGAACTGAAGATAATAAAGCAACGGAATTATGGTTTAAATAAGAAAA
AAAAAAAAAAAAAAAAAAAAAAAAAAAAAAAAAAAAAAAGGGG

>Tick_P4_B07  
CCGGGATCCAGCTGCTGGCACCACCCGATGCCCCGCTCTGATGACTGCGC
CTGCTACCGCCGGCTTATTTATTTGCCTTTATTTTTGTACGCCCTCCAGC
AAAGAAAAGGCGCCTCGCTGGCCAAGGCCACACTTTAGGAGGGAGGCTCA
GAGGACCAGACTAGCGCAGAGGAGAACTTCTCTCCCTCCTTCCCAAACTC
TTAGGCACGCATTTCCAGTAGAGAGTCGTCGAGACCGTTCGCTCAACAGG
CCCGTCACGGTCTGTTCCTCTCACAATGGCAGCGTGTGGTGTCTGGTACC
ATCACTACAGTCGAGTCCCCATAGGGGGCAATCTATGAGCGCGAGCACTG
CTGCATGCGCGACCTAGTCTTGGTTGCAGTGCTTTAAGCTTATAACTACG
ATCTTCCCGTTATTCTCTCCCTGTGTCCATTTCCTGTCGGGTGTGGCTGT
GCAGCACTGAACTGTAAAAGTGAGTCTTTCGTGTGCGCTCGTTTCTGCGA
CAGAATTGTCGGGTTAGTGCCTGTCGCTTGTGCCTGATGTCGGGCCTTGC
GTTTAACACAGTAGATGTGCACCGAGTTGTTCACTGCTTGGCACCACACC
CCAGCCACTGTTGTGTTGCTGTTTGGAAAGACGGCGCCATCAGAGCGATG
GGACACGGGGATAACAAGTGGCCCACAGCTGTTTTGAACGTCGCATGGCG
TTAGGGCAGTACAGGCATAATGCCTAGCTCTTC

>Tick_P4_B09  
CCGGGATTAGAGGTCCGGTTTTGAACTTGCCACCATTAGAGGCTGCATTT
CGCTAAGTTTCACTTACGAGCGTTAATTGCAATTCTCATATTACTCTGCT
TAATGGTGGTCTGGCAGTTCGAGGGGTGTGCAGAGGGCACTTGCTGCTCT
GGGCGTGGTTCGACAATGGCTGTCTTGTCGAGTCTGTCTCTACTCCAGGA
TCCGTGAAACCCTGTGAGCTGTGAGTTCGAGTGGGATGCCAGGAGAGGAA
CCTGTGCACCTGAGAGCTTCGCCACCGGTCCATGGATGAGCCTGCTGGCC
CGTACGTCGCATCACTTCAGACGAGCCACGTTGAGCCGCTCGTCCTCCTG
ATGCATTGTTTGGTGGCGGGGGTGCTGTTGTGCCTCAAATTCCCCGGCCA
GCACGTGCAGTTCCAGCGACCGACCCCACAGCGGGCGTTCCAGGAGGGCG
CTCGTGCGTCATCCGTTGACATCTCTCGGAAGCCACCTCGCCGGTCGCCG
GTCGGCGAGAACAAACGAGGGACGTTGGGAGGACCCCCTGGTATGACTGC
AGGCACGGACCTGCACCGCACTCCAGCCGCTTCGTGGAAAAGCGCAAGGA
CGAAGCGACCGAACGAGGGGAGAAAAGCGGGTGCATCGGGGGTGCACCGG
CGACTGCTCACGGAGACCCGGCCGTGTCAAGAGCTCTTCACGGAGACACG
GCCGTGGATTATG

>Tick_P4_C07  
CCGGGATGACCGAACAGTTCATGAAGTCCCGGTTCCCTGTGATGGCGCGG
TGAACTGTCCGCTGCGGAATGCGTACGGTTGTTCACGAAACTTGCCCTCT
GGTGCTTCGAGCGCGCTCACCTACACAATATATTGCGACCCTAAAAGGGC
AGACTGTTTTGTCATGAGAATGTGTGAGAATATTAAACTAGTTTCTGTCA
TAAAAAAAAAAAAAAAAAAAAAAAAAAAAAAAAAAAAAAAAAAAAAAAAA
AAAAAAAAAAAAAAAAAAAAAAAAAAAAAAAAAAAAAAAAAAAAAAAAAA
AAAAAAAAAAAAAAAGGGGGGGCCCCCTTGGAAATTTCCCCTGGGGGGGC
CCAATTTTTCTTTACCCCGTTTTTTTTTAAAAAGGGGGCCCTTAAAGGGG
TTCATTTTAAAACCGGGGCCCGGCCCCTTTTTTTAAAAACCTGGGGGGGG
AAAATTTTTTTTTGGGGTTTTTTTTTAAGGAACCTTTTTTTTGGGGGGGG
ACAAATTTGGAAAAATTCCCCTCCAAAGTTTAAAACCCCATGGGAAAAAA
AAAATTTTTTAAGGTAAAAGG

>Tick_P4_C10  
CCGGGGATGAAAGATAAAGAAAAATCAGTGAGGGAGGTGCGTTGCACTAC
CGCAGCATAGCACACCGCGGTAAAACGACGGGCTGCCAGCAACGGCACCG
AACTAAGGATTCCGTAAGGAAAGCTTAAATCGGAGACCCTCGTGTTTGTC
GAGGTTTCGTCACCACCTACACGTAGCCGTCTGACGCAAGGTTCAACGCT
TCAAACTGCCGAGCTATACGTGCATGTACGTACGGGTTCATCCGGATTCC
GAGAAACGAGAAACGCACTGTACGTGTCCTGCGCGCATCGCGCTGGGTGT
CTCTCAAACGGCACTCGGCTCCACTGATGGAACATCTCCTCTCTCGCTCA
ACTTGTTTTTAATCCTCTCTCTCCAGCACTTGCCGATACTCGCTTTAAAT
ATTAAGTTCAACATTACCCGCCTCTCCTTTCTTTTTTTTTTTCTTTTCAC
TTAAAGGAGTAAGAGAAGGGGTAAGAGATTAAAGAGAAAGCTCTCCGGGC
ACTTCGTGGTAACAGCTGCCGCGGGAATCTATATCGGCCCTTTTCCACGG
TCGCCAGCTGGTTCCCGATGCCGCGAGGTTGGCACACGACTGTATATATC
ATATGGCACACGACTGTATATATCAGCGCTTGTGTGTGTCATCTCCTTCC
TGTGGTGTGTCTGTGTTTGCGCTGGAAATTTTCCTCTAAGAGTGTATATA
TACCCCAGCTACAAAACGTGCTCACGCATAAC

>Tick_P4_D04  
CCGCGGATGGGAAAAAAAGGAAACGCAACACATTCTACACATTCTGTTGG
AAAGAGAACCTATTGTGATACAGCATTCCGCGAGTTTTACGAAGCCCGCG
TAAAACTACGTAATGACAAGATCCCTTAAAGGCAAGACCATTTTAGTAAC
TGGAAAAGACTGCAATCCCGCTTTGGGTTTGTAAAGATGTCGTCGCCCGG
GCTGTTTGGCAGCTGTTATAATGACTGCACTTTGACACTGGATGCTTCCA
TAGAGAAAAAAAATAATAATATAATGAAGTGCGCGATATATCCTGGTAAA
GGAAGCTTCACTGTCTGTTAGACGTCCGGTAATGAACACGTGAAGATTCG
CTGCAGTCGTTTGTACATAATTGTGAATGTTTAGTTGAGAATATGACTGA
GACACGCAGAAACGGAGCTGTCGCGCTGGTGACAATGCGTTCTGTTGACG
CGCCTTGGACGCAACGCGATTAACTTGAGAAAGTGCTGTGTACGCTGTTA
CTTAGCATTACAAGAAAAAAAAAAAAAGGAAGCCACACCCACACGCAAGG
CACGCTGTGTTTGGGTAAGCACGTCATCAAAAACGATAGAACGAAATGTT
CTGTATATTTTTCTTTCTTCTAGGAACTGTCAAATTTGTCGTTGTTGTCG
GTATGCTTTGTCGTTGCCTATACCTCAGCTAAAATTTTGTAAATAAAAGT
TCTGTTTTTAACAAAAAAAAAAAAAAAAAAAAAAAAAAAAAAGGG

>Tick_P4_E01  
GGATGATGAAATTGATATTGGTTATAACAAACTAATGGTTATAACGAGGT
AATTGCCGCTCCCCCTTCAACTTCCTTATAATGAGGTTTTACTGTATAAG
GAGCATGATCGCAACTACGCTTACTTCTACACAGTGCAAGCAAATTTTGC
TTCATGTCGTTGCATTGTGATGATCATGGCACTAGGTGCAGCATTAATTA
GATTAATTATGAGTGCTTTCAGAAATATCTTGGGCTTTCAATTTCGCACA
TGCCATGTGCAGCGCCCTGCGAGAAGTGTGCTATGTTTGTACAACTACGA
AAACGTGTCAGTACTCCTTCGCTGTTGCTGAATAAAATGGCAGACTATGT
TGGCATGGGCAGCGCAATACGGTTGATATTGCACTGTCCGTCTATGCCGA
TGGCGTGGTGCTATCGAGAAGGAAACAGGTGTGGCAACACACGGACGATG
GATGTTGCTCCCACGTGGTTGTTTTGACCTTGTGTTGACTGACCGCCTTA
TTAAACTGGTTGGCAGCACATAGAAGAAGGCACCGTGTAGATACCTCTGT
CATTTTGTTGCAAGATCTTAGGTTATGCTTTTCAAATAAAACCTTGAAAC
GAATCTGANAAAAAAAAAAAAAAAAAAAAAAAAAAAAAAAAAAAAAAAAA
AAAAAAAAAAAAAAAAAAAAAA

>Tick_P4_E02  
CCGGGATGTCTCTCTTCGGCGGAGTCAAGTGGGCATACAGAGGTGTATCA
AAGAGAACAAAACGGGTTGTGCTGACTATTGATCCAGTTCAAACGGGTAT
AATTAGCGCGAAAAAGCCGCGAAACAAAAGCAAGAGCCACACTGGACGGA
GAGCTAAACTTCAACAGAACATTTATTTGCCTTGAAACATGGAAACCGTG
TGATGCGCAGAGCAACGACGCAGCAGAAGAACCATTCCTCCGATAGCACT
TACAACTCTGACTGCATTTCCTCAGCTAATCACTAATCTACAATTTAGTC
AGTATCAATGTAGCCCTCGCTACATCTAGGTAATCATTTCAATGCGTCAG
CGTTTGTTAAGGCACAAGTATTCTTTTCTGGAGAGTGCCAGAGAAGAAGC
ACTAGCACACCTATCACCCGCTGTTATGATGCTGCTGCTTCGTTGTTCTG
CGCATCATGAGGCTTCCATGTTTCAAGGCAAATAAATATTCTATATTTCT
TTTCGTTTTCAGCTTTCAGCTTGTTCAGGGCCCCTCTTGAAGAGGCCTTT
AACCACCCCGCGGGATCTGTAAGAAAACACCTCTCAGCGTTTTTTTAACA
ACGGAGCTGTGTAAGCGTGAGGTAAGGACATGCGCCAGAAGCTTGGTGCG
TGGAGTCAAGCGCGTGCGCCTCCCAGACATGCCTGGGAAAGCTCGCCGCA
CGCAGCTCCGA

>Tick_P4_E12  
CCGGGATTTTCCTTAACGCGTAAGCACGGCTGTTCCGCCTCAACAAGAAG
CCTGTCCGTCAATCTTTTGCTTTAAGACTGAACGCTATAAGGCAAAATAA
GGGTTGCTAACAGCGCTTAGTTTCGAACTAACGGCCCCAAACGTCGAATC
TAAGCACCTCAACCACAGGCCAATGCTCTTGTCGCTACCCTTGGTCTAAG
CCGGCGCTTTCAGAAGACGATTATCTGGGCCACGTGAATGCAGTGTACCG
GTGGTGTAAATGTAAAAGTATAGAAAACTTCAAAATAACGCTTTCTTGAA
ATGTCTGTTCGTGTTAGAACAAAATACCTTCGCTATGGTGGATGGTTTTG
TGGCGGTGGAATTCAGTATCACCGATGAGAGCCACTACGGATAATTACTA
TACACATTAGAGAAATTCTGAATTGGCAAAATTCAGACGTCACGGACGTC
AAGGACGTCACGTACCCGATATGCAATTCGGTGTTCGCGGGATGTGCGTT
CCGTCGGGTCGTTCCAGGCAATGATGAACGGCAGAAATGCAATAAAAGAC
CATGGTGTCGACGCTGTGAGAAAATAAAGTTTCAAAAAAGGGAGCAATGG
GCAGAGTGAGCGCTGAAAAGGCAGTGGACGTCACTGGGAACAAAGAGCGC
CGCAACACAGCGTCATGCGGCAATGGAACAGCAAGTGTTTGGCGGCAAAA
CCTTGCGCA

>Tick_P4_F06  
CCGGGATGGCTTTCATTACTCGCATTCATTTGTCTTTAAGAAAACAACTT
AGTTTTTGCTGCTTGTGCTCGCCAAAGTGCTTGTTACCAGCAGATGTGGC
TGCTCTGCTGTGTGCTTGCAAAGTTGTGTTATCACATACAACCTTTATAC
TATCATGGACAAATAAAATGTGAAGAATTAATGTAGAACACCTATAATTG
CAGTTTGATAGATCTTGCTTTGCTGTAATATTGAAGGCACTGCTTGAATA
ATTATCCGTTAGCTCTATCTTGCACTCTGCGTTTCATTTGTCCATGAGAG
TACATTCACTGACGATTTTTTTCTTTTCCTGTTGCCTCATAGTAGCATTT
CCATCCTTGGCTTTAAGATCACGCTGTGATAACTGTTTGCAAGGGCTTGC
AGCTGTGGCGTGGGCTGTTTCCCACTCTTATTTTGTGTTGTGCAGCGAGC
ATTGTGTACTAATTTAGGTGCCACAGCGCTAGCCAGCTCTTATTTCTCTC
CTTTTGTGTGGAGCAGATTACATCCTTCTGCCTGGCGTGTGTGCATCCCC
TCTCGTGCACACGTAAAAGTGACATGATCAGACCTACTAAAGTGACGAAA
TAAAATCTTGCAAACAG

>Tick_P4_F08  
CCGGGATGTCTGCCCCAGCTGTCACATACGCTGCTGCCCCAGCCGTTACT
CGCGTTGCCACCTATGCTGCTCCAACCGTCACCAAGGTTGTCCAGTCCGC
TCCAGTTGTTGCTGCTGCTCCAGCTGTCGCCACCTACGCTGCTGCCCCAG
CTGTGACCGCTGTCCACGCTGTCCACGCTGCTCCAGCTTACGCTACCGTC
CATGCTGCCCCAGCCGTGACCGCTGTCCACGCTGCCCCAGCTGTGGCCAC
CGTTGCCCACGCTGCCCCAGCCGTCGCCACCTATGGTGTTGCTCACGCCG
CCCCAGCCCTCGCTACCTACGGCGTCGCTCACGCTGCCCCAGCCTACTAC
GGCTACGGTGTTGGCTCCCTCGGCTACGGCGTTGGCAGCTACGGTTACGG
CCATGGTCTCCTGGGCTATGGTCTGAACTACGGCTACGGTCTTGGCTCTC
CTCTCAGCTACTCCACCCTTCTCCGCAAGAAGAAGTAAATGACCTCCTCC
ATCGTCGTCACAGAGAGAAACGTCGAAGGATATGTTGCCGCAGGTCTTTC
ACGTGTATTTATTCTAAATACAGAATAAACCGTCTCACTAGAAAAAAAAA
AAAAAAAAAAAAAAAAAAAAAAAAAAAAAAAAAAAAAAAAAAAAAAAAAA
AAAAAAAAAAAAAAAAAAAAAAAAAA

>Tick_P4_F09  
GGGATAAAAAAAAAAAAAAAAAAAAAAAAAAAAAAAAAAAAAAAAAAAAA
AAAAAAAAAAAAAAAAAAAAAAAAAAAAAAAAAAAAAAAAAAAAAAAAAA
AAAAAAAAAAAAAAAAAAAAGGGGGCCCCCCCTAAAATTTCCCCCCGGGG
GCCCCAACTTTCCCCTCCCCCCTTTTTTTTTAAAAAAGGGCCCCCAAATG
GGGTTTTTTTAAAAACCAAGCCCCGGCCCCTTTTTTTAAACCCCCGGACG
GGGAAAAACTCCATTTTGGGTTTTTTTTAAAAAAACCCTTTTTTTTGGGG
GGGAAAAAATTTGAAAAACCCCCCCAAAAAATTTAAAACCCCAAGGGAAA
AAAAAAATTTTTTAATTTTAAAATGTTTAAAACACCCCCCATTTCTTTCC
CCTTTAAAATTTTTTTTTCCTGATTTTATTTTAAAAAAATTTTAACCCCG
GGCCCTGTTTTTTTTATTTTTTTTTTTTTTTTAATTTCAAACCCCAAGGG
CTTTTTTGGGCCCCCCCATCCCCCAAATTTTTTTTTTTTTAAAAAACCCC
CACCCCCATTTTTAAAGGTTTTTTTTTTTTTAAAAAACCCCCCCCCCCCC
CCCCCTAAACTAAAAAAAAAAAAAAAA

>Tick_P4_F10  
CCGGGACAGAGTTCGACTTAAAAATGGGGTGTCCAATGTGAAAGCAAAGA
CGACTATATCTCAATACCCTATGTGAACTTCAGCGAAAGAACCATGGGTT
GAATTCATAAAGCTTTTTGTTCGTGAATACTCACTGCATAGGCTTCGCTA
ATAACTATGCCGGACTGTACGCTTGGCTCAAAAAATCTCTCGCTATCCAT
TCCAGAGTAAGATATGCTTTGCTAATGTGGTCCCCGATTTCTAACCTGAA
TTAAGGCATACACACATTTCGCACAACGCAAACCTGCAAATCTTGGGAGA
CGCAGACTGTGTTTTTATTTTTATTTTGAAAACACCTGAAAATTGTGAAA
GCTCAGACGGCTGAAGCTTGACAAATGCACGGCCACGGCATACCACGATC
ATAGAAACTTATAGGTTCCTCTGGACAGCTATGAGACAGGAAACGCCAGT
CCACGTAGACTTGCAGCGGGGCCACTACCCCAGTGCGTACCTTCAGAACA
CTACGTGTTCTAGAGCTCGCGGTTGAGGGAGAGAGAGGAGGGGCAAGAGG
AAGAGGAAAAATAGAGGTGCCCTTCAATCCTTTGTGCTTCCATGGTCTCC
GGAACCTGACGTTCCCCGCTGCGCATAAGCTCTAGCTTGCAAACAATCGA
GGATAAAGTAAATTCAAATGCAGGAGACGTTATGCAACGCGCACATAAGC
GAGTGCCACCGCATCTGATGCTCAGCCC

>Tick_P4_G05  
CCGGGATAGACAGTGTGACAGCTTCTCTCTCTCTCTCCCTCTCTCTCTTG
TCATCGCAAAACGTGCTTCGTTACATTTATGTCGTCCCCGTCTCTACGAT
AATACGAACAGGCTCGGGAATCACGAAGGCCAACCATCGTCTCTGTCCGC
GGAGTCGCATTAAAGGACCGCCCTCCCAGATGCATATGCCCGTGCGCGCC
ACGCACGTTGCTTCCGCATTTTGGTTAATGACACCTATACTTCGCCTAAA
CTGCGGCGGAAGGGGCGTCTTCTCATGTATACATACGCGAAGAGCAATGG
TAAGCATAATGGTGCGCTTGCTTTCACCGCCCACTGCGGACGAAATGAGC
GATGCTGGTACACAGGCGCCGCGCCCATCCCAAGCGTGCGCGCGAGAGGC
CACACTAACTGCGCTTGCGTATAGCAGCCTCGCGTTTGCGTTGAAAAGCA
GCGCCACGCGAGGCGCAACAAACAACAGGAGTCACACTCGGATGCCCGTG
TTCGTCGCGAGTGAAAAAGACACTGCCAAAATTCCGCCACTTTTTCTTTT
TTTTTTTCCTTGGACGCCCCAACAACCGCACCCTCTCTATGTTATATCCT
CTGCGTCGCTTATTGTTCCCGTTTTTTTTGTTTTTTTTTATGCTCGCCAC
CGTCCTATTACGAAATGACGGTGGTCTCCCCCCTCCGCCCA

>Tick_P4_H03  
CCGGGATGTTAACCCCGGCGCTGGTCTCCGGGCTTCTTCCTCCTTTGTTT
TGCCCTGTCCGCCTGACGCCTTCCTGGAATTGGTAGAGCCAACTAGCTGC
GAAGCCGTTGTGCCCGCGACACCTGCCGCGACTGTATGCAAGGTCGTCGA
CTTGCCTCCGAAGAGGCAAGTCGACGTGGCCGAAACGCAAATTAGAATAT
GCTTCCCCCCCCTCCCCATTTAAATTTTGGTAACATCGTTAATATTATTA
ATAAATCCTCAATTATACGTATCGCTTGGGTGCCACTAGTAGCGTGACTC
GGACACTTCGTAAATAATGCATGCTCACTGCAACGGAAACGTAAGTGTTA
CACTATCAAATCCACACACCGTCCGGGACATCATTCATGTTACTTCCGTT
ATCGACTAAGTACTAGTAACGCAATTGCTAAGTATTTTACTATTAAAGCA
ATTTTTAAAGCAAATTAAGATAGTCCGGTGCTCCCCAAAGGCGTAGAAAA
GTTGGCAAAACTTTCTCGAAAGCTTCTCGACAAGACGAAAATTGATCAAG
CGCACAAGGAAAATTAAGAACATTGTTGTAGCCCATCAATTTAATTACTT
ACCAACGAGTCTTAGGCATACTTATACGTACGTAGTACTAACGCGCTTCG
CCTCCTCGTAAAAGAATTACGTTTCCACGTATTACAGCCCGAGCTATCAT
GCGTGTACGTACTAGTAAAAAGTAGTTTACGATTGTTCTGAC

>Tick_P4_H05  
CCGGGATGGAAAATTGAATGACCTACGTCTACCTGACTTGGCATATATTA
TTAGAGTAACGGGGAGAATATACTGAAAATTTTATTGAGATCAGTGGGCA
CTGAAAAATCGTCGGCGTTGCCCTTTAAGAGTTGTGTTTTAAGTATAGAG
TGGCACAGCGTAAATCGGTTAGTCCTAAAGGCGCGTTAGGCTTCAGGATA
GTTGAAAATTGAAAAAAAAAAAGAATAATGTGCGGCTTACACCCGCATTT
TATATGCACATACATGCACCACAGGTAAGGAAAAACAAAAGGATAAAGAA
ACAATGTCGTGTAATTCACACCGCATTGGATATGTGGATAATGTGTGTTA
AGTGACAATATGCTCACAACACCGCTGGAGTGCTAGTGGCAAAACAATCA
GCCAGATCCCACCATTGTGGCAACCGCTGACATGCGAAGCAGTCAGATAG
AAAAAGTTCGACAATACCTAAGCATATTTTTATGAGCTGAGAAGGGGAAA
GCGTTTGTTTTGGCTAGATTGTTGTTGCGGAGGGGTGCCGCAAAGTGGTG
TTGCCACGTTTTGTTACAAAGAATGCGGCAGTGCGGAAGGCCGAATTAAA
TTGCGTTTATTTACATGATTTGGTGCCGTCAAAGAGGTGTCGACACTTGA
CATGTCCTCTTCTATTTCGTCATCCAGGCAGTATAAGCAGATATGCCCGA
GGCATGTCTC

>Tick_P4_H09  
CCGGGATTGCATGGTCTACCGGTGGAGAAACGTGTTTGTAATCTCGTTGC
TACAGGCAAGCGTACTGCGCGAGTGAACTGGGATTTTGGCGCCAACCACT
CATTGCCGTCGCCAGAGACGAGGGAGTCACTGGAAATAGACTTCGATAAC
GTCACCTACTCTGTGGACGATCCCGTGTTGCCTTGGAAGATCCTCGAGTA
CTTCGCAAACCTCCAGGTCGAAGTGTCCTACGTTGAGAACGTCGAGAAGC
GCAAGGCCTACTCCGGCTACCTGTTCCGCCAGATGAACGTCTACCTCTAC
TCCGTAGCCGGCGCCGACGCCACCGTCAAGCTGGCGCCGCAGGGTTACTT
CTCTCCCGAGTTCTTCGTGGCGCTCGTCAACAACCTGTCCATGTTCCTGG
TGCTCGTCATGACCGGCATGCTCGTGTGGTTCGTCGGGTTCCTCGCCTAC
TGGTACCACGGCGGCGCCGGCGCGGCCGACTCGTCGTCGACCGTCAGCGA
AGAGGACCGTGGCCTGAGCGAGGTCATAGCCGCGCTGTCCACGGAGTTGC
GCTGTAGTCGTGTCCCGGCGAAGGCGACGGGACGCGCTAGAGTGCGGTCG
CGTTCCTGCGACGACGACCTCTGACGCCGCAAATAAATCTGTGTTAATTG
TAAAAAAAAAAAAAAAAAAAAGGG

>Tick_P5_A01  
GGATATTCAAAACAATAAAGGAGTGCCTAGAATGGTGTCTGCGTAAGTAC
ACGACTATATATAGTCCATAAAGCTGGAGCGCGCCGCGGTTGATTTTTTC
GCCATCTGTAGTCACTTGTGGAACGTCGAGCCTTCCGGGGCCTGCTTGTA
CTGCTGACCTGTCCGGCGAGCAGAACGCCAGCGCGCGTGTGCTAGCTCCT
TTTTCGACCGCGAGGGGCCTTTTGGCCGCAGATTTTAGCGCACCATCCAG
TTACTCGAACCACACCTCTTCTAGGCGGTCGTCTCCTCGCGCTGAGCCGA
GATGTCTGAGCTGGCACGCATTCTGCGCAGTGACGAAAACATTTGCAAAA
CCGCTTAGATTCAGTTAAATTAGTAATGACAGCACAGTGTAGTTCCCAGC
AAACGCGTGCCCGTGAGCAATAGATCAAATTTATGGCTAGAAAAGTTGAG
ATATGTTCAACACTAGTATGCGCAAAAAAAAAAAAAAAAAAAAAAAAAAA
AAAAAAAAAAAAAAAAAAAAAAAAAAAAAAAAAAAAAAAAAGGGG

>Tick_P5_A02  
CCGGGATGTGATGATCTTTTAATGCACTTCCTTCGACACAGGACGGCGAG
CACCAGGCTCTTCGTCAAAAGAAGGTGTTAGTCCATCCATGCTATGTGGC
ATCCTGGCTATCTGTACGTCTTGCTTTTTGTGCGAGAGACTAGTTTGACA
ATCTGCTGTTACCTACAACAACTCCTATTTCGACAGTCACTTAACTGGTT
CATTTCCATCAATAATCTTAACCTGTGCGACTCATACAAGCCGGTAAGTA
GTTAATCCATCCACCGAGTTTGAAGCTAAGCGCCACTTAAAGGGGCACGT
CTTTTACAGTCTTTGTTTTAGGGGTGAAGCTCCTTAGGATTGAGGCTTGT
CCACAGACGCGCCATCGTGGCCACGCTAGTACTCGCCAACATGGGTTGCA
CGAAAGCCATGTACGAGGCAAAGGAGAAGGTGGCCGAGATGCCGCACACA
GAATTTGCCAACCTTCCCAAAGACATTCTCATCGTCCCTAACAAGCCGTA
CACGATCACCACCAACATCGACGTCATCGACGGACTCGTCAACGGGGCGG
TGGGAACTCTCAAGGTGCGCGAACGAGGAGTGCTGCACGAAGAAGATGAA
GACTGTATATATAATCACACCGCACCCTCGGGTTTCTGTGTCGCCTCTTT
GTATGGTGATCGAGCGAGCAAAATCTACGGAGGATTCAGTTTACCAGACT
ACTCCGGAGCTTCGCCCACTCACCATCACTCACTTCGTGGACATGGCGAA
TTTTTTCTTTTTGTGACCATCCT

>Tick_P5_A10  
CCGGGATGTTCGTCACGACGGAAGCGCCCGGCAGCAACGGCACATTCGAA
GACTTCCTATCGGAAAACGACACTTTCGTAAACGCGACCACAAACTCCAC
GACCGGCAGCATCGATGCCACCGACGCCTACCCCGCGTCACCTTTCTCCC
TCGCCGAGATCATAGTGCTCGCCTTTCTGTCCACCGTGGCCGCCATCCTC
ACCATCATTGGCAATCTCATGGTCATGGTCTCGTTCAAGATGGACAAGCA
GCTTCACACCATAAGCAACTATTTCCTGCTGAGCCTGGCCGTCGCCGATT
TCTCCATTGGCGTCATCTCGATGCCCCTCATGACAATGTACGTCCTCTAC
GGCTACTGGCCAATAGGCGCGGCTGCGTGCGACACCTGGCTCGCCTTCGA
CTACATGAACAGCAACGCGTCGGTGCTCAATCTGCTGGTCATCTGTTTCG
ACCGGTACTTCTCGGTGACG

>Tick_P5_A11  
CCGGGATCTGCTGCATTCTCTCAAAGCACTGAGCACCTCCGTTGAAGCAG
ATGAAGGCACTGAGGAGTACTTTGTTGGTCTCATTGTAAAGGCAATCCTT
ATTGGAATTGGCACGGGAGCTATGTCGGCTGGCGTTAAGCACCTCGTGAC
AAAGAACCAGGCCAAGCGAGACGGCTAATAAAGTTGGTGCGCAATCTTTA
ATACACAGACACAACAAAAAAAAAAAAAAAAAAAAAAAAAAAAAAAAAAA
AAAAAAAAAAAAAAAAAAAAAAAAAAAAAAAAAAAAAAAAAAAAAAAAAA
AAAGGGG

>Tick_P5_B04  
CCGGGATGGCTCGGGAGAATTACACAAGACACTATAGTGCGAAACTTGGC
AGCAGCAGTGGTGAAGATATGCTTATGTAAAAACACATTCAAACTTTCCA
TCCGCCCTCACACAGAAACACATGCGGCACGTCCTTATACCGTATACCAC
GTTCCCTTATATGGTGCACAGTGTAAGGACGCTTCGAACACAAACATCTC
ATCCACGCCAAACAGCGCGGATCGAAGGTGTACAGCAAAAAAGGAGAAGG
CAACTTCCGAACAAGAAACGTCCTGCCGCTATTCTAATACGGAGGTGAAC
GCAAATCGTTGTTTCCCACGTCCATCTATGTATATGTAGTGTACTTTCTC
GTAACGTACGCAGTGCCATGCTATAGAAGGTTACGTGATACTTCACAAGC
AGCGTTCCCGCGACGCAGGCAATGTATATGTACGAGCGACGACGCTCGCA
CTGGGCTCCAGCGTGCTGCTCATCATGATGCGATGTAGGCATGCAAATCA
CGTCGCGCTTTGTTCCACTATATAGTGAAGTACTCCGCGTCGCCTCGCTG
ATCAACCGCGCGCGCTAATTGGAGAAGAATGCAGGGGCGCTTGGATACCC
ATCGGGAGCCGCCTGGAGCACATGCAGCTGTTTCTTGTCACGCGAGTATG
CAATGCCAGCAGCAGCTATGCAGCGGTCGTGGCAACGCAACACAAACTTG
CTTTGGCTTCGTACCAAGTCCCACCCAGCAAGGAGTAGAAGTGGCCTGCC
CGATTTCAGCGCGTGACAT

>Tick_P5_B06  
GTCCGGATTCCCGGGATGGTGATCCTCCGCCTGTAACAACGGAGGGTGGT
CCTCCTGTACCACCGGGTGGTGGTCCTCCTCCTGTTCCACCGGGTGGTGG
TCCTCCTCCTGTCCCACCGGGTGGCGATCCTCCTCCTGTACCACCGGGTG
GTGGTCCTCCTCCTGTTCCACCGGGTGGTGGTCCTCCTCCTCCTGTTCCA
CCGGGTGGTGGTCCTCCTCCTGTTCCACCGGATAACCCTCCTGTACCACC
GGCTAATCCTCCTGTACCACCGGATAATCCTCCTGTACCACCGGATAATC
CTCCTGTACCACCGGCGAGAGCTGAAGCGCAGCGGTCTGGCGGAGGTCGG
GCCCTTTCAGAAGACACAGAAGCGGAGGATGGCACCGATGAGCCACTCAA
AGCGGTTCCAAAAACGCGGGCCACCGCGGCGCGGACCAAGAGAGGAGCAC
GTCGCAAGACCACGGTTCAATAAACGACAGCGGAAGTTCGCTCTTTCTTC
TGAGCACGT

>Tick_P5_B08  
GGATGCGAAAAGCTCGAAAGACAAAACAACAAGGACAAAAAAAAAAGAAA
AAGAAAGGAAAAAAAAACACACAGGCACAAGCCAGTAGGTATATCCGTCT
TGTTCGGCGTTGTCCTTGACCACTCGGGCGCGCGCTAGCGAGGGCGGGTT
TTCGAACGCGCACGACGCCGCCGAAGTGTGCACAGCTGACTGCGCTCGTA
CGTGGGCAGGCAGGCACGGAACGTACTGGACGACCACTCACGAAAGCCCT
CTTCTTCTTCGATGGCCGGCTGCTGCTGTTTACGAACTCCGCAGACACAA
CAAGGACGACACGCAAGTGCCAGGACGGATGGCCAGCACGGACGAGTGCT
ATATAGTGCGCTCGGCGAAGCTTCCCTCGATTATGCAACGATGCCACAAA
TCAACCAGGCACGACTTCTCGTGGTACACGTATTGAACCCAGCCGCCTGC
TTATGTAAGCGTGTATGGGCGCCAGCAGAACGGGAAGTCCGATGCTGCTA
TTCTTTGAACGAAGCAGCCGGATGCCCTACGCGAGCAAGACGATCTACAC
TACCGGTTTCTTAAACGTCGAATTAAAAAAAAAAAAAAACACCACCTCCA
GGAACAACCAAACCGTTTCTGCAACCGCTGTCTGAAGAACACGGCATTGA
GAACCGCAGACGGTCGCGGCAGTAGGCGTTTAGGAGGAGG

>Tick_P5_B09  
CGGGATGGCAACGGTGGCTTGGGTGCCTGCTCTGTTGGCATCAGGGATCT
TTGCTGCTCTTTGCCGCATGGCATGCTGCTGCGGTGCGTCGAGGACTGCA
TTGGCGGCTTCGGTTCATTTGCGTTCCGGAGCGCGGCGGCCGTGGCGGTC
AGTGGCTTTCTTGGGCTCGTTGGCTTTTGCCTGAAGGCAACTTTTGTATC
ATGGAGTGAAGGCGCTTTTGTTCAGGGGGGGGGAGTGTGCATCGGTTCGT
GCATGGCGCCTGTTTTGGGTGACATTTTTCTCGCTCACCGTGGCCGACTC
TTGGCTGGCCGCCTCGACAGGGCGGCTGTCGTGGGGGTGTTTCGTTTTGT
TGACGATTTTCTTGTGCTTTTCGGCTGCGATGGTCGGGGCTTCGAGGCTG
CCGTTTCGGGCACGTTGCGTCTTTTCGATGAGTGCATGGCGCCTCTTGTT
CTGACGCGTGGGCTTCCGCAGGATGCTTCGTTGAGGTTTTTGGATTTGAG
ATTGAACATCTCGCGTGGGCACCTTTGCTGGAGGTGTGGGCCTGGAGGAG
GCAGGCCTCTTCTGCCGTGCTTGTCGGCTCATTCGGGGCTCGTGGGGGGA
GGAATTGCTGATCATTGTTTGAGAGGTGCCCTCCGGAAGTCTTG

>Tick_P5_B10  
GGATGCAATGACCACCTCCACATGTACATAAGAAAAAGGCGTAGGCTGTC
TGTTGTGAGCTCTGTTTCCGCTGCCCAGAGTTTGTGCTGGATTTTAATAG
TTCTTTGTTTTACTCCAATTGTTCCTTTTTTCTTTCTTTGTTCTTTCAAA
AGGGGTTTAACCGTCCTGCCAAATTCAGCAGCAGCAAGGAAGCTTGTCAG
GTGCAGAGTGCGTGTTGCTAGGAGTGGCACTTTTTTTTTTTTTTGGTATG
CATGTGTTGCATGGTGTTACCGCCTTAGCTGAAAGAAGAAAGAAAATGTT
TCATTTCTGCGGTTGTGGCACCGGTGCCACACGTTTTTATTTTTTCCGTC
AATGCAACTGTGAGGTTTGGTAGGGTGGCAAGAATTGCCTTTGAGGTCTC
CTCGCTGTCGCTGTGTGAGTGAGGATTGCAATTCCTTTTTTTTTTTTTTC
CTGTTCCTCCGGACGCTTTGTGGCTCGGCCAGTCGAACGTGAGAGGTGTA
TGATTTAGTGTATATTTGAAGCGTATTAAAAGAAATCTCTTTGTTGGGCG
T

>Tick_P5_B12  
CGGATTCCCGGGATGTGCTGGCCCCTAAAGAAGCGGAGCATCTCTCGCCA
TCAAAACAATACAGCACCGTGAACCAAGAGCAGTACGACTTTGCCTCACC
GAAAACCTGTGCGCCTGCAGACGTGACCTACATCATGGAAAGCGATTCTC
CGCGAATGGATCAGTACAGCGACGTAAGCCAGGAGCTGACGTACATATTT
GACTCACCGGACATCTGTGCACCTGCAGATGTAACCATCATCCTGGCATG
AAAACGTCTACTAGGTGCAAAGACAAGTCGCCATTGACTGCCTTCCTCCT
TCCCACTGCCAATGCTTCCTGCATTTCGTGGCTCGGAGTTAGTGGACACA
GTGAGAGCTTAGCAAACACAGACGGCTTAGTGGGCACTGACGGCTTAGTG
GACACTGACGGCTTAATGGACACTGATGGCTTAGTGGACACTGACGGCTT
AATGGGCACTGACGGTGACCTGCTCCTTTTGTACCGGCCGCAGAAATGCT
GATTGCCCCGTTTTCACCCTCCGCCATCCGTCAGCCATGCACCCCCCATC
CGTTAAAGCCGTGCTCCTCGCGCCTGTGTCCATAATAAAAATGTTGTGTC
TGT

>Tick_P5_C03  
CCGGGATCGGAAACCTGTGACCGCACCTTTTCGGATAGCATAAAAGTGTC
GTGGAGTAAGGACTGGCCCGCGCCCGCATCGTCATCGTCGTCGTCAACGC
CAGCAAAAGACGTGCAGGAGAAACTTTGCAATTCCCTGGTGACCTATCGA
ACCTGCCTGCTTGAAACCGCTAAGCGAATGCATTGTGGAGAAATCGCGAG
CAAGGTGGCTGTTGTGGTCGAGGAACAAATGAAGAAACTCGGAGTGGCCT
TCTGTGGCGCGTCGTCTCTGCGGATTGCATCGTGGATGGCCCTTATACTG
TCCGTCGCACTAATCCTACGTCCGACCGAATAGTTGTAATGGAGCTCTAA
AGAAAAAGAGTGGCTTTTGAGTACGGAAAAAAAAAAAAAAAAAAAAAAAA
AAAAAAAAAAAAAAAAAAAAAAAAAAAAAAAAAAAAAAAAAAAAAAAAGG
GG

>Tick_P5_C10  
CCGGGATTGCAAGAGCACGGCCACGCCGAACGAGCCCACCAGCGTTTTCA
GCAGAGATTAGCGTAGCGAGGAAACGACAGCCGGTGCTTGTTCTATGGAC
TATCGGCTCGCACGCCACGGATAAGGCCACGTGTTAGCAAGTACTCTTGT
GGCTCATCGGAATTCTTCTCTCTTCTAATCGCACGTTAAGTATTGCTTAT
TCTCCTTGTATGTTTTGTTAATAGGGTATTCTTGCATGTTATTTTTTTCT
TTTTTAACTCTGACCTTTTCGATTTTCTTACTAAAGAGGCATACGTCGGA
GACGTTTATTCTTTTCGTTGGAATCTTATACCATTGATCTTAGCAGTGTG
TGTGTGTGTGTAGATCATGCAGATGTATAACATGCAGGACCTCGTAGCGC
TCGTGGTCTTTTCTTTTCCTCCCATTACCTGCTTTATCATGCCCCTAGTC
TGCAGTGTTGTGCGTGCCTATTGAGGTCATGCGCCTGTTATGCTCCTAGT
ATGTGTGTGACTACTGCGGACGCAAGTTTATGCCATTGACATAACATACC
TTATAGTGCACGTTACACAGTCATCCACACAGACATAATGTCAACGATAC
CTATTTTGGGATATTGTGGGCATTTCTGGCATGGGTCCATGCAGCCATAT
ATGGAAGTATCAGGAATTGGACCATATATGACCATATATGTAGGCATATA

>Tick_P5_E09  
CCGGGATCGGGCAAGACCATCACTCTAGAGGTCGAGCCCAGTGATACCAT
CGAAAATGTCAAGGCCAAAATCCAAGACAAGGAGGGTATCCCACCCGACC
AGCAGCGTCTGATCTTTGCCGGCAAGCAGCTCGAGGATGGCCGCACTCTG
TCGGACTACAACATCCAGAAGGAGTCGACCCTGCACCTGGTGCTGCGGCT
GCGTGGTGGCGCCAAGAAGCGCAAGAAGAAGAACTACACCACTCCCAAGA
AGAACAAGCACAAGAAGAAGAAGGTCAAGCTGGCCGTGCTCAAGTTCTAC
AAGGTTGACGAAAATGGCAAGATCACTCGCCTGAGGCGGGAGTGTCCCAG
CGAGGACTGTGGTGCAGGTGTCTTCATGGCCGCTCACTTTGACAGGCAGT
ACTGTGGCAAGTGCTGTCTCACCTACGTCTACAACAAGCCCGACGAGAAG
TAGGCGATGTGGCAGACTCTGTGTTGCTGCTGCTTGTAAAATAATAAAAA
AAACATGCCAAAAAAAAAAAAAAAAAAAAAAAAAAAAAAAAAAGGG

>Tick_P5_F01  
GGATAAAAAAAAAAAAAAAAAAAAAAAAAAAAAAAAAAAAAAAAAAAAAA
AAAAAAAAAAAGAAAAAAAAAAAAAAAAATATCCAAAAAAAAAAACAAAA
AAAAAACAAAACAAAAATTAAAAAAAAAAAAGGGGCCCCCCCCTCATTTT
TCTCCCCGGGGGGCCCCCGTTTTTTCTTTCCCCTTTTTTTTTTCAAAAAG
GCCCCCTATTTTGGGTTCTTTTTAAAACAACCCTCCTGCCCTTTTTTTAC
AACCTTGGACGGGGAAAAAACCCATATTTGGGTTTTTTTGGAAAAAACCT
TTTTTTTTGGTGGGGACTTTTTTTGCCAACCCCCCCCTGCAATTTTAAAG
CTTTTTGGGAAAAAAAAATTTTTTTTATTTAAAATTTTTAAAAACCACCC
CCTCTTTCTCCTTGTTTAAATTTTTTTTTTTCTCTTTCTTTTTTTTAAAT
TTTTTCCCCCCGGCCCCCGCGGTTTTTTTTTTTTTTTTTTTTTAAATTCC
CCATCCCGAGGGTTTTTTTTGGCCCCCAACTCCCCCCCATTTTTTTTATT
TAAAAAAACCCCCAAACAAATTTTTTAGGTTTTTTTTTCTTTTTAAAACC
CCCCCCCCCCCCCCC

>Tick_P5_F02  
CCGGGATCTTGGCGTGAAAGGGAGAAGACAGTGGAGGAGACAAAAAGGGC
AAAATATGTGCTCGGGTTTCAAACCACCACCGCTTCGCTCGCGTGACGTC
GGGCGTGTCTGATACGATGACGCGTCTAAAAAAGGAAAGAGAAGAAAGCA
TCGCAACGATGCCGAAGCTGGAGTGGAGAGAAAAAAAATAATAACCAAGA
AAGCACGACGTAAACACGAGTAGTTTCGGTTTTCCGAATGAAATGCCGTT
GGTATCGAGTCAGGGCTATTTGGGGAAAGAGAGGTGATGTTTGTGTTCTT
TAAGCCACTTACGCCACGAGAGTTAATTTTAACCCCCTTGGCTTCGTAGG
GTGCAGGAATAAGAGTATAAAAATGGTAGAGGGAAGTACACTTATGGCGG
CGAAAATTAGGGGGTGCCTTGGCCTTTCGTTGAAGCCGGTGGTGATTGGA
TGAAAACGGAAAAGATTTGGAAATATGTTGATGGCGCTGAGTGAAAGAGA
GGCACATACCTGTGTAGACATGCATGCATAAGGCTCGCGCACGCACGCAC
GCACGCACGCACGCACGCACGCACGCACACACACACACACACACACACAC
ACACACACACACAGAAGCAAAGAAATAAAGCTAGCAAGTGCGAGCGAAGG
AGTGATGGACGGTGGGCGCATTATCAAATACTCGAAAGAGAGGCTCCTGT
GTT

>Tick_P5_F04  
TCCCGGGATGGACGGACTGATGGACAAGCGCGTGTTTTTAGCCACCTGGA
AGGACATCCCAGCCCAGAATGAGCTGCAGTTCTCACTGGATGCGGGATCC
CTGTCCGCCGACCAGCTCGCCCAGAGGCTGCAGCAGAACAACATCTTCAC
CATCGCCAAGCGGAACGTCGACGGCCAGGACATGCTGTACCAGTCGCTGA
AGCTTACCAACGGCATCTGGGTGCTGGCCGAGCTGAAGGTTCAACCGGGG
AACCCCAGGATCACTTTGTCCTTGAAGACGAGAGCGCTGGAAGTGGCACA
AGGGGTGCATCAGATATATGAAGTTATCCTACACAGCTGAGAAGACTGAA
CGGGAATGTTTCTCAATGTCTTTTTTTTTTTTTTCATGATGCAGTTGTCT
CTGACCTGCCCTCTTTTTTTTTTTTTTTTTTCTGTTGTGGCATGTATGCA
AAGCAGAAGTGCAACATTCCTAAGTTATGTCGCTGCGCCTGTGTGAAAGG
ACTGCAGAACTTAGTGTGCTTGGTTGGCATCCAATTTGTGTGTAGAGCTG
TCAAAAAAATTTTTTTCAATGAAAAAAAAAAAAAAAAAAAAAAAAAAAAA
AAAAAAAAAAAGGG

>Tick_P5_F06  
CGGATTCCCGGGATCGGTGCGTCTGACGCTGCTGGAAGTTTTGGCCCTGT
TGCCACCGCGAGGAAACAAAGCCGAGTACTCGGGTTGTTGACACCTCTTC
GCCATGGCCAGTAGCTCCAACGTTGAGAACCTGCCGCCGCAAGTGCTGAG
GCAGGTGTCTCGGGAACTCTGCGAGTTGGTACGTAAGCCACCGGAAGGCA
TCCGTGTCATGGTCAACGAGGAAGATGTCACCGACATAGAGGCCACCATT
GAGGGTCCTCAGGGCACGCCATACGCGGGAGGTGTCTTCAAGCTGCGCTT
GGTGCTGCCCAAGGACTTTCCTGCATCCCCTCCCCGAGGGTTCTTCACGA
CTCGCATCTTCCACCCCAACGTGGCCGTCCCATCGGGCGAGATCTGCGTC
AACACGCTCAAGAAAGACTGGAAGCCCGACCTGGGTCTCCAGCAGATCCT
GCTCACCATCAAGTGCCTGCTCATTGCACCAAACCCGGAGTCTGCGCTCA
ATGAGGAGGCCGGCCGCATGCTTCTGGAGAGGTATGATGACTACTGCAGG
AGGGCACGGATGATGACCGAGATCCACGCTCGTCCCGCCAAGCACAAGGG
CAACTCGCCACAGAGCAAAGCTGTCAAGATGGCCAAAGAAAAACGGCGCA
CGCTGAAGCGGTTATGATGACCCCCCTGACACCACTGTCATCATCTCTCT
CTCTCCCACGCGCGTCTTTTGTACATATGGGGC

>Tick_P5_F10  
TCCGGATTCCCGGGATCGACACCAACGGCAGCGGTGGCAGCCACCTGTGC
AATAGTGGCACTTGCCGGAGCTGCTGAAAAGGCTTGTCCATTTGTGTTGG
TTAAGTTATGAATCATAGAAATATTAAAATTCCTCAATTGATAAAAAAAA
AAAAAAAAAAAAAAAAAAAAAAAAAAAAAAAAAAAAAAAAAAAAAAAAAA
AAAAAAAAAAAAAAAAAAAAAAAAAAAAAAAAAAAAAAAAAAAAAAAAAA
AAAGAGGGGGGGGGCCCCTAAAAAAACCCCCAGGGGGCCCAAGGCACCGG
CCACCCCCTTTTTTTGGAAAAAAGGGGCCAAAAAGGGAGCTTGAAATAAA
AGAGGGGGAGGGCCCCTTTTTTAAAACCGCCGGGGGGGAAAAAACCCCCT
ATGGGGATTTTTGGAAAAAAACCCATATTTGGGGGGGGGGAAAAATTGGA
AAAAACCCCCCCAGAAATTTAAAGCCCCAAGGGAAAAAAAAAAATTTAAA
AGGATAAAGGGGAAAAAAAAACC

>Tick_P5_F11  
CGGGATACTTTTTCCAGTGCGAATTCGCGCTCTCGGTTTACACGTTTGCT
TGTCTTAACTTAAAGGGGTCGTGAAACGTTTTCTGAACATTTTGTACTAA
GTGCGTATTCAGGGTCCTGACCCTCCAATCAACAATATGCATTGTTCCAT
TGCACCGTGTGCGTTGATTTAGAGCGATAAAAAACGCCGTTTCGGTTTCA
CTGCGTGCGTTCCCCTCAACTCTGCAGATGACGTCATCTTAGTAGCCGTC
GTACCTCCGAGATTGGCACGACCTCGGAGGCCATGGGAAAACAAACCGTG
CTGCAGCATTTCTTCCGAATGGTGGCACCGCACGGTTTCCAAGTATTTTC
TTCCTTTCTAGCTTTCAAGTAAATCGATTCCTTTAGAGCAAACGCGAATT
CACTGTGCCTTTGAACTTAAAAGTATCTTAACTCAACGTCACCAAATAGT
ACCACGCCGGCCGAGTGTCGCATAGTCGTTTCGGGAGCGCAAGAAAGCTG
AGATACGGGTGTTGTTAAATGTGCATTGAATATTTCGGTGAAATATTTCG
GAATCGGCTTGTCGAATGCGTATTGAAGCAGCGAAAATTACAAACCGGCA
TCTCCAGATTCTTTTCACGACCCCTTTAAGCAACTCTGCGCTGCCGACAA
GGAACACAGACTTACCTAATCAAGTCGAAATTTCGGTTTTTGTGTGTGTG
TGCATAATCTGTACTGTCTCTGCGTAGCAAAAATAAAACTCGTCAGTC

>Tick_P5_G03  
ACACGCACGCGAGATAAACTTATACTAGACGTAACGCGACAACAAATACC
ACGCGGGACATTAATAATAAAATAACAAGAATAAACAATCGGCGACAAAA
AATACTCGCGACAATCCAAACTTTAACATTACTCGGACGTATTAATCTAA
GAATAAACGCGCGATCGTTGAAACAAAAATGGATTGGGGTGCGATTGAGT
AGAGAGAGTCCGAATGAGAAATGAGAGCCGCCGGGCGCGGAAGCTTAGCT
GCGGTGGTCACTTGCGGGAGGCCGAGCCGTGGCGTCGGGCTGCCGGTCCG
TCGACGCACGCCGTGGCCGAAGATGAGTGGGAGTTCGCGCTGCCTTCTTG
CTTGGCGGTGTCCTGAACTCAAGCCGCGGGCCCGAGTGCGATCTGCCGGC
TTGCCGACCACTGTCGACCCGCACCTCCGCGGGACCAGCCGGCCGCCTCC
ACAGTCGAACGAGCTCTGGCATGGCTCACGTCAGCTCGCTCTGACCCCTC
TCTCCCTGTCTTCCGACAATGGCGGGCCGAAGGAACCGGTTCGGGGCGCC
CGGGAGAAACATGGACGACTTTTCCCTGCGGCCTCCCTGCGGTACAGTGA
ACTATAAGGGGGCAGTGGAACGAACGAAG

>Tick_P5_G07  
GGCTTCAAGATCCATTACGCATACAGAGCACCCAAGGAACACAGCCAGCT
GGAGACCAGAGAGTGATCAATGTCAGGTGAATTTGAATGAAATGAGGCAT
CCTTTTATCTGCAACTTGGAAAGACTTTCTCATTTGATATTGCCATCTTA
CTCGAAATGCGAGAAGCCATTTCCGTAAGACCTTAAGTGGTCCACATAAA
TGTGACAGCGACTGTTGGTGAAAAAAAGAAAAGAGAATGGCACACTTAGG
AAGTAACTTCAGTGGAGAATCTGTAAGCACTGAGCGTGCGACTGAAAATG
AAAACGCATGACTGAGAGGAGGTTCTCACTGGAGGCCTGCACATTTACAC
GTTACGTAATTCTGAGCACGTATGCGTGCGCGCCACTTAGCTGGGCCGCG
CGATAGACGTGTAATAATTAGAATCGATTCAGAGTTCACGCTGAAATGTC
TGTTTATTTACAAGCCATTAACCACATGCCATGTTGGACATATGCATTCT
TCTGTAAATCATAGTTTCAGGTCAGGCTGCTGCTCCAGGTACATTTGCTC
AAAGCCGAACGACAAAATATTTTTATCGTAATAGCATTTCCAATAGGGCT
TGCAAGTAGAGCAAGACAACCGCGGCACGGGACACCTGTGCGACTGTAGT
TCTAGTCATTCCGTCAGCATGTAATGGCTTCCAACGACAACGTACCTGTC
ACCTA

>Tick_P5_G10  
CCGGGAGGATTGGGCGGCGGCTACGGTGGAGCCTACGGTGGCTCTTATGC
TGGTTCCTATGCTGGAAACTACGGCGGAGTGCACGGCGGTCACTTCGGTT
GACACGGACTCCTGGGTTAAGACTCCGCCTCGCCGTCCTTGCCATCGCTT
TCGCCATTGCTGCCGCTGGTGGCCTTGGTGGACTTGGTGGCCTTGGTGGA
CTTGGTGGTGGCTACGGTGGTGGTGGTGGTGGTGGCGGCGGCGGTGGTGG
CGGTGGTGGCTTCGGTGGCGGCCTCGGCTACGGTGGTGGCCTCGGCTACG
GTGGTGGCCTCGGTGGTTTCGGCTACGGCCCAGCAGCTATCGGACACGGA
ATCGGCATTGGCGGCTACGGAGGCCACTACGGCGGTACCTACGCTGGCAG
CTATACCGGCAGCTACGCTGGCAGCTACGGCGGCCACTACGGTGGTGGTC
ACCTGGGCGGCATCTGGGGCTAAGCAGGTGTCCGTCTAGGATTTACAATT
TTAGAAATGTACAGAAGATACGAAGAACTGACCCGACCCTGGGAACCATC
GGCTTATTTAATTCGACACCCGCACCAATAAATATCTTACGACAACTAT

>Tick_P5_G11  
TCCCGGGATGTCCTCTGCGAAGGAAGAGCACCATGAGGGCCGTGCTCCGC
CTCGCCGTCCTTGCCATCGCTTTCGCCATTGCTGCCGCTGGTGGCCTTGG
TGGACTTGGTGGCCTTGGTGGACTTGGTGGTGGCTACGGTGGTGGTGGTG
GTGGCGGCGGCGGCGGTGGTGGCGGTGGTGGCTTCGGTGGCGGCCTCGGC
TACGGTGGTGGCCTCGGCTACGGTGGTGGCCTCGGTGGTTTCGGCTACGG
CCCAGCAGCTATCGGACACGGAATCGGCATTGGCGGCTACGGAGGCCACT
ACGGCGGCACCTACGCTGGCAGCTATACCGGCAGCTACGCTGGCAGCTAC
GGCGGCCACTACGGTGGTGGTCACCTGGGCGGCCTCTGGGGCTAAGCAGG
TGTCCGTCTAGGATTTACAATTTTAGAAATGTACAGAAGATACGAAGAAC
TGACCCGACCCTGGGAACCATCGGCTTATTTAATTCGACACCCGCACCAA
TAAATATCTTACGACAACTATTAAAAAAAAAAAAAAAAAAAAAAAAAAAA
AAAAAAAAAAAAAAAAAAAAAAAAAAAAAAAAAAAAAAAAAAAAAAAAAA
AAAAAAAAAAAAAAAAAAAAA

>Tick_P5_H04  
CCGGGATGTCGTGACACCATATATACATGATATTTTGCATAGGCTGAGAA
AGCTTGGTGAAAGGACCAATCAAAGTAAGAGTCGTATTTCCTTCGCCTAA
CAACCTTAAAAAAAATCATATAAGTTCAGTAAAGTGTGAGAAGAACTTCG
CGTATGAGTTCGCGTTGACATGCGGCAAGAAGAAGATAACATTTAATTGA
ATGAGTGGAAAGGAGGAGATGTCGTCATGGAGAGTGAGTCTCTGGCCTGC
TACTCCTCACAGGGGTACGCTGAAGGAGGTTGCAGACACTTGTTGAACTT
TTTCGGCACTTTTTTTGTCACATTTTGTTAATGTGTTGTTGTGTACTCCC
TCCTGTGTTCAATTCTACATTAATCTTTGTTGGACCTGCGGAAAAAATGC
ATTGGTCAAACGGGAAGGTGTGCAAACGGCAGGCTGCGTGAACACGCTCA
TAATATGAGATGCAGAGGCGTTGGCCCCTTAGCTTTCCACTGATGAAACT
GTGGGTGCGTTCCTATGTGCTCACAGTTCAACGTGGTAGCAAAAAATCCT
GTGCAGACAACTTGTGCAATACCTGAGGCGGCGAAGACTTATTTTGGGTG
GGAGAACCAGCTTGATTATGCTTTGCTGTAAAGATGATTTGTAGTCTAGG
CATGGGATGTTATGTGCGAAACGCAAGATATGATCAGTAGGCACTCCGCA
ACTGGAAACGCCCTGTGAATTAT

>Tick_P5_H11  
CCGGGATAACGTGGTGAGCATAGCCGCGGAGCCACTTTTCTTGGCAATGT
GCAAATCGGAGATAGTGCAGAGCTTGAAGTCTAAACTTGGAACACTCAGA
GTTGGAAGTATACGCGCTGTATTCGACGAAGAAAGGAAACTCTACATTCA
ATTTTCGTTACTTGATGGATTTCCTTCCGTTAAGAAAGAGCCCACGCTGG
AAGAAATGAAGGCATCACTTGAAAAATTCCTGGACGAAGGGTTACTGAAA
ATTAGAGCGAATGCACCCGGAAAAAAGGAGGACATTGAGTTTGCGGGGGC
TCCACGTTCGCTTCGGAGCACCAGCAACGAGGATTTCTCCCGTGGCAAGG
CGTCAGGCATCGCCCCTGTGCAACCCGAAGTTCTCAGCTGGTTCGACGGT
AATACGACGGTGCAGAAAGCACCGCCTGCCCTTTTCTACAGATCTCAACA
ACACGATCAATCGGCCCTACCGAAGAACGAGACTGCTGGTTTAACGAAGA
CTGCGCGAGTGGTGACCTTCGCGGCTGGGGCCGTAGGACTGTTCGTCGTG
GGTGCCTTCGTCGGTGCCATATCACTGCGCCTGCAGCGCATTGTTCGGTA
GTAGATTTGCAAATAAAGGAAAAACGAAGACACTAAAAAAAAAAAAAAAA
AAAAAAAAAAAAAGGG

>Tick_P6_A02  
CCGGGATTATGGATATAAAAGTTCAACTCGCAAGGCAGGCTTTAGAGAAA
GCGTTAGCACCAAAACGCTGGAACCCTAGAAATGGATATAGGTTTCTTGA
AGTCATGTGCAGACACTGAAGGACAGAGAACTGCTTTAAGCGGTGACGTC
ACGTGGGATGTGTATACGCAAATAAACAGGGTGAAGTTGATTAAGGAGAT
TCGAGGAATGGGTGATTCTTGGATCCGTTCCGTAGAAACTTCTCGCGGTC
GAACTTTTTCCTTCTCTGTTTTCGTGGGCGGGCTGCGACGTCGTTCCTTC
TTATCACTCATAGGTCACATCTTGTGTAGATAACAATGAGGGGGCACATC
TTCTTTTCATAATCTTATCCGGGATACGTGAGCGGGGCCAATATTTTGTT
TGTTTGTTTATTGTTTGCCATTTTATTTTTCGACGTCTTCGCGGATTTCT
CCGCGCGGGAAGTGTTGTGGTTGTGTGTGGCACCAGACTGGACGTGTTGT
GTAGTGAGAACAACGCCTGCTTTTTTTTTTTCGGTGCTTGCAGCCGTGTG
CAGTGCTCCGATAAAAAGAAAAAAAAATAATGACCAGAGTGGACGTTGTA
TGTGCAGTGTTTTCTTACCTTTTTTTTTTGTTTTCTTGTTTCGGAATGCA
CTTGTCAGGTATAA

>Tick_P6_A03  
CCGGGATGCAGGATTTGCTCAATGTGCTGTATGGTGCCTGCCGTCTCCCT
CATGCTGCCCTGCGGGCACATTCTGTGCGAGTTCTGCAAGGATCAGGCTG
GAGAGGAAGGATGCCCTTTCGACGGCAAGAAGTTCACCAACAACGACGCG
GTGGCCTTCACGGTGACTCTGTCGGACTTGGAGCTGCTGCAGGTCGTGTG
CATTGCGAGGGACCGGCAGACGTGCTCGTTCATCGGCAAAATTTCCGAGC
TTCGAGCCCACCTGGTCGAGTGTGGTCGCGGATACGTAAAGTGCTCCAGC
TGCGGCGAGACCCTCTATCGTAAAGCGACCGCGGAACATTATCGCGAGTG
CCGCAAACGCCGTGTCGCCGCGTTTGAGTCGGCGTTCGGCGTACAACGGC
TGAGAAGCCCCGAAGATGTGCTCGACACTGGGGACGAGGTGCACAAGGCG
GCGCCGAAGGATTCCCACAGCGGCGGTCGCAGCGGCGCCGCCGGGAATTG
CGGGAACGACCTGAGCAATGGGCCGGCCAGCGTCGAATCAGGGTCGAGCG
CAGAAACCCAAGCCGTCGATGTGGGTGACAGCCGCGGCAAGTATACGAGA
CAAGCCCTGCGGGAGACGTACAACTGTGGACCCTTCCGCGCGGCGACCAG
ACCAGGAGTGTTCACCTGCACATGCGTATTCCTCGGCGTGTACGCGGGGT
ACTACTGGGCTCGACGCAACAACGAGCACACCATCGAAACCGAGCGCTAT
GTTCTCGCCGGGTACACCTTCCAGTT

>Tick_P6_A09  
GATTCCCGGGATGTGCGACTTCCCGTGGCGCGCTGCTTGCGTCGAGCTCC
CTCTCCCGGAACCCGAACTGCCGACCACTGACGCACCCGTGGCAACCGAA
AGGGTTGTCATCACGAAGACGATCAAGGAAGTCTACAGGCCTGTTGATGA
AGTGGCGCCCGTATTATAAAGAATAAAGCTCTCTCCGAAAAACTAAAAAA
AAAAAAAAAAAAAAAAAAAAAAAAAAAAAAAAAAAAAAAAAAAAAAAAAA
AAAAAAAAAAAAAAAAAAAAAAAAAAAAAAAAAAAAAAAAAAAAAAAAGG
GG

>Tick_P6_A11  
CCGGGATGCGGTAACCGCGGGAAATGTGCGTTTATGTAGCCTAGTGGGTG
GTTTCTTTTGGCGGCAGCTCGTGGATACGGGTCCAGCGGTGAAAGACGCT
CGATATCGGCAAAATCTCGTTCGTCGTCTTGTGCTGGTCTCTCGAAAGCG
AAAGTTTTGGTTTTCTTTGCTCAAGGTTGATGAGGAGCCGCATCACTTAG
GTGTGTTTTAACGTTTGTAGTACCAAAGGCAAAGGATTCGCTTGTGCAGT
TTCCTGCGTCGCGTGTTGCGAACAAAGGACTATCTTATGAAAAGCCAGCG
AGGAAGTCGGTTGCGGTGCAAATCAAGCTGGGCAAGCTTCGACCGGCAGA
GGAATGTGTGTTGCCGATTGCCGCCTCCACCGCTTCGGGCCTACGTGACT
GTCGACTGCGCGGTCATGGCGGCGCCCTATGGCGCGGTTTTCTTTCTTTT
TTTTTCTTCTCTCCCGCCTTGTGCTGTGGCTGCTGCCTTGTACATTGCGT
TTCATGGAGTTGTTTAGTGAGTTCACGATTTCTGTGTGTTTCATCATTCT
TCCGTCGGAGCTTACTCGTTGCAAGCGCACAAGTTTTTGTGATTTACTGG
CTGTTGAAACGGCCGATTAGAGCACGTATGCAATAAATTTATTCTTCCAC
CTGAAAAAAAAAAAAAAAAAGGG

>Tick_P6_B06  
CCGGGATAGAAAATGCAAGTCATTGTGCAGCATGCTTGTCATAGTCGAAA
ATTTATTTGGCTGGAGAATAAAAAAAAGCTAATGGCATTGCCTGTTCTTC
GGCCTCTCTTGCACAACCATTAAATTGAGCTCTTCCAGTGAAAATCAGTT
GGCTTAGTCTTGATTGCTGCAATGGTGCCTACTGCCGACCTTGCCCATAC
GATTGCATCATTTGCGACGACCCCGGCACTTGTTAGGGACCCATAAGTTG
GTGCGTGGACCTATCTGCAACACGCCACACTGCTGTACGGTCTCGTGTTG
AGCCTCGACACCTTCCGGGAGCTCTGCGCTCCCTGGGTGTCCGTGGCATT
GTTGACTTTCTGTTCCTCTTATTATAGTGTTCAAGTCTATAGGTCTTGTG
AATGTCATTGTACTCGGGAGGAAGGCACCACACCGTAATTGTGTGCTTGT
GCTTGCTCTCTTGTGTCTTAGACTGAAGCCGTTGCACTGTGGCTTTACAC
GTCTTGGGTGTTCTTTTTTTTTTTTTTTTTCTTGGTCACTATCTCATGGT
CGGGGCTTGGGAGGAGAGGAGACGATGATGCGCTCTCTTTTAGTCAAGTG
CTGGTGTCACGTGGATTCGTGGCACCTTCAGCCATTGGTGGCATCAATGT
TGTCTGCCGAACCCTGTACAGAGGACGCTTCTG

>Tick_P6_B07  
TCCCGGGATCGCCGCCGGCCTTGGCTGGCCCTGCGACTACACCGAGCAGT
GCGTCTTCGCCCAGCCGAACGCCGTTTGCAATGACCGACTTCTCTGCGAC
TGCGCTCTCGGCTTCGTCCGGTCCCTGGACGGCAAGACCTGCGACAAGCT
CAGCACCACGGCCGGAAACGTGATCGGACAGCCCTGCAAGACCAACGCCG
AATGCCACGCCGCCGGGGCGGCCTGCCTGAAGGATGCTTGCGCGTGCGCC
AACAACACCGTCGAGCGCGGTGGCATGTGCCTGCCCGAGGAGCACCTCAA
GATGCAGGCTACTGGAGCCCAGGGACCAAACTTCCTGGCTGCTGACGACG
GCATCAAGACCGTTCACAACGACACCCGCATGACTGTGGCTGCGGCCATG
TTCAACGAGGCTGGAGAGAAGAAACTCGAGTCCACCTTGGCGCCCGCTCT
GGGCGTGCCCGTCCGAAGCTCGGCTGGAGGCCTCGCCTCGCCCGCTGTCC
TCGCCGCGGCCCTCTCCCTGGCCGCTCTCCTCGTCCGCCGCCGTTGAGTC
GGCCTTCACCTCCGTGCAGCAAATAAAAAA
>Tick_P6_B08  
TCCCGGGATCGCGCCTGCATCGTTCTGGCTCTGGCCACCAGCGCTTTTGC
TGGCTTCGTCGGCACTACCGGCTATGGTCTTGGATTGGCTGCTGCTCCAG
CTGTTGCCACTGTGGCCCACGCCCCAGTTGCCACCGCTGTTGCTGCCCCA
GTTGCCTCCTACGCTGTCGCCCCAGCTGTGACTCGCGTCGCCACTGTCGC
CCATGCTGCTCCAGTCGCCACAGTCGCCGCTGCCCCAGTGGCCTCCTACG
CTGTTGCTCCAGCTGTGACTCGTGTCGCCACTGTAGCCCACGCTGCTCCA
GTCGCCACTGTCGCCCACGCTGCCCCAGTCGCCACTGTCGCGGCTGCCCC
AGTTGCCTCCTACGCTGTTGCTCCAGCTGTGACTCGTGTCGCCACTGTTG
CCCACGCCGCTCCAGTCGCCACCGCTGTTGCTGCTCCAGTCGCCACCTAC
GCCGCTGCCCCAGCTGTCGCTGCCATCCACGCCGCCCCAGCTGTTGCCAC
CACCACTGTCCACCACGCTCCAGCTGTTGCCACTGTTGCCCACGCTGTCC
CAGCTGTCGCCACCTACCACGCCGCTCCAGCTTACTACGGCTACGGCGTC
GGAACCCTCGGCTACGGTGTTGGTCACTATGGTTTCGGCCATGGCCTTCT
CGGCTACGGCCTGAACTACGGCTACGGTCTTGGC

>Tick_P6_B09  
CCGGGATCTCCTGACGGCCCTCCTCGGCTGGAAGTCTACATGGAACCTTT
CAGGGGCGTGGAAGGGGGAGGCCCCGAAGACGAGCCTAGCAGTGGCTTCA
CAATGGCTCCGCTCGTCCGCTTCTGTTGATGGCCGCAATCCAAGGGCGCT
GCAACACAAAAGAGCCGCAGCAGTTGAGCCGACAAGTTTGGCTGTTACCT
GCCCATAGCAACGACGGACCTGTAGCGCTGCCTTCAGCGCTGTCGGGCAG
CCACAAGGAGGTGCTCTCTCGACGTGTCTGCTCTCCAGTACCTTGGTCGC
CTAGGTCCTCGCCGTGCCTCCCGGATAGCTCAAATAAAACGTTGTAAATG
CTAAAAAAAAAAAAAAAAAAAAAAAAAAAAAAAAAAAAAAAAAAAGGG

>Tick_P6_B10  
TTTTCTTGCTTATACGCCTGTTACCAAATTACAAGAACCAAACACACACA
GCGCACTGTGGGTGCGCTGTGTGTGTTTGGTTCTTGTTCTTGTTCACCTG
ACAATGTATGGCTCAGTGTGTTTGGTCTGCGCTGTGTGTGTCTGGTATTT
TTCGTTGTCCGTGTCCCCGAAGCGCATTCCACCCGGTGTAAGGCAATAAC
AACTAACCTAACTGAGTGCCTTGATTAACAGCCATTGTTCGCTAATGTTA
CTGCTGATCTTATCTCATTGCAACAGTCTACAATCTTCGAGCGCCCTCGT
GACGTGCCTATGAGAAATCGTCACGCAGATTATACTGGAGGTTCTAGTTC
TTTTCTGTAATCAAATACCACTAGTTCTGTAGGACATGATGACATCCTCG
TTGAAACAGTCAGTGAATTTTACTGTACACTCTTTAGCAGATATACCATG
TACAGTGCTTTTATCTGGTACCTTTCCGTAAGCCTTAAAAAAAAAAAAAA
AAAAAAAAAAAAAAAGGG

>Tick_P6_C03  
CCGGGATCCTGGATAACGTCACTACGATTCTGCTGATGACACCTGTCACC
ATCAAGCTCTGCGAAGTGATGGACCTCGATCCGAAGCACGTGCTCATCAT
CCTCGTGGTGTTCTCGAACATTGGCGGAGCTGCGACGCCAGTGGGTGATC
CTCCCAACGTGATCATCATATCGAACCCCAGTGTACGCTCATTGGGTGTC
TCCTTCACCACGTTCACGGCGCACATGGTTCCCGGCGTCCTGCTGTGCGC
AATGGGGGCATACATCTACTTGCGCGTCTACTATAGGGACGTCAACAAGC
TTCGTCTGGCACAGTGCTCAGACTACTTAGAGATGGCGCACGAGATCCAG
GTGTGGCAGAAGGCTGTCTTCTCGCTGGCCGAGTACTCCCGCGATGAGAC
CCACGTGCGTCACGTGCTGCGCAAGAAGGTACGGAAGCTTGTGCGCCAGC
AGAGCAAGCGCAGCCACTACGCGCGCTCTTCTACACTACCAGCCCCGCCA
AGCATTGCCCCGGACCAGACACCGGCAGGGGGCAAGACGGCCTCCTACAT
GTTGGCCGAAGCTGACTTTCGGGAGAACCTGCGAGCGCTGAGTGAAAAGT
ACCGGATTCGGGAACCGGCGCTTCTGGTGAAGTCCACCATCGTCCTGGCC
TCCGTCATAGTGCTATTCTTCCTGCAGAGGAAAAAAAAAAAAAAAAAAAA
AAAGAAAAAAAA

>Tick_P6_C05  
CGGGATGGCGAGAACAAGAATAGGCTGCCAGGGCCCATCGAAGCGGCTCC
GGGAGGCGTCACATCATGATGCGCCCTCGCATGCGTTACGCCGCATCACA
CAACCTCGACGTCGTTGAGTGCAATTCCATGCCGGTATGCACCGCAGCAT
GCATGGTCGCACATGCAACGTTCTGCCCCTTTCGGCCGCACGTAGCCAAT
GAAAAGGCAGGATCCGCCCAGAGGCCAGACCAATGCCGGCCCGCGCGGGG
CGACACAGCCTGGCGAGACGACCGCGGACGTCGGCGCGCTGTCACGTCAA
GTGGTGTGCCGCGCAGCCATCACGCTCGCGGTGTGCGTCCCTAACGATGC
AGCGCCACCGGAGAAGTGTGCGTTTCAGCGCCTGGGCAGGCCGCCCTAAT
AGTAGGCCCGGACGTGTCGCGCGGACCTTGGCACCGCTCTGCTTTGCGAT
TCTGGCGGAGGAAGCGACGGCTTGTTTGTTTGCTCTCACGGAAGCTCCCG
AGATTCAATAAACATGCTCGAGCGCTCGCGTGCTGTGGGAGCATCAGGCA
CCTTTTTTTTGCCGAGCACCGTGTTCCTCTTCACTCCTTCCCGGCGGCCC
CACGCACGCACACACCGGCGGCCCGAACAAGGGGGCTCCTTGCAACAGTG
CCGTCGGTTAGGCAAATCAAAGTCTCTTTGGGCGCACAGCAAATGGTTGC
ACGCCCATTCTCAGTCACGAAACGGCTCCCCGTCTCCCG

>Tick_P6_C06  
CCGGGATCTTCTGCGCAGCAAACTTGCGCGCCACCGCAAGGCGCACCAAC
TACGTTTGCTGTAGCGCCGCGCTACCCTGTCCAAGAACGCAACATGAACC
TTCCACAGCGACGTAAGGTTGTTTTGCGTGTTCCTCCCTTTGCGCCCCGG
CTCACACATGAAACTGAGGGTCGGCGTTTCTGTTGCCTACTTCTATTGTG
TCTGCATCTGCGGGTCTAACATTGCGTCATTATTAATCCGCGCCACTTAT
TTAAGGTCAACGTCGTTCTCAGTTTCTCCAGCACTGGTGCCGTTCAGTTG
TGCGTGCAAACTAAAAGCAGTCTCGACCTTTTATGTATTTCCACTTGCAC
GGGATGAAGATGAATAACAATGCCATATTTAATGCGGGCTATTTAAATCG
GACAGAACATCAGAGATCGTTCCTAGCCGTTATCGTGACACCAGGGAACG
GCTGGGAACGACTTTCTTGATGTGAAGAGATCTATGATATATGCTTTTTA
GATGTCGTCATACGTGGGAAAGACGGGTACAATAAGATATGTAGTACAAA
AATTAAAAATCACGATAAAACAGACGTCGGAGTCACGTAGGATCGGCGCG
CCTCGCGAGTCCATCAAGAGCATCAAACTCTGTCGATAATGTCGCGTATT
TTCTCCAAACGGTGCATAGTTCCGTCGCAGGCTGCCGGCGCCAGACCACC
GGTGACGTTGTAGACCAACCAGCCAACGTTGTCTT

>Tick_P6_C11  
CCGGGATGCTTTCTGTGCGCCCACAACGCCTCGAAGCAAGCTCTCGAAGG
CCGTGTCATGGAAGCAGGCAGCTTGGTCACTCTGGCGGGTCTCCTGGTCA
CGGCCTACGTAGCCTGGTCATTTCTTACCGTGCGCTTCCATTACAGAGCT
TTTGCGGTGTGGCAGGAGAGGAATCCCACGCGCAGGGTCCTGTCTCTACC
TTTGGCCGTGGGATCGGGTGCACGGGAGAGAACGGCAGGAGGACGACCCC
CGTGCCTGAGGGAGATGGTTGACGTTACCGGAAGCCTCAACGAGACGGAG
CATGCGACGCAGCATGCGACGCAACGTCAGGGAGAAGGCGGCCAGCGACT
GCCTCTGGAAATTATGTCGAATGTTTTGCCACAACACCCGCCCTCTACGA
CAGAGCAGCAGATGTGCGCGGTAGGGCCATTTGCGGGATTCGCGTATTGG
TAGCGATCATGGTTGCAGTACTGTTTACTTGTTTAAGTTTTAGCGTTTAA
AAGATGTGGCGCACAAGTAATTGCGTGTGATTTAAGCAGCCTTGGCGCCC
TTCAGCGCTGTGCCACTGCACATTTTTAGCTTGTTTTTATTCTATCCGTT
CATGCAAATAAAACAGCTTGCGTGCTTTTTAAAACAGAAAAAAAAAAAAA
AAAAAAAAGGG

>Tick_P6_D05  
CCGGGATATGCAACTCAATGGCTAATGCAATATATTTCGAACCAACAAGT
AAATTTCTACGTGTCTTGAGCACACGTGCTGGGAAATTTGGGCTGGCTAC
GCTTTTCCACATTATGAAGAACGTAATTTTCACCCCCCTCCCCCCCCAAA
AAAGAAGAAAAAAAAACCCACTGAGATGTTATAAACTGGGAGCTACCTGC
GTACGGTAGATGCAGAGATGCCAAATCAGTTTCAAGTCAGTTGTCGGACG
CAAGACTGACGAAGCTTGGACTACTACTGCATAACCAAGTCTTATCGCTT
CTACGATGATTAACGCACCATGTATATTGGCTTCGCGCGGACACACGCCT
ATAACTTGAGACTCCTCAAGTTGTAGGCGTGCGCCCTAAAGTGCACTTCG
CCGTATACTTGAAATGGGCAGCAGCAGCCAAGCTGAAATAAATGTGCCGA
ACCGGAGGTGCGGCGATTACATAAGCAGGCTCACGACACAGGCGCTCAGT
TGTTTTAAGAAACAGCAAAGGCTGCAGCACAAAGCCAGATAACACTACAA
CTAATACTTTTATGCTTGGATAAGAATACCCGAAAGGATTCAACACTGAA
CCGGCAGAGGGAACGAGCATATTAGAGGGTATGTGCGATGTACGCGCGCA
TGTTAAAGCGCAGTGCCTAGCAGACGACGCAAGGAGCTATCCACACTTGG
GAGCTTCGTCCAGTCGCCGCTAGGCGCCGTCTGTGTTCGATCACAATGGC
CAATACATAGTGTGCACGTTTCGCCACATCCGGCGGTATCGCCCT

>Tick_P6_E03  
CCGGGATGTCTGCCCCAGCTGTCACATACGCTGCTGCCCCAGCCGTTACT
CGCGTTGCCACCTATGCTGCTCCAACCGTCACCAAGGTTGTCCAGTCCGC
TCCAGTTGTTGCTGCTGCTCCAGCTGTCGCCACCTACGCTGCTGCCCCAG
CTGTGACCGCTGTCCACGCTGTCCACGCTGCTCCAGCTTACGCTACCGTC
CATGCTGCCCCAGCCGTGACCGCTGTCCACGCTGCCCCAGCTGTGGCCAC
CGTTGCCCACGCTGCCCCAGCCGTCGCCACCTATGGTGTTGCTCACGCCG
CCCCAGCCCTCGCTACCTACGGCGTCGCTCACGCTGCCCCAGCCTACTAC
GGCTACGGTGTTGGCTCCCTCGGCTACGGCGTTGGCAGCTACGGTTACGG
CCATGGTCTCCTGGGCTATGGTCTGAACTACGGCTACGGTCTTGGCTCTC
CTCTCAGCTACTCCACCCTTCTCCGCAAGAAGAAGTAAATGACCTCCTCC
ATCGTCGTCACAGAGAGAAACGTCGAAGGATATGTTGCCGCAGGTCTTTC
ACGTGTATTTATTCTAAATACAGAATAAACCGTCTCACTAGAAAAAAAAA
AAAAAAAAAAAAAAAAAAAAAAAAAAAAAAAAAAAAAAAAAAAAAAAAAA
AAAAAAAAAAAAAAAAAAAAAAA

>Tick_P6_E04  
GGATCAAGGTGGCACTGGTCGCAGCCTGGGATCTCCTGTACTCAGGCCAG
GCACCTTTTCTGTTGGCGTCAGCTGTGGGTGCCTGGCCTGGTCTGCTTTC
TGCACTGCCACCTGGGCCATTGCAGAAGGCTGTTGGCTACATCCTTCTCT
GCAGTCCAGTGCACACACTCAACAGCACGTTGCAGTCACAGGCCTGCAAG
GTGCTGTCTGAGCTTGGCCCCCTGCCGGGGTTTGTGGGAGACGTGCAGAC
ACTTGTTGAGGAGCTGCTTGGTCCACTTTTGCCCCCACACTGGCCGTGCA
GAGATATTTGTTTGACACACCAGCTGGCACTGGAGCAGCTGTGCAGGCGT
TCACCAGTGGACCTTTTGGCTTGGCTGCTTGAAGAGCGGCTGGGCCCCCA
TCTGCAGTCACTGCTAGGCCAGTCCAACGCTGCGTGCATCGTCAGACTTC
TAGGAATATTGTGGAAGCATTGTCCGAAAGCAGCCACCAAGCTCGACGCC
ATGCTTAGTAAGCTGGAAAGCTGTATCTGCCGTGGAGACCCAGCACTGAA
AGAGGCAGTTGTGCAGGCACTACTGCTACTTCCTGGCATCAAGAAGAGCC
CCTGGATGGGCATTTTGACACTCTGGCTGCAGCTGCAGTCATCCTAAGTT
TGCACAAACCAAGCTGTTACTGTGTGTTGTATAAAGAAAAACAAACTAAT
AAAAGACTGTTGATTTTACAAAAAAAA

>Tick_P6_E08  
CCGGGATGGCAGAAATACCTGCTCAATTGTAAAGAGCAACTTCTTCCTAG
CATCAATAAGACAACTCCTTAAAGATAACATTCCTTCTTGCTCTCGTAAG
GGGTCACATGGCACTTAGATCTGGATTATGTAAACTGTCACTAATACGTC
ATTTCATGTACAGCCGTCTGTCTTGAAAAACTTATATAACTGTGGCTTGA
CTTCTAACGAGCAGAACAGTTCTCAGAGCTTTCTGAATTGCTCTTCTGGG
TTTATAATCCTTAAATTTGGCTTGAATAAAATTTTCCATTTCTTTCTTAG
ATCGACTGTATTTTCTGTTGACACTCCTTGTAACAAAAGACAGATTAACA
AGGGACTAGCATTCAGATTTATTTAATATAAGTTTTGCGTGACATGGGAA
AGAAACAGAGACCCAAAGAAATGGTTATACCTGAAGGTTTTTTACGCTAG
GTTTGAAGAAGAGTTACAAGTCTTGGAAAGGTATGGTAGGACAAAGAGTA
TGAGTATGAGACAAAGAGTAAACTAGGAAGAACTTAGCAAACAGATGCCT
CTCTTCTCTTCATCCCTTTGTTTTCCGAGATAAGGATGCTCCTTTCCTCC
TAGGATAGAGAGGGTACCTCTCACATGAGGATTGTATGACCAGCTTCAAA
AGACAGTGAGAAAGTCCTTCCTTCATATGCCATTGCTCAAATCCCTTTCG
GT

>Tick_P6_E11  
CCGGGATGGCCGACATTTCGTCGTGCTTCTTGTCAATTGTTGCGTATCAA
AGAACAGCGCGTCGTGCAAGGAGGCACCGGTAGGTGACATTGAATGAATT
AAAGCCCTTACTCGTTTGTCATGATACATTGCAAACTGTCAAGCAACAGT
CGCGCAATTCAGGCAGAATTATTACATGTATGTATGTATGTATGTATGTA
TGTATGTATGTATGTATGTATGTATGTATGTATGTATGTATGTATGTATG
TATGTATGTATGTATGTATGTATGTATGTATTCTACTACGTTCTTTTGAA
TTGTGCTTATGCGTATGAATGTATAAACATTTCTTATAGTTGTTGGTTTT
GTGTACAGTTATGTATGCCCGTCCTGCAAGGACCACAACGTGGTCTGCAG
TATGTACTAAATGAATAAATAAATAAATAAATAAATAAATAAATAAATAA
ATGCATGTATGCATGTATGTATGTATGTATGTATGTATGTATGTATGTAT
GTATGTATGTATGTATGTATGTATGCAGCCGCCTACGTCTCGATGCTCTC
CTGGTCGCCTCGTTCACCTCGTACGCACCAAAATTTGGTAGGTAGTATAA
ATGTATGACGAACATGAACCATCGATCTTTTCAACACTGACACCATATAC
TCGTCACGTACGTCACGGTTAACGATACTGCAATGACGTGTGGCACGTAC
C

>Tick_P6_F08  
CCGGGATGACGATTTCGCGCCGAGCGAACGTATAAACGGGTTTCAGCGCC
CCCTGGATTTCTCTTTCCCGCGCATCGCGGAGTGGCGTCAGTGCCGGCGG
CGCGGTCTGCACACTTTCATCTAGCCACTGTAGTAATAGAGCGCCGGCGA
CTCGTGCGTACGCCGCCAGATGCCGCGACGATACCGTTGGCTGAAACGGA
GAAGTACGTTGTAGAAGCACGTTGTTCGCAGCTAGGTTTTGAAAATTACG
TGCACGTCACTGGTTCGGGGCCAATCAGCGACCTCTCATTCGATCAGTAG
ATGGCGGGGGCGTTTGAAAACGCCTTTTGGCGAGCCGCTGAGATCTTTTG
CGATACACGTACGTGTTGAAAACCTTATTGTAAATTCCACACTTTACGCA
CAGCGCTGAAATCTGCCCTCAAATGATCCTAATGACTCGCTCTACTGGAT
CACCATGTTTGCACAAAATCGTCAAAACCGTTTCAGGGTCCCTTTATGCC
TCTAGTAGTTCAGCTAGTCTGGCTCATTTGACAGAGTTCGCGTGTTAAGA
GTATATCTACGTTTCATTTCCAATCATGGCCTGTCCGAGTCCAGAGACTT
TTTGAGTCTTTTGTTCCGATACCCGTGTGGTCGCAATCGCGCTAGGAGCT
CTTGATGTCGTCGTACGTCGCAGGTCCAGGGTTTGGTTGGTCCGGTCACG
TAGGAG

>Tick_P6_F09  
GGATTTCTTCATCAGATAATGCACAGACTACTGAGGTTGGATGCTTCAAA
GTGCGTTACTTTTCATCGGTCCCGCATTGCCCGTCATAATCATTCATACA
CACTCGGGGGGTTCTTCTGTAGTGGCGACACGCTTCGCTTTTCTCTTTCC
CGCGTGTTGTCCGTGAGCGGAGGGCCCTGGTGGCATCCGTAGCATCGTGT
CACTGTCCGAGCTTCTCACGTTATTGTGAATGGTTGTAGATACCTAGACG
GATTGGGTCCTGTATAAAAGTGTCCGTTCAGACTTTCATTTTTTTTTCTG
AACAATAGCTAATTCCTGTCTACTTTGCATTCTTTTTCTTCTTCTTTTTT
CTTTATTTTTTCAGCGTTGCGAGTCCTGCATTGTTGTGTGTCGCCGGGCG
CACTGTTTCCATGGGTTGATGTTTTTGATGTGTCGCAGCCAGTTTGTTGG
CTGTCTGTGTGGAGGAGCGCTGATTTGCTTGTACGGATGTCTTTATACCA
ATGTGTCAACGCGGATTCATGTGAAACGATACGCCCACCTGCTATGGTTT
CGA

>Tick_P6_G01  
GATTGCCAGATAGTTAACGCAAGAAGGACGGCAGAATGTGACCATTTACG
AATAAAGGTGTCAAGCCTACGCGCAGTTCATAATGCAGGACCATGTGACT
ATGTCACTGTAAAAAATTTTCATGAAGTTGATATAAAAGTGCTGTTAAAT
AGATCGAAAACCTCTACCATTGGTATAGATGCGTCGCGCGCGCGCGTGTG
TATGTCTCTCTGGGCGTGTGTGTGTAACAACACACATTAATAAGTATGCA
CTGAGTGGTTGAAGTGCACGCTAGGGGCCCGATTTCGGTATCGCGTTCAA
CTCTTAAAGGCGAAGCTTAAGTGTCCCCCAATTTTTAAAATCCGGCGTGG
CGGACGTGGTTCGACGTGATTTCAATGAGAAGACGGCTGCGTAGTTGAAT
TTAGATGCGCACTAAACATCTTCAGGTGGGAAACTTGTGAGAGGATGCTT
GAACTTCGTATTTGAAATCGAAGGTTTGACGCCTACCCATCTGGCCTCGA
AAATTCGTGCTAAATAGGCGTAATAGTATACACCTACCAAAAAGAACATG
AACATACGGTCGTTTCGGCTCCCCATACGAAAGCCACAATTCCAATTGTG
AGAATGGTTCTCGTATCGGAAGCCTAAACGTCAATAAATTCATCTTCCTT
TTGGTCGGTGTATCTCTTCGCGTCTGTTCAGCAAACCTCGCTATTAGAAG
TGAAACGCGATATATTCATCGTGCTATGTCTCAAATCAAGGAAAGGGCGG
TGCCATCTC

>Tick_P6_G02  
CCGGGATAACGGGGTGGGAGTGGTGATGGTCATCAGCATGGTTGTGCTTT
CCGTCGTCCTGCCGTTGGTCCAGGGAAAGGCCAAGGTCAGCGGTGCACCA
GCGGCCGGCGGCATCGACTTCTCGTCGTTCCTGGCACCCCCGGCTCCCAG
TGAAGACTGTGTCGGAGTTGTACCCGCCCCTGGAGCTGCCGCCTTGGTTG
CCGACCCGAACGACTGCACCAAGTACTCTGTGTGCTCGGGAACGTTCAGC
TCGAAGTTCAGCTGCCCGCCTGGCCAGCACTTCAGCCCGGCCGACAACAG
GTGCGCGACCCCTGAGGAGGCCAAGTGCGATCCCGCTTTCGCTGAAGCTG
ACGCAGACGACGCAGCCCTCGAAGTCGATGCGGATTCAGCAGTCGCTGAT
GTCGCTGATGCCGCCGATGTTGCTGACGCCGCCGATGTTGCTGACGCCGC
CGATGTGAACGTCGATGCTGACAAGGTCGCCTCCAACGTTGCCTAAACAC
TCGGTCCGTGCTACACGTCGCCTACATGTGAACTCAAGCCACGAAGGAGA
TCCCTATATACGCTGCTCACGCCAGCGAGATACCCAACGGCTTTGGAGAT
GACGGAGTAAAGAGGCGTCTCATGGCTTTTCAACCTTGGAGATGCCAAAG
ACAAAGAAATAAAGGCGAAAGTGTTCGTGCGTTCCTAAAAAAAAAAAAAA
AAGGG

>Tick_P6_G03  
CCGGGATTCCCGATACCCAGCGCTGGGCTCGGCCAGACGCGTTCCGGAGA
CAGGGCGGTGTGGCCTTCACGGTGCAAGCTTACATCATCCCGGATGTCGT
CGCCCAAGGCCAGTGCCTCGGCACCTACGCCAACGTCTCCGAGGAATCCG
TGCGCGGCACCGTTGTCGTGTTCCAGCGCCGCCCTGGCCACGGCTCCCGA
CTGCAAGAAGGACTTCCCGGAACCTACGACTGCCGATGTGCGAAAGCTGC
GCCAACAGGCAGTGGAGTTGTTCAACGCTGTGCTCACTGTGTTTGTACTT
TTCGCCCACCTGACTGCGACGCTAGTGTATTGCGCCGTCAAATTCTCTTG
TGCGCGCTTCCTCGCCCTGGTGTCGAAGCGAGAGGTAGCCGCTGCGGCTG
CTGCCACGTAGGCTCTGTGCACGTGTTTATCTGTGTGTGTGCGCGCGCAT
TGTCCTGTTTCGTGTCTTAATTTTGTAAATTGCGCCCTCTGCTTCATTTC
GAGCTCAGTGTGTTCATAAATCATTGCCTGCCGTANAAAAAAAAAAAAAA
AAAAAAAAAAAAAAAAAAAAAAAAAGGG

>Tick_P6_G04  
CCGGGGATAAAAAAAAAAAAAAAAAAAAAAAAAAAAAAAAAAAAAAAAAA
AAAAAAAAAAAAAAAAAAAAAAAAAAAAAAAAAAAAAAAAAAAAAAAAAG
GGGGAAAAAAAAAAAAAAAAAAAAAAAAAAGGGGAAAAAAAAAAAAAAAA
AAAAAAAATTTTAAAAAAAAGGGGAAAAAAAGGGGGGGGGCCCCCCCTTT
TTTCCCCCCGGGGGGGCCCCCTGTCCCCCCCCCCCCCTTTTTTGGGGGGG
GGGGGCCCCCCTGGGGGGGCTTTTTTTCCCCGGGGGGGGGGCCCTTTTTT
TTCCCCCCCCGGGGGGGGGACCCCCCCCCGGGGGGTTTTTTTGGGGGCCC
CCCCCTTTGGGGGGGGGGGCCTTTGGGGCCCCCCCCCCCCCCGGTTTTTT
TCCCCCCCGGGGGGGTTTTTTTTTTTTTTTTGTTTTGGGGGGTTTTGCCC
CCCCGCTGTTGGGGGGGCGGGGGGTTTTTCCCCCCGGGGTTTTTTTTTGC
ACATTTTTCCCCCCGGGGGGGGGGGTTTTTTTTTTTTGGGTTTTTTTTTT
CCCCCCCCCCCGGGGGTTTTTTGGGCCCCCCCCCCCCCCCCTGTTTTTTT
GTTTTTTTTTGCCCC

>Tick_P6_G08  
CCGGGATGGACACTGCGCCCTCTTTTGGGCTATCGGACGCCACTACATTT
GAATCTGGCACCGGTGCCAAGGAGTTCCAAAAGTTCGACGACGAGGCCGA
GGAATACTTCGTTGGAGAAATGCTTCAGGCCATCAAGAAGCTCGGCGAAG
ACATCGCGAAATCGCTGGGCAATCTCGGGAAACACTTTGAGATGCCGCTT
AAGTGAATAAAGAACTACGGTAACACCCTTAAAAAAAAAAAAAAAAAAAA
AAAAAAAAAAAAAAAAAAAAAAAAAAAAAAAAAAAAAAAAAAAAAAAAAA
AAAAAAAAAAAAAAAAAAAAAAAAAAAAAAAAAAAAAAAAAAAAAAAAAA
AAAAAAAAAAAAAAGGGGGGGGGCCCCCTTAAATTTCCCCGGGGGGGGCC
CACCTTTCCCCCCCCCCCTTTTTTTTGAAAAAGGGGGCCCCAAAGGGGGG
TTTTTTAAAAAAGGGGGGGGGGGGGTTTTTTTTAAACCCCGGGGGGGGGA
AAAATCCGCTTTGGGGGTTTTTTTGGAAAAACCTTTTTTTTGGGGGGGGG
AAAATTTGGGAAAAACCCCCCAGAAGATTTAAAGCCCAGGGGGAAAAAAA
AAATTTT

>Tick_P6_H06  
GATCCAGCGTTTACCCAGGTCTCATCAAGGTAGTATATGGTCCTGTAAAA
GAAAAGAAATCAGTCGTATAGTTAAGAGCGTACTTTAACTGGCAACAGCC
CATTAATAAACCAGCGGCCTTGATTCAAAGTTATGCCTCTGTTACAGCGC
GAAGGATCCACTGACCAAACCCATGTGAATACATATAAAAAAGATGAGCT
GGCAAAACTTCCCCTGAGAAAGACTGAAGCGAATGTTTACAAAACATGTT
TCAGGCTGCTCATAAAAGCTAATGCAACCACATCCCCAATCATGTGCACA
GCATATTCGCCGAATAAAATTAGCGATTCTTTCGTTCAGATTCCTTGCTC
CTACGCAGAAAGGCAGTAAATCTTCCCATACAATGCGACGGGAAATTCTG
CAATAGCGAAACAATCAGTTACATCTTCGGCACAGATCATCGCATCCTCG
GCTGATACTATTATCCACCGTACAAGCACAAGCACGAACAGCTACCTTAT
TTTACTGGGGAATTTCGCTGCGACTTAAGTTAGGATTGTGTAAGGCTTTC
GATCACTTGCGTCAACAGCACACGTTTGGCGATCACTGATGCAAAGCATA
CCTCTCATTTTTGCTCACCATTAGGTACACAAGCATGCTGACCATTCGCG
TCTACACTTTTACCAACAAGCATGCGCAATGAAAGTTTGTATTGTACGGT
ACTTTCGACGCCAAGCAACCATTCGTCTCGTTCGAGCGATG

>Tick_P6_H08  
GGATAAAAAAAAAAAAAAAAAAAAAAAAAAAAAAAAAAAAAAAAAAAAAA
AAAAAAAAAAAAAAAAAAAAAAAAAAAAAAAAAAAAAAAAAAAAAAAAAA
AAAAAAAAAAAAAAAAAAAAAAAAAAAAAAAAAAAAAAAAAAAAAAAGGG
GGGCCCCCCTTTAAATTTCCCCCGGGGGGCCCCCCTTTTCCCCCCCCCCC
TTTTTTTTTAAAAAAGGGCCCCCTTTTTGGGTTTTTTTTAAAAACAGGCC
CGGGCCCCTTTTTTTAAACCCCTGGGGGGGAAAAAACCTTTTTTTGGGTT
TTTTTTAAAAAAACCCTTTTTTTTGGGGGGGGAAATTTTTGAAAAACCCC
CCCCAAAATTTTTAACCCCTTGGGGAAAAAAAAAATTTTTTTTTTTTTAA
AGGTTTAAAAAACCCCCCTTTTTTTTCCCCCTGAAATTTTTTTTTTTCGG
TTTTTTTTTTTAAAAAATTTTTCCCCCGGGCCCTTGTTTTTTTTTTTTTT
TTTTTTTTTTAATTTCAACCCCCCGGGGTTTTTTTTGGCCCCCCCCCCCC
CCCAATTTTTTTTTTTTTATAAACCCCCCCCCCCCTTTTTTGGAGTTTTT
TTTTTTTTTAAAAACCCCCCCCCCCCCCCCCCCCAAACAAAAAAAAAAAA
AAAAAAGAATTTTTTTTTT

>Tick_P6_H11  
CCGGGATCCGCTGGTGACATTACTGTGAACGTGGTTTTTTTTTTTTTTTT
TTGTGGTTGCGTCTCGGAGCCTTCGGTATGTGCCAACCGATGAGTGCTCG
TGTATTTACCAATTTTTTTAGCTCCTTTACCGGGCGCCCGCCGAATGCGG
CAAACAAAAAAAGACTGCTAGAAGAAAATTACCGAGAGATAAGAGAGGGT
TGAACTTTGCGGCTTTAGAAAAAAAACGGGAGCTTGTTCGAGGACATTTT
GTGTTTAAGCAAAACTTTTTCTTTGTGTGTGTTCTGTGTGTGCGCGTGTG
CTGCGTAGGACTGGCGTTTATTTTTTCCCTTCCTTTCTTTGACTGTGTAT
AAAATGAAGAAAACGCCTCATGTACAATCTTCTTTCCAAAGGCTGATGGT
TTTAGTGTACCATGCAGTTGTTGTTGCAGGGAGCACTACGCGAGGACGAA
TAAAAACAAAAAAAGGCTGAAAAAAAAAAAAAAAAAAAAAAAAAAAAAAA
AAAAAAAAAAAAAAAAGGGG

>Tick_P7_A01  
CCGGGATCGTTTTGTTGCGTACCGCAACTTGGTTGGGGTGTCACATACTG
AGGCTGAAGCCAAGGCAGAAGCTGAATCAGTGCAAATCTTAGATGGTCCT
GATGAACAGGGCAACATGTTCGAGCGGCCAGGAAAGCTGTCAGATTATTT
TCCATCACCGTATCCAAATGATGAAGCTGCTCGCGCTGCTAACAATGGTG
CTCTCCCACCGGACCTCAGTTTCATTACCAATGCTCGGCATGGTGGTAAG
GACTACATCTTCTATCTGCTGACTGGCTACTGTGATCCACCGGCCGGTGT
AAAGGTTCAAGAGGGCCAGTACTACAATCCATACTTCCCTGGAGGAGCAA
TAGGCATGGCCCAGGCTCTGTACAATGAGGCCATTGAGTATGGTGATGGT
ACACCAGCCACTGCATCACAAATGGCCAAGGATGTATGCACTTTTCTCAA
GTACTGTACCGAACCAGAGTTTGACGATCGGAAGCGCATGTTCATAAAGG
CTATGATGATACTCACAGTGCTCACGGCTGTGACATGGTACTACAAACGC
TTCAAGTGGACTGTCATGAAGACGAGGAAGATAGTCTATAAGCCTAAAAG
CTATGAGTAGGTACTGCACTGGATAATCACTGCCTTGTTATTTTTCCTTT
GCAATTTGTGCTGTAGATAANAGGGAAGCAGATGCAAAGGACTGACCTTG
GGGCAGTAGCATGTGCTTTACCTTCAGTTGAAG

>Tick_P7_A02  
CCGGGATGTCCGAACAATCACATTTCTTCTCGCCACGGAGGAATTCTGCG
CTGATGGCCTCATGGCTTTGGTTCTGCAGCGCGGAACTAGTGAAACAGAC
TATAGACCACCGTGACGCGGCCGTTGTTGGAAATTTGCGCTTGTTTCCCT
CTGTTGCGTCGTCGACGTCCCTGTTTGCTTCAGCGCTCTGCTACAGCCCA
TTCCAAATGCTGCGCCTTATGTTGCATGTCACGTGTCGCGGTGGTAAGCA
TTTTTCTCAACGTATTTCCTTCCCCAAACTCAGTGCGACGCATTCCCGTT
CACATTCAATTGTGTAGTGTAAACAGTGCACTAAACAAGCGATGACTGTA
TCGACACTCCCTGCCTTCCGTTTAAGCAATGTGCCCCAGAAATATATCAG
TTTAAGATGCATGTACATGCAACGACCAGGAACCACAACTGCAAAAACGA
TCACAGCAACAATATTCACAAAAGACGTTACGATTCTTTACGTACTTATA
ACTATCTAATAAGAGCGTTCACTAAGTCTGAAACAGATCGCCAGAGTTCT
GGCTGGTTTACTCGGCAAAGAAAAAAAAAAAAAAAAAGGG

>Tick_P7_A03  
CCGGGATAGCACGATGAACAGGCTGGTGGTAGCTCTCTTCGCCGTAGTGG
CAGTGGTCGTTATCGACCAGGCCAGCGCCGGCTACCTGCTCGGTGGCACC
GGTGGCTACGGAGGACTCGGCGGATACGGCGGATCTGGCGGCTACCGCGG
CTTCGGAAGTGGTGGCTACGGCGGAGGTGGTTACGGAGGAGGAAGTGGCT
TCGGAGGAGGAAGTGGCTTCGGAGGTGGTCACGGTGGCGGTCTTGGAGGC
TACGGCGGTGGCTACAGGGGAGGCTATGGTGGTGGCAGCAGTGGTCTTGG
AGGCTACGGTGGTGGCCTTGGAGGCTATGGCGGTGGTCTCGGGGGCCATG
GCGGTGGTCTCGGGGGCCATGGCGGTGGACTCGGAGGTGGACTCGGAGGA
GGCTTTGGCAGGGGCTACAAGAGCCACGGCAGCAGCTTCTCGAGCGGCTA
TGGAAGCAGCTATGGAAGCGGAGGCTTCGGCAGCGGAGGCTTCGGCCGCG
GTGGTGGCTTCGGCGGCGGCAAGTTCGGAGGTGGCAAGTTCGGCGGCGGT
GGATGGTGGTGAAACAAGCACGCTACCTAAGTGAACGTGAAAGCCTGAAC
GGTGTGGACTACATGAATGAATTGGACTGTGCGAATGGTTGGACCAATAA
ATGTAACTGTTTATGCAGCAAAAAAAAAAAAAAAAAAAAAAAAA

>Tick_P7_A10  
GGATCTTACAGCCTGTCATCCCCGTTTACAACCAATTACAATTTAAAAAC
ACCTTTACTTGTAGAAATGCGCAGGGAGTGGTCTTAACGCAACAGAACAA
AGTAAAGGAGCAATTGCTTATGCATCTGTTTTTATTACATATATTTCTCT
TGTTTAAGAACGCAGCCATGCGTGTCGACTTCGCGGCGGGCGACCTCAAT
GTCGCGCCCGTTCGCGCAACTAAGCGACGACATGTTTAAGTATTCATGAA
GGGAATTAATTCGTGGCTTTCTCATTTCCTTTACCGCCCCCTTAATACCT
TATCTCAGAAGTCACGCTTCTTGCGCAAGCACTGACGAATCAATCAGTGC
ACGAGGCCGGAACTTTGCAGATTACAGTAAACCACACAACAACGAGTCGT
TTCAAGTATATACAGTTAGTCTTTTTCCTTTGTCTGCATGTCGTCTGCTA
CTCGTTCTGTTTACGTCTGTTCTCGCAGGGCGCGCGCGCACGTCCAATCG
CGAAAAGCTCGCCATGCGGAAACAAGCCGAACCTCAGTTGTCCCGCGCCT
CCATCTTATATAGAGCGGCTTCTAGCAGGAAACGCATAATTCAAGCTACA
CTGCGGCTTGCATGCTCCTGGCCGAGACGTTCCTTTCTATATCTTCTCTT
TTTCTTGCATCCTTTCTGCATCCCGGGCAAATATTCCCGTTAACGCCGCA
TACGCTTGACCGTTTCACATCTT

>Tick_P7_B05  
CGGGATGTCTGATTGCTTGTGGAATGTGAATAAGTAACTTTCGCCTTGAT
CTGTGATTATTGTTCTTTGGACATATTGGTAAAGGGAAGTGATTGATTTC
TGTTTTTTTTTTTTTTGAGTTCCGAAACCAGCTATGAGATTTCAAAGGTT
AGCCAAATGTGTGGGATCATGCTCCACGCACTTAAAGTTGATGAGGTCGG
GAACAAGTTTAACGCCCTCCCAAGTGACTTGGGCCTTATGCGCTAAGGCG
AAAGCTTTCAGTGGCTATGCTGGCGCCCCCTTCCGCAAGATTTGCTCCAG
TCTGTGCGACTTCTCGAGGACCTTCCAAAAGAACCCTTTGCCGCCTATGC
GAGCGAAACAGCAGCTTCAGATCAGAAGCTCTCGAAGAAGGGGAATACGC
TTGTCTACAGTCTCACATGCTGGCAACAAGGCTAAGCAGGGGGGGGGGGG
GGGTGG

>Tick_P7_B06  
CGGGATGGCTACTCCGGCCTGACCGGCTATGGTGTTGGCTACGGATACGG
ATACGCTCCAGCTGCTAGCTACGCTGTTTCTGCTCCAGCTGTTACCGCCG
TCCATGCCGCTCCAGCTGTGACCGCCGTCCACGCTGCTCCAGCTGTGACC
GCCGTCCACGCTGCTCCAGCTGTGGCCGCTGTCCACGCTGCCCCAGCCGT
GACTGCTGTCCACGCCGCCCCAGCTGTCGCCACCTATGCTGCCGCTCCAG
CTGTCACCAGGGTGGTTCAGTCCGCTCAGGTTGTTGCTGCTGCCCCAGCT
GTGACCTACGCTGCTGCCCCAGCCGTCACTCGTGTTGCCACCTACGCTGC
CCCAACCGTCACCAAGGTTGTCCAGTCCGCTCCAGTTGTCGCTGCTGCCC
CAGCTGTCGCCACCTATGCTGCTGCTCCAGCCGTGACCGCGGTCCACGCT
GCCCCAGCCGTCACTGCCGTTCACGCTGCTCCAGCTTTCGCTGCCGTCCA
CGCTGCCCCAGCTGTTGCCACCGTTGCCCACGCTGCCCCAGCTGTGACTA
CCGTTGCGCATGCTGCCCCAGCCGTGGCCACCTACGGTGTTGCCCACGCC
GCCCCAGCCCTCGCTACCTACGGCGTTGCCCACGCTGTCCCAGCCTACTA
CGGCTACGGCGTTGGTTCCCTCGGCTACGGAGTCGGCAGCTACGGCTACG
GTCATGGTCTTCTCGGCTACGGCCTGAACTACGGCTATG

>Tick_P7_C03  
CCGGGATGCTCTCTGTGTGGCAGTCGAGCGTTCTACCACTGAGCTACGCC
TGTAATTGAAAAATCGTCGCTTAATGACCTCAACAGGTATAACGTCTGCC
GCGGAATCGCATTAACAAACGTAATGTTACGTTGAAAAATAGTAATACAC
CGCTACATGACGCGAAAATGGATTGTATAACGAGGTCGAGGAATCATTTG
AAAGAACACAGGGCTGCATGCTTTGTAGCTCTGAACCCATTACGGAGGCA
CTGGTAATAATGGCGTAGTGGGTACTTCCCTACTTGGCAAAATGATAAGT
TATGGCGCAGGAGATACCTACCACTTCTACTTGAACTAGTTTCCTCAAGC
GTTTAAATTGGCCTCTAAGAAAGTAGCTCCTCCAGCTTACGCTGTCACTG
TCCTGCGGTTCCGCGCAGGCCTGGCTCTTTTTCTCTCTATCTCTCTCTTT
TCTTTTTTTTCTTCATCGCACTTCGCGGACACCCCAAGCGGCTGTCTTGT
TGTCCACACAAACCCGAAGTAGCTTTTTCCAAATCCTACAGTTTCTTTTT
GTTTGTTTTTAAATTTACACAGCAAGAAAAAATAGAAGCAAGTTCTTCAT
TGATATCGGTACGGTTTAAAGGGACGCTAAACTTAAGCACGAAGTGCGTT
AAGACAGATAACTTATCCCTCAGACTCTCTGTTCTCACGCTTTTAGTGTC
CACATATTCAGTCTATTCACTGCTCAGCG

>Tick_P7_C07  
CGGGATCTGGACGGCAAGACCTGCGACAAGCTCAGCACCACGGCCGGAAA
CGTGATCGGACAGCCCTGCAAGACCAACGCCGAATGCCACGCCGCCGGGG
CGGCCTGCCTGAAGGATGCTTGCGCGTGCGCCAACAACACCGTCGAGCGC
GGTGGCATGTGCCTGCCCGAGGAGCACCTCAAGATGCAGGCTACTGGAGC
CCAGGGACCAAACTTCCTGGCTGCTGACGACGGCATCAAGACCGTTCACA
ACGACACCCGCATGACTGTGGCTGCGGCCATGTTCAACGAGGCTGGAGAG
AAGAAACTCGAGTCCACCTTGGCGCCCGCTCTGGGCGTGCCCGTCCGAAG
CTCGGCTGGAGGCCTCGCCTCGCCCGCTGTCCTCGCCGCGGCCCTCTCCC
TGGCCGCTCTCCTCGTCCGCCGCCGTTGAGTCGGCCTTCACCTCCGTGCA
GCAAATAAAAAAAAAAAAGCACTTCATCNAAAAAAAAAAAAAAAAAAAAA
AAAAAAAAAAAAAAAAAAAAAAAAAAAAAAAAAAAAAAAAAAAAAAAAAA
AAAAAAAAAAAAAAAAAAAAAAAAAAAAAAAAAAAAAAAAAAAAAAAAAA
AAAA

>Tick_P7_C10  
TCCCGGGATCTTTCTTTCTGAGGCTTTTCTGCTGCAACGCCTGCTATAGC
TCGTCATTCACGCGTCTACTGTGTCGCGGCGAGGCCAACTTGGGAGGGGA
AAGAAAAAAACAAACACAAGCGAAAGAACAGATAAAATGTATAGGAAAGG
TAAATGCCAGTAGGCCTGTCAGCGCGCGCGCGCGCTCCACAAAGAAAAAA
GTAAGCACAAAAATAAAAATGAAAGAAAAGACTGTTGTATAGCATGCAGA
GAGAAAGGTTGTAGGCCAGAAAGCAGTCCAAGGCCACAACTGCAGGGCGT
GACTTAGCCGCTGGGGGCCGCGAACAACTCACGGCCGGCAAAGGGAGGTA
AAGGGTGTGTGTGTGTGTGCCACACGTATTACGTACATGCATTCTATACA
CATTAACGCCTGTACGCGACACGCACAGTCGATAGCCTGGTACGGGCAAA
GAAACAGCCTATATAGCCTGCGTGCGTGCGTGTATGTGTTTCTGTCGGCA
GAGAAAGAAAGAGCCCAGTCAGTGTGTGTGTATGGGTGTATGTGTGTGTG
CTGCGACATTTTTTTTTGGCTGAGATATACCCAAACTACTCAAACATGGG
GAAATAATAATACATCTACCACACTCGCACATTTGCAGCTCTCGTTT

>Tick_P7_D04  
CCGGGATCCGTCGCAAACACTGTGGCCTCGCATGAGTTATGGGCTGCTCA
TCAGGCTCTGTTACGTAAAATATACTGAGGCTGTCAGTACCGTTGCTCCA
CACGCGCCCTGAATTTCCCATTTCCAACGTATATGAGAAACGAAAAACGA
TGGCCCATTTCCGTTTCTGCCATTCTCCATTTTCTGTCTCGAAGTCCGAG
CGAAGAGATCGCAAGTGTAGCCATTCCGACGGTCCGGTCACTCGTCCCAT
CTGGCTTCCCGATCTTCCTTGAGTTACGACTAGGCTCACGGGAAGGATCC
GGCTCAGACGACATTGGGGAAGCGCGCTGCCAGATCGCATCGGAGAAAGC
TATAGGGGCAACGAAGAAAGAAAAATAGACATCTGAGGCAGGAAAGAAAG
GGGTGCCGCTTTTGTTTTTTACTTTGACGGAGTTCATCTGAAATTCTTGC
GGTATTCACGTGCGCTTCTCCATCCGGCATTGCGAAACACATTTTAGTAG
CCCGCCGAGTCGCCGTCGCGATATTATGGCGCAAAGTGTTTCGCTGACGC
GCGGGCTTCCTTGCGGCCCTCCTGAAAGAATTACAGTAGCGTCTCATATA
CCCACGAAATATGCAGCCTGTCTCAATGCCCTTTGCGGACGATCGCCGTG
ATTGCAATGAGTGAGTGAGTGAGTGAGTGAGTGAGTGAGTGAGTGAGTGA
ATG

>Tick_P7_D09  
CCGGGATCGACCATCGACGAGTGCTACACGGACGACATGATGTGCAAATT
CGAAGCGAACGAGCAGTACAAGAGGGACAGGGAAGTAGATGCCAGAATCG
TTGGCATACTCAGCCGCCGCAGAGATGACTGCTTCACATACAATGTGAAT
GAGCCAGAGAAGTGTGACCTGATCGTCAAACAGTTCAGGGAGGCTGAGCT
GAACTGGTTCATCAAATATGGTGATTTGAGCCCTCACACGAATGTCATCA
ACGCCTTCATGAAGCAGAAGCACCGACTGATCGCCGAGAGGCGCAGAGCA
CTGAAAGCTCAGGAGGCTCAGGAGAATGGCGAGATGCAGTGATCAGACAC
CAGCTCATGCTGGCATTGTAACACTTGCTGTTGTCTGAGCATGCCCCGTT
TTTCCTAGTGTGCATTGAGGTAGGCTGCATCTTTGAGGAAATAAAGCTTC
CAATATATCTGTNAAAAAAAAAAAAAAAAAAAAAAAAAAAAAAAAAAAAA
AAAAAAAAAAAAAAAAAAAAAAAAAAAAAAAAAAAAAAAAAAAAAAAAAA
AAAAAAAAAAA

>Tick_P7_D12  
CCGGGATTGGATGACTTCCAGTTCTTCATCGGCGAATCCTGCAATGCTGA
AGGCATTGTTGGTCTCCTGGAATACCGTGAACAGGACGGTGGAGGAGAGA
AGGCAGTCATGATGTTCTTCAAGCATGGTCTGGATGAAGAAAAAATGTAA
GTGTACTACAAGCTGTGACAGAAGACCTGGCCTTCGGCGGGGGACGGCCA
AGTGGTATCGGCAGAGGTGTTGACAAGACAACTCTTTCCTCTGCAGCCCT
TGGCCTTGAACATTATCCTGCAGAACCAACAGTGCAAGTGTATCTGAGCT
CATTGACGAAGGAACCTCTTGTGCCTGTTGTCATTTTATGTAAAGATGTC
CACCAGAGATGCAGGAGATGAGAAAAATGAAAGCTTAGAAGTGTCCCCCC
ACCTTCCTGTACATTGGACACTATTTATTATGTGCTTTTGGAACAGTTGT
TCTGTTCATTAAAAGAGTTGTCAATTAAAAAAAAAAAAAAAAAAAAAAAA
AAAAAAAAAAAAAAAAAAAAAAAAAAAAAAAAAAAAAAAAAAAAAAAAAA
AAAAAAAAAAAAAAAAAAAAAAAAAAAAAAAAAAAAA

>Tick_P7_E01  
CCGGGATCAGCTACCTGACCCCTGACTTATGGAAGGAGCGGGAGCTGCAG
AAATCGCCATACCAGGAGTTCACGGACTACCTGATGCATGCTCACCGACC
TGTCGGTACTGCCCGCACCGTTGAGCCACCCCACTAAAGCGGCCAGTGGA
CGCCACCTTCGGCCTCATTTCAATAAATAAAAGGGTCTTGACAAGCCCAA
AAAAAAAAAAAAAAAAAAAAAAAAAAAAAAAAAAAAAAAAAAAAAAAAAA
AAAAAAAAAAAAAAAAAAAAAAAAAAAAAAAAAAGGGG

>Tick_P7_E05  
CCGGGAGACATTTTTTCATTGGCTCTAATTTGTGCTAGCAGCAATGAGCA
CCTAAAGCCTGGCGACGCCCTGCACGTAGGTGATAACATCGAACTTGACT
ACATAGCTGCAAAAAATGCTGGATGGAATGCCCTATTGCTTGTTAACGAC
GAATCGCATAGACAACGAGCACTGTCAAGGGGCCGTGTTATTCCTGGTGA
CGTGATCCTACAGCTGGCGGATATCTTCAAAGTTGTTGATTCACAGGAGT
CGCGCTGCGCTACATGAGTCAACGTTGCTGGGTTGAAACGCTCGTGCGCA
GGACATGTGACTACACTGACTTTGCAGACACCGTTCAGTGCTAGACAGTT
TACCAACGCCTACCAGATGGTGATCTGGTTTTGCAGTGTGTTTGCTTGGT
CTTGGTATGAAATGGTGCGAACTTCTGCTGGCTCAAGGCCACGCATACAA
GACTCCATCGTGTTGTTTTTCTACTTATGCTGGCATATAGTAGATTTTGA
GATGTACTATGCTTACAAAATATATTTTTAGGCCATTGTCCTAAAGTTAC
CAAAAACAAAAAAAAAAAAAAAAAAAAAAAAAAAAAAAAAAAAAAAAAGG
G

>Tick_P7_E07  
TCCCGGGATGCCAAATGTCGGCCAATCATGGTAAGTAACGTGCCGAGAAG
TTCTGGCAGAAAGGGGGCCATAAATTTTGCAGAGAGAGACTTAAAAGAAC
AAAGAGGGAAAGGGGTGGAGAGGGGGAAAGAGAGAGAGAAACAAAGACAA
CGTCACTTCATTTGGTTTTCCTAGTGTTATTGAACAACATATCTTAAAAA
GATGACTGCTTCATTGTACACAGTTGCCCTGATTTCTAACGAGCCATAGC
GCACTCTATGCGTGCACTATGCGCGCGGCTACTGCTTCAATTCCAGGTGA
AAAGCGCATTTATTCAGCATGCGGTGAACAAAGATCGGTTGAAAGTTCAA
CGACCAGTTAGTCTCTTTTTGTTTTTAGGTCCTTTTTGTCCTTTGCGCTA
TAAGGAGCACCTAATGCAAAGTGCGGAATTCAATGGCAAACGAAACCTCC
AAGTGCTTGTCCTTGTACTGCAACCAGCATAAAATTTGAAACGGCTTCGT
TGTAACGCCGCCGCCTAATGGAATCGTGCCTGTTCAATTATTTCACTGAA
GCGCGGCAACGCTTACAGCTACAGACACGTGCTTGTACACACTTAAAGCA
ACGCTCATGCTACGCTGTCGTCATGCGAAGTGAATGAGCCAAGCGGGCTT
TCTCGCACGAGCACTGCTTGTG

>Tick_P7_E12  
CGGATTCCCGGGATCAGCGAGATGAGCTTGCCGCATGTGCGTGTTGACCT
GCTGCGCGCAGCATACGGCGCGGGAGGCTCGGCGAATCGGAATGCGTGAT
TCAGTCACGTGTGCTCACTGCACCAATAAGCTCAATCGGTGGGACCATTT
TTTGACGCGGATTTTCCAAGTGAATTCTGAGCTCACGGAAACGAGCGCGG
AGGGATATTCAAGAAAAAGAGCGGCTCTTTCGAATGACACCAAGATGGCT
GCCGTAGGGAACGTAGACCGGCAATAGCACGGCGCCAAAAAGGCCCTTTT
TCGCGCGGCCATCGCTGAAAATTTAGCTCGCTGGTGTGCATAAAATGCTT
CCACGGCCAAAATACTGGTCTAGGACGTATGAAAATTGGCGAGGTTATGC
ATCAGTAGAGGCTCTTCGTCATCGGCTCTTCGTCACCCCTCCGCGTGCCG
AGCGCTCGGGAAACCGGTTTGTTTCGGATTTCCGGTGACTTTCGTTCGTC
TTCCCTTGGCCCTCCCCTCAGCCGCCGGCACCGCAAGTAGCAGCATAGAG
TGGCGCGGTTGTTCTCTTCCCCCGTTATTTTCACCCTTTTCCGACCAACC
ATCTCTCTCCTGCGATCTCCCTCCCGTGATAACGAAAAGCGAAGCGGCAC
ACACAAAGGCAGACATCGCGGTGACAACCACGAAGCAGGCACTAACCCTA
ACCGT

>Tick_P7_F02  
CCGGGATCGAAATGCTGCGTCCTATTTTTCGAAGGAACGAAGGTCGGCAA
GACTGTATACTGCGGTTGTGGGGGAGACGTGAGACTCAGAAGGAACCCTG
CCTGGTGCTGCTATTTTTTGAGAACGAAACGAGAGACGAAGCACGAGTGG
GTGCCGGTAGTGTCGTTTATTTTTCACCGTTGGTTTCTTCGTAGCCTGCA
GCCGGTAGCGTACCGTAGCCGCTTATTGAGCAACGTTCTAGCCAACACAC
ATACCTAATTTGTTCTTGCTTTGTGCTTCTTTCGCTATCTCTTCGTGAAG
ACAGACTCGCTATAGCCTCCGATCTAGTCAGCACATAACAGGCTTATGCT
CAACGAAGAATACACGTCGGGCACACACAGTGCAGCTTCCGTGCCGCGTT
CCATGCAGCCACGGGCGCATCTGCGGTTGACGGCGCCGCTATTTTTTCTT
GGCGGGAAGCCCAACGGAAGGCTCGTCCGACGGACGACGTCAATAAAGTA
TCTATGAAGAAAAAAAAAAAAAAAAAAAAAAAAAAAAAGGG

>Tick_P7_F08  
CCGGGATCTGCCGGCTGCTGCTTTCTCAGTTAGTCGCACACGGCACCTCA
CACTGGCTCAAGAAGGTCCGCTAGAGTTAATGAGACAACGCTAAACACAC
AACGAGATGCAGCGCAACCAGAAATCGTCCATAAAAAAACGAATTTCACG
ACCACGTTGAACACGACCACAGCGCGCCGCCATGTTGGAAAAAAAAAAGA
AGAAAACACTCGCCCGACGGTGGCGACACCACGGGTTGCGGTTTCGGTTT
CAGCATGTTAGCCCAGTTGCCATGCTTTCGGTGTGAGAAATTACAGAAAA
TAATGCTTTAAAGCTAAAAACTGCTTACGCAATGTAAGCAGTTTACGCAA
TGTAATTTGACATACTATTCTAAAATTGAAATTTGCCGTGAATTATGCAA
ATGACGTAAGTTATGCGAACTTGCATTTCACGGACGTTTTCCTCATCCTC
GGTCCAATGTGTTACGCGCCACTTCATGTCGCGTGTGTAACGCCAGGTTA
TATATGCAACTGTACACAGCTGTGCTGTAACGAATATTCTGCGTATTATC
AGCTGTAAAACTCGAAGCAAAAAAGGTAATTTAGCAATTCATATTGTTGA
GCTGTGCGTGCAGTGGTCGCTAGCAAAAAAGAAAAAAAGAAAGGAGAACG
TAGCATTATAGGTGAAAGCGCCAATAACACTGCCATTCAACGC

>Tick_P7_F10  
CCGGGATCGACGTTGGTGAAAACGCCGCCGAGGGAAAGGCGGCGCGGGCC
GTGCATTACTGAAAAGGACCCGCGGCCACGCCACGTTGCACGCGCCGACG
ACCGAAACGCGAGTCGGCGGTGGGCTTTTGCGCGCTTTGGGAAAGGCGCT
GCTCGACGCCGGTCGAAAAATGGAGGAGGCATCACGGATTGACGAGGGGG
ACCTGCACGTCCCCCGCTTACTCGAACGCACTTTGCGGCCAGGCCCTTGC
TGGCTTCGTCTTTCCGCCCCCTCCGCCGAGTAGACCTCGTCGGCGGCTCC
GGCGCGCCGAAAGTGGTCCCTGGCACCACCGTGCAGGGGAAAAACGGAGG
TGGGTCTTGCGTGGGCAAAAAAAAAGCTTTTTTGCCGGGGTCGCGAGCCC
GCCACCGCACGGCGGTGTCCAGAAACAAAGAAAAAAAAAATAAATACAAA
AAAAAAAGGAAAAGAAAAAAAAAAAAAAAAAGGG

>Tick_P7_G02  
CCGGGACTTTGCCCTTGTTTCAATTCGACGCGCTCGTCTGCATTTAGGCT
TGGCCAAACCGATGCAGACGAGGCCTCATCACCAAAAACAGAAATAAAGT
TTTCTGCTTCAAAAAAAAAAAAAAAAAAAAAAAAAAAAAAAAAAAAAAAA
AAAAAAAAAAAAAAAAAAAAAAAAAAAAAAAAAAAAAAAAAAAAAAAAAA
AAAAAAAAAAAAAAAAAAAAAAAAAAAGGGGGCCCCCTAAAAAAAACCCC
CGGGGGGCCAAAAATTAACCCAACCCCCTTTTTTTTAAAAAAAGGGCCCC
AAAAAAGAATTAAAAAAAAAAAAAAGGAAGGGGCCCTTTTTTAAAAACCC
TGAAAGGGAAAAAAAGCAAATTTGGAATTTTTTAAAAAAAAACTAAATTT
TTGGGGGGGAAAAAATTGAAAAAAAAACCCAAAAAAAATAAAAACCTAAA
AGAAAAAAAAAAAATTTTAAATTAAAAAAGGGTAAAAAAAACCCCAAAAG
CCTTGCCGTTAAAAATTTTTTTTTCGGAAAAAAATTTTAAAAAAAAAAAA
AAACCGGGGCCGGGGATTTTAATTTTTTTGGTATTTAAAAAAAAA

>Tick_P7_G08  
GATAAAAAAAAAAAAAAAAAAAAAAAAAAAAAAAAAAAAAAAAAAAAAAA
AAAAAAAAAAAAAAAAAAAAAAAAAAAAAAAAAAAAAAAAAAAAAAAAAA
AAAAAAAAAAAAAAAAAAAAAAAAAAAAAAAAAAAAAAAAAAAAAAAAAA
AAAAAAAAAAAAGGGGGGGGCCCTCTTTTTTTTTCCCCCGGGGGGCCCCC
CTTTCCCCCCCCCCTTTTTTTTTTTAAAAAGGGTTCCCTTTTTGGGCTTT
TTTTTAAAACCGGCCCCCGGCCCTTTTTTTTCCCCCCCTGGGGGGGAAAA
ATTTCTTTTTTGTTTTTTTTTTTAAACACCCTTTTTTTTTGGGGGGGGAT
TTTTTTGCACCCCCCCCCCCTTATTTTTTATTTTTTCGGGGAAAAAAAAA
TTTTTTTTTTTTTTTTGTTTTTAAAATTCCCCCTTTTTTCTTTTCTTTGG
GTTTTTTTTTTCCCCGTTTTTTTTTTTAAAAATTTTTCCCCCCGGCCCTT
TGTTTTTTTTTTTTTTTTTTTTTTTTTTTTTCACCCCCCGGGGGTTTTTT
TGGGCCCCCCCCCCCCCCCATTTTTTTTTGGTTTATTACCCCCCCCCCCC
TTTT

>Tick_P7_G10  
GGATCCACCGAACCGTGCTCAAGCGCAGGCGGTGCGTCTGACGCTGCTGG
AAGTTTTGGCCCTGTTGCCACCGCGAGGAAACAAAGCCGAGTACTCGGGT
TGTTGACACCTCTTCGCCATGGCCAGTAGCTCCAACGTTGAGAACCTGCC
GCCGCAAGTGCTGAGGCAGGTGTCTCGGGAACTCTGCGAGTTGGTACGTA
AGCCACCGGAAGGCATCCGTGTCATGGTCAACGAGGAAGATGTCACCGAC
ATAGAGGCCACCATTGAGGGTCCTCAGGGCACGCCATACGCGGGAGGTGT
CTTCAAGCTGCGCTTGGTGCTGCCCAAGGACTTTCCTGCATCCCCTCCCC
GAGGGTTCTTCACGACTCGCATCTTCCACCCCAACGTGGCCGTCCCATCG
GGCGAGATCTGCGTCAACACGCTCAAGAAAGACTGGAAGCCCGACCTGGG
TCTCCAGCAGATCCTGCTCACCATCAAGTGCCTGCTCATTGCACCAAACC
CGGAGTCTGCGCTCAATGAGGAGGCCGGCCGCATGCTTCTGGAGAGGTAT
GATGACTACTGCAGGAGGGCACGGATGATGACCGAGATCCACGCTCGTCC
CGCCAAGCACAAGGGCAACTCGCCACAGAGCAAAGCTGTCAAGATGGCCA
AAGAAAAACGGCGCACGCT

>Tick_P7_H01  
CCGGGATGCCCAAGCGACAGCGGGGACGGACATTGAAAGTGTCTTTGCGC
ACGGATGGCTTCGTTCCAGTGCTGCATTTACAAGGTGACGTAGCGATGGC
TGTAAATGCATTATCTGGAATGGAAGGCGTCCGCGCCCGCTCGCCTGTCG
GGTCTTCTCTCCTGCTTAGCCGCCGCAACCCCCACCCATCCCCGTCGACT
ATCTGCGGTCTTCGAGCGTGCATCTGCGGCGGCGACGTCCTCTTCGGGTG
TGAGTGTTTTGGAAGTCCGCGCGCAAGATGGAGCGCATCGGGCCACGTCT
GGTGGCCTCGTGCAGTGCCGTGTGTGCGCGGATTTTGTTGTTATTTCTTA
GTTTTAATATTTTTTTTCTATTAATTCGGCAGTACCACAGTGTTCCGTTC
TTGGTGACCGTTCCGGTCAGGAGCCGTGGCTCTGGAAATAAAAGCTGCAC
GTTGTGTTTTTGGAAAAAAAAAAAAAAAAAAAAAAAAAAAAAAAAAAAAA
AAAAAAAAAAAAAAAAAAAAAAAAAGGG

>Tick_P7_H03  
CCGGGATTTCACATTCACGAAGAGACGCGTTCCTTGTGCAGTTATTCCAA
ACGACCAACATGAAGATTGCCTTCGCATTTCTACTTGTCGCATTCGCGGC
TGCGTGCGTGTACGCCACGTCACCGCCTAACTGCGAGGGAGTGACGTGTG
ACCCAGAAACCTGCCCCAAGCACGAGTGCCGGTGCGGGACCCACAAGGAC
GCCTGCGGTTGCTGCGACTTCTGCAACAAGTGTGTGGGCGAAGAGTGTCA
TCCTGAACACAACGACCACTGCGAAGACGGGTCACACTGCGTCGTCAAGG
TCATCGGCGAACCGCACGGATCCGTTCCAGGACACTGCGAGGCAGCCCAA
GAAAGCACCTCCACGGCGATACCGGCCACACACGCACCGGTCTCGGAGGC
GCCCGCCGAAGAACACTACGAGCATTACTTAGGAGGGGAGCGTTTCAAGA
CCAGAGAGAATTCCAAGTGATCGTTATGGCCGTGGAAACAACCTTGAGCG
CCCTACAGCACCCCTTGTCGAAGCCTTCTTCTAAACTGTACAGATGCTGC
TGGTCACACGAAAGCAACGATGCTGTCAATGAAACAGAGGACAGATCTGT
GGCAGTAAAGCGTTTTTATTTGTTTTGAAAAAAAAAAAAAAAAAAAAAAA
AAAAAAAAAAAAAAAAAAAAGGG

>Tick_P7_H05  
CGGGATCCATAATCAACCCACCTCAGGCCTGCATATTAGCAGTTGGCAGC
ACAGAGGATACACTTGTACCAGATGAAGAAAGCAGTACAGGGTACAGGAC
GGCCAAGGTGATGTCCGTGACTCTGAGCTGTGATCACCGTGTAGTTGATG
GTGCCGTTGGTGCTCAGTGGCTCCAACATTTCAAGCATCTACTCGAGAGG
CCACACTTGATGCTGCTTTGAGCACACTCAGTTAAAATGTGACATGTCCT
CTGGTGTAATTTATGCCGCGTAGGTAGAAGAAACGTCAACATCCTGCGAC
CTGCCCGTCTCTCCTCCACCATCGTTCCCTCTTTCTCTGTGAGTGCAGCT
GAAACAGCGTGGCCATCGACTGTCCAAAATGCCCAACAGTCGAGAGATTA
TGTTGCAGAGACTTAAAGAAATTTTGTTCAAATCCAGCAGGAAAGGAAAA
CATTGAAGCACGTCAAGGAAGTGTTATCAACGAAGTGATGGAGCTGGCGT
CTTCTGTAAGGGGGACAGTGTGTTTGCAGGAAGGTGTTGATGCCAGTAAC
GACAGAACGATTAAAAAGCGATTCTGCAAACTACCAAAAAAAAAAAAAAA
AAAAAAAAAAAAAAAAAAAAGGG

>Tick_P7_H06  
ATAAAAAAAAAAAAAAAAAAAAAAAAAAAAAAAAAAAAAAAAAAAAAAAA
AAAAAAAAAAAAAAAAAAAAAAAAAAAAAAAAAAAAAAAAAAAAAAAAAA
AAAAAAAAAAAATTTTAAAAAAAAAAAAAAAAAAAAAAAAAAAAAAAAAA
AAAAAAAAAAAAGGGGGGGCCCTTTTTTTTTTTTTTTTTGGGGGGCCCTT
TTTTTTTTTTTCCTTTTTTTTTTTTTAAATTTTTTTTTTTTTTTTTTTTT
TTTTTTAACTTGGCTTTTTTTTTTTTTTTTTAATTTTTTTTTTTGGAAAA
TTTTTTTTTTTTTTTTTTTTTTTAAAATTTTTTTTTTTTTTTTTTTTTTT
TTTTTTTAAAATTTTTTTTAAATTTTTTTACTTTTTTGTTTTTTTTTATT
TTTTTTTTTTTTTTTTTTTTTTAATACCTTCTTTTTTTTTTTTTTTTTTA
TTTTTTTTTTTTTTTTTTTTTTTTTTTAAATTTTTTTTCCCCGGGGTTTT
TTTTTTTTTTTTTTTTTTTTTTTTTTTTTTTCCCTTCCGGGGTTTTTTTT
TTGCCCCTTTTTTTTTTATTTTTTTTTTTTTTTTTTTTTCCCCTTTTTAT
TTTTTTTTTTTTTTTTTTTTTTTTTTAAA

>Tick_P7_H07  
CCGGGATCGCGGAGCCTCGTGCAGCGAGGGCCGTTGCCTCTGCAAGCCTT
CCCAGCCCGTCAGCCTCAAGTCCAAGCACCTGACATGCCGCGCCGCCGCC
GGCCTTGGCTGGCCCTGCGACTACACCGAGCAGTGCGTCTTCGCCCAGCC
GAACGCCGTTTGCAATGACCGACTTCTCTGCGACTGCGCTCTCGGCTTCG
TCCGGTCCCTGGACGGCAAGACCTGCGACAAGCTCAGCACCACGGCCGGA
AACGTGATCGGGCAGCCCTGCAAGACCAACGCCGAATGCCACGCCGCCGG
GGCGGCCTGCCTGAAGGATGCTTGCGCGTGCGCCAACAACACCGTCGAGC
GCGGTGGCATGTGCCTGCCCGAGGAGCACCTCAAGATGCAGGCTACTGGA
GCCCAGGGACCAAACTTCCTGGCTGCTGACGACGGCATCAAGACCGTTCA
CAACGACACCCGCATGACTGTGGCTGCGGCCATGTTCAACGAGGCTGGAG
AGAAGAAACTCGAGTCCACCTTGGCGCCCGCTCTGGGCGTGCCCGTCCGA
AGCTCGGCTGGAGGCCTCGCCTCGCCCGCTGTCCTCGCCGCGGCCCTCTC
CCTGGCCGCTCTCCTCGTCCGCCGCCGTTGAGTCGGCCTTCACCTCCGTG
CAGCAAATAAAAAAAAAAAGCACTTCATCAAAAAAAAAAAAAAAAAA

>Tick_P7_H08  
CGGGATGCCTGTGTCCGTGACAATCTCGGAAACCGACAATAATTTCAAAA
AGAGGGGAAGGCATGAATACAAAGAAATCGGTGTTCGAGACGCGACCACT
TTTTAATGGAAACTGTCGCCTTGCATCGGCGGTCCTGATATCGACCGTCT
TTTCCGCGTCCGGCACTTCTTTTGTTTGTTTTTTTATTGTCCACCGCCTG
GCCAGAATACTGCGCGGCTGTGCTGGAGAGAAGAATATCGCGGTTTGCAT
TCCTGCCCAGCAGATGGCGGAACCGCTGACGGCCTGTTTTCTTTTTATTA
TCCTGCGCTGCTTTTGTTTCTGCTTTTCGTCTAGCTTCTTTCTGTCTCTC
TCTCTTCCTTCGTTCGTGCGCCGCTGTTGCCGCGTCCTTCTTTGGCAGTG
CTTGCACGGGGTCACGTGTCTTTCAGGGCTCCTCTCCGTAGTAGTAAGGT
GACGGCGGAGGAGTGGGTGTCATGGCGGCTGCGAGGTCTCTCTCGGCCGG
GCGGGTGAAATCGGGCCGAGCCGACGTTGGGCCGAGCCACGCCGCCATCA
TCGTGCTGCTGCTTGACGCCGATGACGACGACGCGGCTGCAGCCTCTTCT
TCTTCTGCCTCCTCCTCCTCTTCTGATCTCTTGCGTGCCTTCTCTCCCCC
CTGCACCTTCCCCTTTACTTTCTGCAAGGTTGCGCGGTCTGATGTCGGCG
GGC

>Tick_P8_A05  
AATCCTCACCTTCTACGATCTCACATAAAGGTTGGCAAAAATACTCAAAA
TCCTGTTTGTGCTTTTTGCTGGTGTCTCCGTGGAGCATATCGCTGACTTG
TTGGTGGCAACAAACACTGCCAAAGCGGAGGAAGACTACTTTGGTGATCA
AGCTAAGAGCTGTCATTTGCTGAACCATGTTCTGGCAACCCTGACATCAT
GCCTTCATCACGAACGCCAGCAGTTCCTGACACGTGAAAGGGCACCACTT
TTGCTCAGGCCACTGGTGAACCAGGTTGAGAACCAGTTGGGCGGTGA

>Tick_P8_A08  
CCGGGATGTGACTGGTGGTGTATCTCTGCGTTCTAAGGCCTTGCACACCC
ACGCCTTGAAAAGATGCGATCGTTCGGATTGCGCGGCCTTCTGGTGACGG
TCCTTCTCGTCGCCTTCACTTTCTCCACCGTTTGGTCGGCGCCGGCACCT
CAGGACGACGCCGCGCCCGCTGGAGGACCTGTGTCCGGCCTTAGGGATCC
ATTCGACCTGGGCATCAACATTCCGGATATTTTCAACATGAAGCTGCTGA
CCGGACGTAGCCGCGGCACCGACCTCGGCATCGATATCCCGTCCATCCTC
AATCTCAAGCTTGACCGCACCCGTGGACGACCAGGCGGTCTCTTGCTTGA
CCTCTTCGGTGCGTCCGGTAGGTCTGGAGGAGGTCGGTCTCTCTTCAGGC
CGTCCGAAGCTGAGAACACAGTTCCCGAGAAGACCTCTTAGGAGTTGTGG
AGGGAAAGAGCACGCAGTCTGACTGACGACACCAAGCTCACCCGTCGGAT
TGGATGTGCGGATTGAAGCATAGCTGTGATGATTCCTGTCTCTGACTCAG
GTGGTTGTTATTACTCTTTTTTTTGCACTTTGTTATAGCGGGAAGTGCCG
GCTACAGGAAGTTGATCTCACGATCACCTGAATGAGCATTGCGGTGACGA
GCGATATAAATTT

>Tick_P8_A10  
CCGGGATGTTAAGCACACCTCTGGTGCACAACGAAAGGGAAGGGGTCAAG
GGCTCGTTCTTTATTTGTTAGAAACAACTTAATGAGCAAACAGACAATGA
AGCTTCATTGTCTGTTTGCTCATTAAGTTGTCTCTGGTGCACAGCTATAC
GATTTATACGATTTTACAGAGCGAAAGAGAGAGAGAGAGCATGAAGCATG
AAAATCACGGATGAAACATCTTACCTCGTCTGATTACACAGAAAGCGCCT
GTAAAGTGCATTCAAGATCAAGAGAAAGGACATTTGCCACGACATCGTAA
TTTCACGCGAATCCCCGCTGCGGTATGCGGTGGCCAGGCTTCAACCATGA
ATAGCGTTCTGTTCGCAGCAGCAGCGCGATAATGCACAGAATGTTCTGTA
TCGCTATAAAGACAAAAAAAAAAAGAGAGCTTCGTTTTTCTTTCAGCCAC
CGCGACAATGAATCCGAACCCTCAACCAATGGCGCGCGAATGTGCACGAG
GGCGACAGGATCCGCGGACGAAGAGGAAGCACCGCATCGAGGTCTTGCCA
TAGCGCCAGACATTGCCGGTAATCTGCAAGCGGCCAGTCTGAGTATATAC
ATGCTTTCGCCCGGTTCCGGGAAAAAGGCGCCGCAG

>Tick_P8_A11  
CGGGATCCCTGGAAGCCAACACCGTCATGGCACCATCCACAGTTGCTGCT
GCTGCTTCTTCTGCATCACAAAAGACTGTCGTCACACCTACAGCTAACGA
ACCAGCCTCAAATGAAAGTGAGGCCAAGAAAGTTCGGCTGAAAGTGACAG
CCCTGCCAGAAGGTGAAGTTACTGCAGCAACGACTGGCACAGCCAAGGTG
CCCACAAAGGGGCTCTCTGTAGAAGAGAGGATATCCCTTCGCTCCAAAAA
GTTCAACATGCCACTTTCGGACACTGCACGCCTCAAGGTACGGATGGAAA
GGTTCGGTGCATCTGCCCAAAAGAACCCAACTGCACCTAAGGACACCACC
AAGACCACCACAAGCTCTGTAAAACTGTCCCGGACCTCCATTTCTGCAAA
CCCGCCTCCGGTTGACTTGGCAAAGTTGAAGAAGAGAGCAGAGCGGTTTG
GCCAGAGCGTATCGACTGTGGCGAAAGATTTGGAGGAGAAAGAGCGGCTT
CTCAAGAGGAAACAACGGTTCAACTCCACACCAGTGCCAGATGCATCAAA
GAAAGCAAAGACAATCACCATCTAGACTCAACCATTTCTGCTGTTCAAAA
GAGCCGGCACAGCTACAAGTGCATCTGACTGTCCTCCAGGAGCTACTGGA
GGGTTAAAAATTGTTCGGGAACCCTCATCAACATCACTGTGTTTTTGTTA
CAAAGTT

>Tick_P8_B02  
CCGGGAGTTCGAGGCACTCGCCATGGACAGTGTGGGCTCGGGCAGCGGCA
CGCAGAGCGTGTCCGGCTCGCCGCCGGGCGAGTACGGCCAAGAGCTGCCG
CAGGCAAAGCCGTACGAGAAGGCGACAGGACCTCCCGTGCTGCCGCCCCA
CCTTCTGCAGGTCATCCTCAACAAGGACACGCCGCTGCGTTGCGAGCCGA
CGCTTTTGCCCGAACCCAACCATGTCATGCTGAACCACCTGTACGCCTTG
TCCATCAAGGACGGCGTCATGGTGCTCAGTGCCACGCACAGGTACCGGAA
GAAGTACGTCACGACGCTACTGTACAAGCCAATTTGAAAGAAAAGGCCCC
GCGCGGCCAGTGTCACGTAGCCGTATACGAATAGCCACAGTTATATCGTG
CCCTCCTCCGCATTTTCGATAATCCCCCCCCCCCCCCCCTCAGTTCAAGA
CGCTTCTTTCTTTTAAAAGGGGGAGCTTTAGGATGTTATAATTGCCACTC
GCTTGTTGTGTTTATTAAAGTCTATTCGGTTGACTTACTAAAAAAAAAAA
AAAAAAAAAAAAAAAAAAAAAAAAAAAAAAAAAAAAAAAAAAAAAAAAAA
AAAAAA

>Tick_P8_B06  
CCGGGATGTCATGCGAAGTTTTGTTTCACTTGTGTTACACGATACACGGC
TGTCGTTTTTGTTTGGGTTGGAAAGCGTTGTTTTCCTTGCGTTACGTGAC
GCCTGCGCATTCGCTTTGTTTGGTTCCATTCTTTGTCACATCTGCCGTAT
CTCTGCTGGTGGATTGTTGATATGGAAGGTGCCAAGGGCACGCTTTATGA
AGGAGAGAAGTTCCAGCTGCTGTTCAAGTTCAGCTCGAAGTATCCATTCG
ACTCTCCAGAGGTGACCTTCCTGGGGCCCAACATTCCCGTGCACCCCCAC
GTGTACAGCAATGGCCACATCTGCCTGTCCATCCTGACAGACGACTGGTC
ACCTGCCCTGTCCGTGCAGTCCGTCTGCCTCAGCATTGTCTCCATGCTGT
CCAGCTGCAAGGAGAAGAAGCGACCACCTGACAACTCGCTCTATGTAAAG
ACCTGCAACAAGAACCCCAAGAAGACCAAGTGGTGGTACCATGACGATTC
GGTCTGATGCCAGGGGGAGTCGCCACCTATCTCACCTCCAACCACTTCCT
CTAGTCACGCTGCCCCGATCGTGCTTGGTCGGTGCTGCCGTCTGCCGGTG
AAGTAAATCACTTGTCCAGAATGTCCCCACGCCCCCTCGTCACAGCAGGA
ACAGGCTGTGCCGAGAGCAGCAAAAATGAAGCCCAGCCTCTCTCTCTCTC
TCTA

>Tick_P8_B08  
TCATTTGTCCCAATGAAACCAGCACAGTTAGCATGTTACGTACAAGGGCA
AAATGCAAAAGTATCTTGAGTGACTGCAATCCACCTGGGCCTTTCTGCAA
AAATGTTTTGCTGGACTTCCTCAATAGGGTCTCTCAACTACTGTGCCCCT
AATAACCCACTAATTAAACGTTAAAGCCCATTATTTTAGAAATCTACTCA
TGTTACACTGAGGAGAATGCTCATGCAGAAGAACAACACTTCATGCATTG
TGAAATGCCAGTACATTTTTTTATTAGCCGAGCTCAAACCATGAGCACCA
GGAAACTCGTGAAATGAGATGCCACTTGATGTCCGTCCGCTCGATTTACA
GAACGGAACGCAACAGTAAACCATAGCTAAATGGTTTACAGCTGCGACCA
GTGCCGTCACACTTCAATGCAACGAAAGGAAAAACAAAAAGTTCACAGCA
TATCCACGGAGTGAATGATGATGAGTGGGCGAAGCTCCGGACGTTCATCG
CAGATCGTGCCGAGTTGCGGATTAATTTAGTTAACGCGCACGCTACGAAT
CCTTATGGTTCAACTACGCACAAGTGAAATTTCCCACCGGCACTTCATTG
CAAGTCAAGATCCAGTGCCTCTATATACAGCATAGACCGCTTATAACGTA
AGTCAC

>Tick_P8_B09  
GGATGGAAAATGACAATAGTACACAAGAAAAACAACAGCAAGCGGCCTGC
TTCCACTGTCACCCCCTATCGTTAAGTGCATCATGATGTCGCATACACCG
ATAAGGCCAATAGGAAGCACTTCATCTGCTGCATCGGTCTATTCGTTAAT
GCTCTGTAACTGCGAAGAGCGCACGTTCTTACAAAAAAGACACAAACATA
AAGCTCCTCTCGTAACATAGAAACAGCTGGAACACTAACAGGAACAGTGC
ACGGAACAAGGCGAACAATCACTCTGCAAAAGAGATAGTCGAAGAAAAAA
AAAGTACACGTGTCCAGGTGTCTGTAAACAAACCGACGCACAGTGCCGTC
ACATTGATTTGACAGGTAAGCGAATTCGTAGCACACACTCGCACGCAAGA
ATGGAGAAAAAAAGAAACGAAACAGCGACGCCAATAAAGCCTCCAGGTGC
AGAACCGTGCGTGACCCGAGCAGCGATCAATAAGGCACCAGCACTGTCAC
ATCGTCGGCAGATTTGTATGCGACGGGAAGCAAGGTCCCCGCTTGTCTGC
CTCTTCTAGGTCAGGTCACTTCTCTGTGTTCCTCACGCTCCCGTCTTGTA
CCTGTCTTTCTTCCTTTTGTTCAAGGCAGCACCGAGCACCTCCGGTTCGC
AGATTCTTAACTATCCTAACCAGAACTTTCTGGCAAATCGCCATGTACCA
TAAGCGCGAGA

>Tick_P8_B12  
CCGGGATGAAACACGCAGATTTTTTTCTTGTGCTATCGTGTGTGTGTGTG
TGTGGTTTGTGATGAGTATGAATGCATTGCTTTTTTTTTTTTTTTTCCCC
TCCTCCCTGAGCCTTGGAGTTTAGAATATTGCAGTGCAAAGGTTGGGGCA
GCCTTGATACATACCATTGTGTGCATGTGGTTTTTTTTCAAGGGCCTCCC
TCCCATTTCTGTACTCGTTCCTCCTGGTTTCACGTGTTCGAGGTGCCTCG
GATGTTATTTTGCGCACGTGACTGTGAAGACTGGAGTAGCAAGTGGCAAG
GTTTTCAGGCACTTCCGCCTTTTACGGAGGCCTCTGTGTCGTGTAAGATT
GCCCCACCATAGTGAGTTTCTAACCCCTTCTTGTGACGTCGTTGAGAGAA
GAGGGTAATATAAGAACACAGACAAAAAAAAAAAAAGCTGCACATGTGTT
GTGGCACATCACAATAGAGCTGCGAGGCAGGAAACAAGCACGACGGCATG
GCATGTGCGTGATGTTTTTCCGGTTGCCATGTAGCCTTGTATTTTTCTGG
GGCACTTCAGGGGGCTTTTTTTTTCCCTTCCCCTACAGGGTTGCAAACTG
ATGGGGAATCATGTCGTTGA

>Tick_P8_C07  
AAATACACAAAAAAAAAAAAAAAAAAAAAAAACAAAAAAAAACAAAAAAA
AAAAAAAAAAAAAAAAAAAAAAGGGGGGGGCCCCCCTTGTTTTCCCCCAC
GGGGGGCCAAGGTTGACTGGTCCCTGTTTTTTTTGGAAAAAGGGTCCCCT
TTGTGGGTCTTTTTAAAACACGGGCGTGGGCCCCTTTTTTATACCCCCAC
GCACGGGAAAACGCCAATGTTGGGTTTTTTTTGAAAAAACCTTTTTTTTT
GGGGGGGACTGTTTTGGCCAACTTCCCCTAACAACTTTTAATTCTCCAGG
GAAAAAAAAAATTTTTAGATTTTAAATGTTTTAAAAAGACCCCCTAATCC
TTCGCCTTAAAAATTTTTTCTTCCGGTGTTTTTTTTCAAAAATTTTTACC
CCGGGGCCCAGTGGTTTCTTTTTTTTTGGTTTTTTAAATTCCACCCCCCC
GGGGTGTTTTTTGGCCCCCTTCTCCCCAACGTGTGTTTTGGTTTTTTAAA
CACCCACCCCCCTTTTGTGGTGTTTTTACTTTTTTAAAAAACCCCCCCCC
CCCCCCCCCGAACCCAAAAACAAAAAAAAAAAGCATTTTTTTTTTTA

>Tick_P8_D03  
CGGGATCTCTGCGAAGGAAGAGCACCATGAGGGCCGTGCTCCGCCTCGCC
GTCCTTGCCATCGCTTTCGCCATTGCTGCCGCTGGTGGCCTTGGTGGACT
TGGTGGCCTTGGTGGACTTGGTGGTGGCTACGGTGGTGGTGGTGGTGGTG
GCGGCGGCGGTGGTGGCGGTGGTGGCTTCGGTGGCGGCCTCGGCTACGGT
GGTGGCCTCGGCTACGGTGGTGGCCTCGGTGGTTTCGGCTACGGCCCAGC
AGCTATCGGACACGGAATCGGCATTGGCGGCTACGGAGGCCACTACGGCG
GTACCTACGCTGGCAGCTATACCGGCAGCTACGCTGGCAGCTACGGCGGC
CACTACGGTGGTGGTCACCTGGGCGGCATCTGGGGCTAAGCAGGTGTCCG
TCTAGGATTTACAATTTTAGAAATGTACAGAAGATACGAAGAACTGACCC
GACCCTGGGAACCATCGGCTTATTTAATTCGACACCCGCACCAATAAATA
TCTTACGACAACTATTAAAAAAAAAAAAAAAAAAAAGAAAAAAAAAAAA

>Tick_P8_D08  
TCCCGGGATGAGATGATAGAGTGCGAAAAAGAAAGAATGAACGCCTAGTA
ATCAGACGCCACAGCCAAGATTATTAAAAACGGCAGCAGGCTGACAAAAA
GCTACAGCTCCTCGTGGTCGTACAGAAGAGCAACAGCACGCGCAATCTGG
CGGGCATCCCTATTCCACCGGCAAGACTCGTTAAACGGCCTCTCCAATCT
GGAAGAACATTATTCTCCAGCGGAAAACAAGCGCAACCCAACGAACAAGG
AAGATGAAGAGCGCCAAAGGAAGTACATGGGACAATCACACACACACAAA
AAAAAAAACGAATAAATAAATAAATAAATAAATAAATAAAACGCAACTAT
TTAAAGAGTTGAGACAAGGAGGTTGTTTACAGCTTCTTTTACTGCTAGCT
TGTTCTATTCATTATTATTATTTTCTTTCCCCACATCCGCACCAGGCACG
CCCCATCCCCCACCTACTTCCGTAATTGCTAACTTCCAGCTGTACATAGC
GAGGACATCTCTAAAACGCGAGCGCGCAGTCGCCCCCCCCCCCCCCCATT
CTTTCACCCTCCACACACACAGAAAGAAAGAGAACATTCTGCTGTGTTAA
TTTCCCACAATTATGCTCAACAATTTTGGGCTCGTTCCACCAGCCTTCGC
CGCTCAGAGGTGCAT

>Tick_P8_D09  
CCGGGATGTCCTTTGACCCCTCGAAGCTGAAACATGCGGAGACCAGTGTT
AAGAACCCGCTGCCGACCAAGGAAGTCATAGAGCAGGAGAAAGCTGCGTG
AAGAGCTGCGCCAATGCCAACACAACCGATGCCAAGAGAAACAAAGATCC
AGTCATCGTGTATCTCCTTGTCCCGCTTTTTTTTTTTTCTGCATCCTCCC
AGGGGTCTTCCTCTTCACATCCTGGGCATGCATCCCTCTTGTAACTCGGC
GGCCACACCAGCCATTTCTTAAGTAGCATTATTTCTGGCAGCCTTTCATC
AACGGAGGTGCTTGTATGTGTGTGTGCATGGTGTCGGTAGCAGTGGGTCA
TGTATGTGAGCAAGTCGGAAGGTGCTGTGCAGTTGGGGTTGGGGGTGGGG
GGGGATTGGGCGCTTGCCTTGGCTTGCATCTGTGGCCAGTCTGCGTTTTT
ACACACCGTCACCATGCAGCAACAGATTGTGTGAAAGAGTCCCGTTTAGG
CTGTCTCACGATTTGCGAACAAGATTTTTGGAGCTGGTTGTGGCACCTTT
CGTTATTGATGCATTTTGTACGTGGAAAGGCGGTCGGATGTTTATTTAAT
AAATAATTT

>Tick_P8_E01  
CCGGGATCAACAGCATCGCTGGAAGGCCCGGACGCTATATGGCGGTTGAC
GCTCAGCGGGTGCCGGTCGGTGTGTCGAGGCTGATCACTCCCTACCTACC
CGGACACCGGAACGCCCTGGTGTGCCTCCAGCTGAAGTACGTGGTCCACG
GTCCGGGCGCCGAGCGCATCCAGGTCGTGGCTCAAGACAAAGGCAACCGG
CCGCTTTTCTCCCTCGAGCGGCATCCCGAGTACGCCTGGCGGACGTACGC
CACCAACATGACCGTACAGCAGGACTTGAGGTTCTTCATTGAAGCCTACA
CGAACAGACAGCCGGGTATGATTGCCATCGACGATTTCACGTACAGTTTT
GACCCGTGTCGCTGAATGCTTCACCACGCTCAATGCGATCGTTTCACGAA
CATTCCACGTGGGAACCTGCGGATTCGAGCGAGGGCCGCTGCGATCTTCG
CTCGATTCCGGTTTCTTCCCCAGAGCGACGCGGAGACCACCGCTTCCATC
TAATTCACTCACATTTTTCTTGTTTATTTGTTCGCGTCCTTGTTTCGTTC
TGTTTTGTAAATATACTAAAAGCACTGTGTATATAATAAAGTTCACCACT
TCCGGTCTCCTCAAAAAAAAAAAAAAAAAAAAAGGG

>Tick_P8_E12  
CCGGGATCCTGCGCGGACGCCTCCCTTCGGTGACGGTGGGATTAACCCAT
ACGCACACACTCTTAATGACGTCATCGCCGGCACTTCGTCAACGACAGCT
GCGTCACCTGGCCTTCACTTTGTTACCGCCTTCGAAGTCCCACTCGGCGT
TCCCTGTCCGCCATCGGACGCCCCGCGGCTTTCCATATTATTTGCAAGTC
CTTACAAGGCGTCTCAGCGTCACCTGCTCCCAGAAGCTACCATTCCTGTC
CTCGAGCACTCCTGAGGCAGCTGCGTCAACTGCGTCACAGTGAACAAGGG
AATGCGTATCACAGCTACGGAACCCGTTGCAGGGCGTATCTTCGGAACTG
GTGGCCCTTGACTATTGCGCCGGACTGCTCATGCCTCACACTTTTCTTGT
GACGTTTCTAGTCATGCCGTCATGATGGCCCTATTAACCGTTCACGTCGC
CGATAGTGATTACTTTAATGTCTCTCATCGTGTCATCGGTCCATCCATCC
GTCATCATGTCGCGGTGCTTGTAATAAAAGCACCCTTTTGTTCTCCGAAA
AAAAAAAAAAAAAAAAAAAAAAAAAAAAAAAAAAAAAAAAAAAAAAAAAA
AAAAAAAAAAAAAAAAAAAAAAAAAAA

>Tick_P8_F03  
CCGGGATATTTTTGTTTACTTGTTCCTAACACACATAACAAGGGTTGCAT
GGACATTTTTTGCGAGCATCTTTCACACATTTTTTCTCGTTGACTTTTTT
TTCCCACCCCTTCTCATCCTCCCCCACTTCCTTGATAAGTTGTTGTTTTT
TTGCACTCTTTGCTAGGAATATTCTAATTGTGGCTCGTGAACTGGGACAC
CATATTTTTTTTTCTTTGGCCAGCTGAGTGTGTTGGGGAAGGGCAGTACT
TAGGGCGCAGGGACTGTGATTCTCTAGGTGCCCCCTTTTGAGCCTCTAGT
CTCTCCAGCCGCAAAATACGACGAAAAAAAATAATGGTTAAAACTGCACA
AAAAAAAGAACGTTGTTGCCTGTCGGGCACCGGCTCGTCAAAAAAAAAAA
AAACCTGGGAGCACACACAACACACACAAAGTGAGAACAAGGGGCGTGCC
AGAGGCTGGCCACGAGGCCCATCACCGCTACCAACCACCACACCCTTTTT
TTTTTCTTTATTTGTCTAAGATGCGCGGGGTCAGGGAGAAAAAAAAAATG
AATTACACAAGCTGCTGCAAACCATTATTTTTTTTATTGTTGTAAACTGT
TGTATCACTGCTCTAGAGACACTTAATAAAATGGAATAAAGAAAAAAAGG
GAAAAAAAAAAACATCCAACTCTTCGGCAGCAAGGCTGCTGAAAAAAAAA
AAAAAAAAAAAAAAAAAAAAAA

>Tick_P8_F09  
CCGGGATCGAGACGGTCCAGCAGACGCCACCGCAAGTGCGACGCTATCTA
TGGGCCTCGGCCGCCTTTGTGCATGAAAGCGCATGCATGCGACCTGAAGT
ACGAAGACTATAGCGATGTGCCCGTAAACGCACCGCGCATGCTCTAACGC
GCCCATTTCACTGCTGTACATCCCGATGTATGCAACTTGAGTTATGTGCT
GGGACATTTGGGTAGTGCCGTGTTTGCAAGTACGGCTCTTTGGGCTAGTT
GGTTAGATGCACTTGATGGAAACATAGCGCTAGAAGACAAGGACAAGGAG
CGCTCGTGTCTTCTATAGCGCTATGTTTCGTTCAGATGCCGTGTTTGCAT
CCCGTCCTATACGCCAAAAGCAATTTGAATTCCTTTTCTCCCTCGCTAGC
GACTATATACATGTCTCGTCAATGAAATCGTTGAACGACGAGGAATATCA
CTGAGAAGCCAGTGTTTCAACCAGGATGTCGTTGTCTTAGTAGAGGCTGC
AAATGGACGTCCAGCTATACGCTGACGAAGACAGTTAAAACTTCTCGAAA
CGTTGGCTTTAGGCAGCTGGTCGACTACATTTCAACCGCGCGTTCAGGCC
TTTGCCTTCCATTGAACTTATGTTGTTATTTGCTTGTTCTGTGTATCGTT
TCGTGTAATATCGCATTCATATATAGCATACACGCTATTCTAAA

>Tick_P8_F10  
CCGGGATCGGCAGCGCGCCACGACTGCGGTCCCTGCAACTTGGAGCGGTG
CGAGCCCCCGCCGGCCCAGTGCCTGTCGGGCATCGTGCAGGACGCGTGCG
GCTGCTGCATGGTGTGCGGACAGCGCGAGGGACAGCGCTGCTACCACCCC
TCGGTGAAGGACAGCCTGGCCGACGGACCCTGCGGCGAGGACCTCGAGTG
CCGGCTCCGGCGCGACCTGGCCCCGGGAGACCCCGCCGAGGCCCTGTGCG
TCTGCTCGAGGCCCGAACCCGTGTGCGGCTCGGACGGCGTCACCTACGAC
AACGTGTGCCAGCTGACCGAGCAGCGGTACCGGACGAGGAACGGACTCGA
GGCCGCCTCGCGGGGACCCTGCTACACTGCACCCCGAGTGCTGACCCCTC
CCGAGAACACCCGCAACCGGACTGGTGGACGGGCTGCCATGACGTGCGAG
GTGACCGGCTTCCCGGTGCCCACTGTCGAGTGGCGTGTCGACCGCGGAGA
CGGACCGCTCAAGCCACTGCCAACGGACAGCTCTCGCATCAGCGTGCAAA
GCCGCGGCGGACCGGACAGCTTCGAGGTGACTAGCTGGCTCCAGCTGCTC
GATCTGCGTCCTGAGGACACGGCCACATACTGGTGCGTCGGGGCCAACGA
GAACGGAGAGGCATCAGCCGCCGCCAAGCTCAACGTGCT

>Tick_P8_G05  
CGGGATGATGATGCCAACGAGAAGAAGAAACGTCGCAAGGCACCACCGGC
CATGGCAGCCACTGAACTGAAGACCATTCCAAACGAAAAGTACGGCTTGC
AACAGGCAGTACGGGCCCACCGCGAAAGGAACAGTATGCTCATGCTCCTC
AACACCGAGCTAAACCAAGAGTTGGTGGAGGCCACGGAGGAGCGGCTCGC
ACTCGAGCTGCAGCTTGAGAACCTCAAGCCCTTCTCTTGCTGATGCAAGC
AGTTGAGAACACCTCGTCGCTCCCATCTCCCTCCACTCCACTCCTCGGCC
CCCCACCGTCACTGCTTGGCGACCGCTCAATTTGTCGGAATGCCTCCCTC
TTCATCTGGTCTTAAAATCTTCTCTTCTTGCTGTTTCCTGAGGATTCGGG
GAGAACAAAATGAAATTTGATGTCAAGAGAGCGTTTGAAGAGGGCCAGTG
AGGTAACAAAAGTTCTGTGGAGCATGTCTTAGCTAACCGCGGTTAAATAA
AGCCTGTAGTCGCTGCAGCTTGTCGCANAAAAAAAAAAAAAAAAAAAAAA
AAAAAAAAAAAAAAAAAAAAAAAAAAAAAAAAAAAAAAAAAAAAAAAAAA
AAAAAAA

>Tick_P8_G07  
CCCGGGATCAGCTGTCACCCGTGTGTACCAGTCTGCTCCAGCTGTTGCCA
CTGTTGCTGCAGCCCCAGCTGTGTCCCGTGTGACCACCTACACCCAGGCT
GCTCCAGTTGTCGCTGCTGCTCCAGCTGTTGCTACCACCTATGCCGCTGC
ACCAGTCGCCACTGTCGCTGCTGCTCCAGCTGTGTCTCGCGTGACTACCA
TCCACCAGGCTGCTCCAGTTGTGGCTGCTGCTCCAGCTGTCGCCACTTAC
GCTGCTGCCCCAGCTGTCACTGCTGTCCACGCCGCTCCAGCTGTTACTAC
TACCACTGTCCACCATGCCCCAGCTGTCGCCACTGTTGCCCACGCTGCCC
CAGTCATTGCCGCCTACCAGGCTACTCCGGTCTACGGCTACGGTGTTGGA
ACCCTCGGCTACGGCGCTGGCAGCTATGCCCTGGGACACGGCATTGGCGT
CTATGGCCTGAACTACGGCTACGGTCTTGGCACTCCCTTCGACTACACTG
CCCTCGTCCGCAGGAAGAAGTAAATCGACGAGGTAATCTACAAGGGGGAC
ATGTGTACAGAAGACAACACATATCATCGAGTCACGTAATAAATGTTATA
CAAACGCG

>Tick_P8_G11  
GATTCCCGGGATGCACTCCATTGGTCTTCTGTGGTGGATGCTGACACGGG
AGGTTCTCCGCATGCGCGGATCCATCCTGCGCGACATTCCCTGGGAGATC
ATGGTTGACCTGTTCTTCTACCGCGATCCTGAAGAGACTGAGAAGGAGGA
GCAGGCTCAGCAGGCTGTTCCTGAACGGGCTGTCAAGGAAACTGCCGAGT
ACACGACCGAGCAGTGGGGTGGTGCCGACGTGACTGCAGCCCCTGCCGAG
GTCACCGATTGGTCCGCAACCGCCGATGTGACAAACTTTGCTGCTGCTGC
GCCTGCACCTGCCGCTGTGGGCGTGCCAGCCGCGACGGAGGACTGGTCCG
CTGCTGCCCCGGCGGTTGAGGACTGGTCTGCAACACCAGCTGCACCAACG
ACCACTGGCACCGAATGGGGTGCCAGTACCGACTCCAACTGGACCTAAGT
TGCTCCTCCACTGTCATCATGAGGGCAATAAAACTTCCCATGTGGTCATA
CATTTGCNAAAAAAAAAAAAAAAAAAAAAAAAAAAAAAAAAAAAAAAAAA
AAAAAAAAAAAAAAAAAAAAAAAAAAAAAAAAAAAAAAAAAAAAAAAAA

>Tick_P8_H02  
CGGGATCGGGTGGCTTCCCTGTTGCGATTGCTTCGTCATCCATCAGAGGC
GGCGTGGACCCCGGGTCGGCGCGGCGCTGATTCATCGCGCCCTGAGACGA
AGAGACCCCTAATGGAGGAGAGGGGGTCTTCGAGGGTCGCCGGCCCGTCT
CGTGCGGCGTCTGGCCCGTCGCGCGCGCGTCTCCTCTGGCAGCGGCGTCT
GGCGTTGCTCAGCGGGAGTCGCTTTGCCCCCGCATTGTTGACGGAGAACG
TTTGCTGCTCGACGTCGTTGGTGCGGTTGGCCGGAGCACTTCGATTCGCG
AACGCATAGGCGTCCTAATGTCATCTTTCTGTACTTTGGAACCTCTATTG
GCGACGTTTATTTGTGCGACCGCTTTTACGTCTTCGAGGCCATACTTTCG
GCTCGAGTTACTTGCAACAGCCTATTCGCACATTTACGATTTTCTTTCTT
TATTCTGCAGAGATATATTGCAAATATTCTTCGCTAAAAAAAAAAAAGAC
AGTTCATTCCCGCTCATTTCGTAGATGCACAGCGCGTCTACTAAACCCTC
GTTGATGAATACGACGCGTATGAAGTGCGTCAGTTCTTGTCTCCCGACTG
AGG

>Tick_P8_H07  
GGATACAGAATATTGGATGCTATGTGTGGGAAGAAGCCGTGCAGAATGAC
GTAAGACACCCCCTCCCCCCCCCCCCCACACAAACACGCACGAAACTGTA
CTGGGAGTCAGGCTATGGGCTTTGGACAGTGTAGTTATGGCCGCAATTAT
GTTAGCTATTACGCCTGCGGTTGATAGCATTACACTTGGTATGTGCAGAC
CCAGCGTCAATTTTTTATGCCTGCTTGGGGCAAAACTATTTGACCATTTG
TGTCATTTTCCATGCAAACCTACCACCACTGAATCAATTTTCGTTAATTA
CCCAGACTGTTAATTGGCTCCCAGATCGTGTTGTATCCTGCACATATCTC
AACTCGAACCTTGACCTCCCTTTTCGTACATGCTTTCAATTTTTAACAGC
GCAGCTTCTGAAGGTCGAGGCTGTGACGTGCGTCGGATGATTTCGTATGC
TGGTCACGCAGGAGGGAAAAGCGGATCCCCTCTTGCCCTCGGACCACTGC
AACATGACTGTGATCACACGAAGGCCAATGTGCGATAATCTGTGGCTGGT
TTAGCTCGAAGTTGTCGGTTCGATCTCCGGTACCCACAGGATATCGCTTG
ACACCCTTGCACACTTGAAATACTCGCCAGTTACGCCACGATT

>Tick_P8_H08  
CGGGATCGGGGGCGATGCTACACGAGACGATGCCTCGCACCAAGCCATTA
GTCGCCCCGCTAATTTATTGCCTTGGCGATCCGGCTTCGGTGCTTTGGGG
CAAACTTGGGGGTGAGCACGGTCGCTTATCACGCAACTGCTCGTACGGCG
CACGCGCGCAGGCGGTTACGCCAGCCAGCCTTGTCTATAAGTAGCCCCGT
GTTTGGGCGAAGGACTTGGTAGGGCGTCGTACTCGGTTGGCAGTGGGTTT
GCCGAACGTGCCATCCCCGCACACGCAAAAAAAAAAAGAAGAAAGGACGG
TCGCTTATCACGCAACTGCTCGTACGGCGCACGCGCGCAGGCGGTTACGC
CAGCCAGCCTTGTCTATAAGTAGCCCCGTGCTTGGGCGAAGGACCTGGTA
GGGCGTCGTACTCGGTTGGCAGTGGGTTTGCCGAACGTGCCTTTTTCTTC
TTCTCCGCACAAGCCATGAAACACGGTCGCTTATCACGCAACTGCTCGTA
CGGCGCACGCGCGCAGGCGGTTACGCCAGCCAGCCTTGTCTATAAGTAGC
CCCGTGCTTGGGCGAAGGACCTGGTAGGGCGTCGTACTCGGTTGGCAGTG
GGTTTGCAGATTGTGCTTGCTTTGCTTGT

>Tick_P8_H09  
CCGGGATGTGCGTGAAAAATTACCCAAACCACCATTACGAACATCTCGTG
TTCAACGCTAGAGCGACGTACAATTCAGCCTTCTTCGCTCTCTTCCCCAT
TTTTGAGCACGGAAAACGTATATGCCCGCTATATGAATGCAGCTAAATTC
GGTCTGACTGCTTGGTTTAGAAATAAATGTGGGGTAATGTGATTCATTGT
GATAGCATCTCTCAGTTTTGCAAACTGCGAGACCACAGCCGCGGCAGTGC
TCGTGGGATTAGTCAGCTCATCTTCTCAGGCGGCTGTTTGAACAGCCTAT
TCATTTGGTTGAAATCTCTTGCGATATACCATCCGTTTTGTAATTTCTAT
CATGTTTTGTTTGGTCACCGTGGCGACATGTTACACCGAAAACCTTGCCA
ATATTCGAAGGCCATGAGACAGAGACAGTGTGTTGGTTTTGATGACTCCA
GCCACGAGTTTGTCAGGTCGTGAAATAAATTAGAAGTTTCGTCACGCGTG
AATTAGCCTAATTCGTATACGCCCGCCGCTTGTCTTAAGTTTCTCAGTAT
AACCGTACGCTACTAAGCGCTTGTAGAACGTGCTGTTTTCGATTAACGCG
ATCAATCATTAAGGGTCGTAGGTCGTTGTTAGCTGTTTGACGTATAAGCT
TCCATTTACTAAAACCACGTCCCCTAT

>Tick_P9_A04  
CCGGGATGCAGGAAGCAGGTTCACCGGGCCAGTAATCCCAGCTAAACATC
CGCCACCCCGCCTCATCGCCGCATAGACGCCGCGTGTTAAAACGCTTTCG
AGACTCGTGTGCTCACATGCGCTCGATACCGCTCGACCCATATCTGCCAT
ATGGCTCGCAGCTGCCGCTGCCTCTTCGTCCCGGCCGAAGCGAGAGGGCC
CTGCTGTCAGGACAACAATCGGGAAGCTTCGTTTCGTTGTCCGCGCAGAC
CGTGTCGCCGGCGCATGTGCCAATAATGAGACGCTGCAGGTACAGGCGAA
CTAAAGACAAGCGAGAAAGAGAATAGACAGAAGGGAAAGGGGAAGTGAAA
AAATAATAAAAAAAAGGGCAGAAGGAAGTAATAAGAGACACCAGACGCGT
GTGCGGCCCGCTGCCACCACGGCGAGGCCCCGCCCAACGCGGCGGATGAC
TGACTGACGTCGTAAGTGTACGGTACGCGTGGTGTACCCGTCATATACGG
CGTGCACGATGGCTCACGGCACAAACGCACGCACGAACGCGGCCCCGTGC
GTGCTGTATCGTCTGCGGGGCCCCCGGCTTTCCCCTACGTGACGTGAGCA
GCGCCTCGCGCCGCTCTACATGTACAG

>Tick_P9_A06  
GGATGAAGAAGAACAGGTCGCCATGGCTCAGCCCCCATTGTGCGCCCAGT
AAAGCAGGCGACATCAAGGCCGCGTTCCTGGACTTGGCGCGGAACAGGCA
CCCGTCGGCTCGTGACGTTCGGTTCCCCGTCGACACTACCCGAGTACTGC
GCTCGGGTAGCCACGTCTCGCGAACACCTGGGCGGGATCACGCCGAACCG
AGGTCGACTCGAGGTCGACCCGAGGACGCCAGAACGGTCCTGTTGCGGCT
TACCCGCACCATGTCTTCTCACTGCAAGACTGCGGCTTGTGCACCCGTGC
CCGTATTCAACCTTTTCTCAACCAGTCTGTTCGTTATGGCAGTGCTGGTC
GTTGTCGATCCCCATGGAAGTCTTCTGCCACTGCATGTGACCAGCCATGA
ATAGGAAATGAAGGACACACCGATTCACCCCAACCGCAAAAGTGGCCCAT
GGTGCGGCCCGCCAGGAAAATGACCGCTCAGCGAGCATGATATCTACAAG
GCGTTTAATGGGTGTTCCCGGCAGTGACCGAATAAAGAAAGCCAGTGGAC
TTGGAAA

>Tick_P9_A07  
CGGGATCTGCTGTCTGGTGCCCTCCGGTCGCCCCTGGGGGGGGGTCGGGG
TGGGGCCTGAGACGTCGGGCTTTTTTCGTCTGGTGGACGGTTTTTATGTT
TGATGATTGTAATTTGGTTGGTGTCCCCCTTTTTTTTCACCTTTAATTTC
GTCCCAACCAGACAGAGCCCTGTCGTATGTTCACCTTTAAACCTCTTGAA
TAGTATTTGTTGGTAGCATGTCGTTTAGACAATGTATTCCAAGTTTAGCT
GAATGCTTATTTAAAAATTTACTTCAACGCATTTCTTAAAGGGGTCATGA
AACGCTTTCTGAAAATTTTGTACTAAGTGCATATTGGGGATAAACAATGT
GCATTGTTCTATTGCATTGTGTCGGTTTATTAGAGCAATAAAAAACGTGG
TCTCGGTTTCNAAAAAAAAAAAAAAAAAAAAAAAAAAAAAAAAAAAAAAA
AAAAAAAAAAAAAAAAAAAAAAAAAAAAAAAAAAAAAAAAAAAAAAAAAA
AAAAAAAAAAAAAATAAAAAAAAAAAAAAAAAAAAAAAAAAAAAAAAAAA
AAAAAAAAAAGGGGGGGGCCCCCTTTATAATTTCCCTGGGGGGGGCCCAC
TCCCCCCCCCCCCTTTTTTTTTGAAAAAGGGGC

>Tick_P9_A12  
GATTCCCGGGATGGTTCGATGACATGTCGGACACGGAGCTGCGGGACCTG
ATGCCATTCTTTGACAAACTGAGCCGTGTTGAGGATGTGTACACGGTGCT
GCGCAACTCCAACAATGCGGCTGGTGGCGGCGGCGGTGGTGGCTCTCCGG
CCTTCCCTGCACCTCTGCTGATGAATGGCAGCGCAGCGGCTCTGCACAGC
AGCGGTTCCTAGCATTCCGCACAGTGCGGCTTGTGCAATAGCCCCTTCTC
CGCCGGCAGTACAAAAGCGCTTACGGGTCCCGTGCTAGTCTCGCCGGCCT
ACTTAACGTCGGAGGGGGGCTGCCCCTTTGTGCCTTGTCTCTTCCATGCT
GGAGGAGAGTTTGTATAATAACGGTGTTCCATAATCTCACCTGTATCATA
GATTAAAGACGACTATTTCAAAAAAAAAAAAAAAAAAAAAAAAAAAAAAA
AAAAAAAAAAAAAAAAAAAGG

>Tick_P9_B02  
CCGGGATGCCAGACGGTTGGCTTCACCCAAGAAGTAGTGGAACGGGAGTG
TGCCTATGCCATGGAGTGCATCCGCAAGGCACCACACAATGAGAGCCCCT
GGAACTACCTGCGCGGTGTGATTGATGCCGCAGGAGGCGCCGAACGGCCC
GAGGTGCGGGACTTCTGCGAGGGCCTCTACGGGGACAGCTGCCGCGTGGC
CTACTTGCTGGCCTTCATGGTGGATTCTCTGGCTGGTCGCCTGGAGACCG
AGCCGAAGCTGTTGGGGCTAGCGCTCGAGCTGTGCCGCACGCTGGCACAC
GAGCAGGATGTCATTCGGCACGAGTACTGGAACTTTATGGCACGTGACCT
TCAAGCCCAGTATGGACAGAGGGACGTCGAATAGCTTGCAAGTTGGAGTG
CAAGCTACATGCTTGGCACACATTGGTAGATGTGACTCCAAGCAGTCGTG
TAAACATGGTACCAGTTGTTTTCCTCTCCACTGCTTGTGTTAAGTTTAAG
CTGAACCATTTTCGTAAGCCTCCAGGTTTCGACACTGTAGGTAAGTACAT
AAACTTTTGACCAAACAACTGAATAAACTGTACATACTGGACACTTAAAA
AAAAAAAAAAAAAAAAAAAAAGGG

>Tick_P9_B06  
CCGGGATCGCGCCCGGCAGCTCTCATTGGCTGCTGGAGGAGTGACGTCGC
AGCCCGACAAGACCTCTCAAACCTAACATGGCGCCGGTCCTAGCTACACA
GTCGAACCGATGCGATGCTTAGGCGAAATGGCAGGCCTTCGGCCGCGTTA
GGAAAAAATGAAATCGTTTCGTGCATCTTGTGAACGTTACAAGCAGCGAT
GAGCACCAAGGGACACTGTGGCCAACAGCAGCATGGAACCTACGTCGTGC
GAGTGTTGTGGAGTGATGGAATGCCAGCCACGGATAGCAGGCCTAACGAC
TGCGTCGGTGAGTGAGCCAGTATACTTTTTGAAGTGCGTGCGTTATTTTT
GTCAAAATCAAGTAAAGTTTGGTGCAGTTTAACAAATAACAATATCGCTA
ATGTAGAATTGAGTAGTACTAGAAGTACCGGGTATGTTACAGAAAAATAT
AGGAGTAAAAAATTCAGCCGAATTGCCATTGTTTGAAACACGTGTTTTTA
AAACTATATAAATGGGAATAGCTTCTACAAATTTGCACGTAGGAGTGTGA
GATTTAGCGCGTAGGACGTCTGCATGGATATGCATGCTATCTCGCAAAAC
TATGGCCGTAGCTATATTAATAACGACGTTATAAAGATATTAAAATTAAA
ATGTGTTTTTATGTTATATGTCACGTATCTATCAATTTATCTTTCTCTAC
AATGAGTATAATAAAGGCTGTGTCGTTGTATATTATCACCTGCAATTTAT
TTGGATCT

>Tick_P9_B11  
CCGGGATGTCTGCGAAACTTCGACGTGTTTTTCTTTTTTCCCCACACGCT
TGTTTTTTAGTTGTACCGTGTTGTCCTCGTGCCGTTCTGTTCACTTTCTG
GGTTCTTTGTGCGGTTCTCTTCAAGTGTCAAACGAGAGTTGCTAGATCGC
CAGACGTCCTATGCTGTTGTTCGCGCTGCATTTTCGCTGCATCTGGGGAG
ACTGTGTGTGCTTGTGTGTACATTTCAGCTTTTACTGTTTGTGTGCTGAA
CTGTTTGGGCTGTGCTTTCGTAGACTGTTACTTCTGGAAGGAAGTTAGCG
CTGTTTCTGAGGAACGAAGAACGGTTGTACAAGGCAGGTTGACAATGTAC
AAAGGAAGGAAAGAAGCTATAGTTGTGTGTTTTGATGTTCCGTGCTTTAT
CTCTGCTCTTTCTGTGAAGAACACTGGGCTAAAGCATGCAAAGGACTTAT
TACGAATCACTGCGTCTTACTTTTCAGTGGCCTCGCATTCGTTTCTTTTT
TTTCTCTTGTATGCGTTATTCTCGGCTAGCCGCAGTTCTCTGTGAAAGCG
GTGCAACACGACAGCTGTGAAGCGCCTTATGACTCTTTTTGTTACCACAG
TTTTTGTTCTTGCCGACTACATTCGTGTTGGTGTGTATCCACAAGTTATG
TAATAAATGAGTATGACAGTGATCAAGTTAAAAAAAAAAAAAAAAAAAAA
AAAAAAA

>Tick_P9_C03  
CGGGATCGCGCGCCTTTCGCTCTCGCTGTCTCTCTCTCTCTGTCACAAGA
CAGCAGATGGAAGAGTGAGAGAGCTCGCGCGCCGGGAGGCACGCGCCAAG
GGCGAGCGCGAGCCTCCCGGCGGCGCGAGGTGGCTACATATATACATACT
ACTACTAGTCTACTACTACTACAGAGGGGGGATTGATTGTGGTTCGGTTA
GGAAAGGATGCTAATTTCTGCAGCCCGTGTAGGGAGCACGGCTAAGCGTC
CGTGGGGAGGGGGAAAGGGAGTGAAGGAGAAGAGAGCAGAGAAAGGCCGT
AGTGGAGGTCTCCGGAAATTTCGACCACCTCGGGTTCTTTAAAGGTCCCA
TGACACCAAAATTTCAAACCCGATATGTTTGTGTTGTTTGGTTTTCGAAC
ATCTGAAGGCACTTGTGGCCAAGTATTAACGGCGAACGTTGTCGTTAAGA
TATTTTAATATGTATTTAAAGTGACCAGAAATGCTCATCTGGGTTTGCGG
CACCTCGCGACATCGTCACTAGTATGACGTAGTTTGTGGGCCATCTGTGA
CGTTTCACTTTTGTAAGTTGATATTGTGACGTCACAGAGCGACACGGGCG
CGCCGCGCTATGGCCTCCGAGCGTGGCCTCCAAAAGCCGTATTTTTCTGC
TTCCTCTCGGTGTTGGTCCCT

>Tick_P9_C05  
CCGGGATTACAGAAGCCGTCACAGGATGAATGGGGCGCAGGCTTGGACGC
CATGCAGGCTGCGCTCGAGCTGGAGAAGACTGTCAACCAGTCTTTGCTGG
ACTTGCACAAGCTCGCAACCGACCATAATGATGCTCAGCTGTGCGATTTC
CTGGAAAGTGAGTACCTGGAAGAGCAGGTGAAGGCAATCAAAGAGCTTTC
TGACTACGTGACCAACCTGAAGCGTGTTGGCCCTGGCCTCGGAGAGTACA
TGTTTGACAAGGAGACCCTGTCAGACTAGGCTATGTATGCAGACACAAGG
TGTGGTCTGTTTGTTGGTGAAGGGCTTGCACTCGTCGTGCAACTGTGTAT
CATTTGGCCCTTTCTACCATGCAACAATAAAATAGTTATGAAGTCCAAAA
AAAAAAAAAAAAAAAAAAAAAAAAAAAAAAAAAAAAAAAAAAAAAAAAAA
AAAAAAAAAAGGGG

>Tick_P9_C07  
CCGGGGATAAAAAAAAAAAAAAAAAAAAAAAAAAAAAAAAAAAAAAAAAA
AAAAAAAAAAAAAAAAAAAAAAAAAAAAAAAAAAAAAAAAAAAAAAAACA
CAAAAAAAAAAAAAAAAAAAAAAAAAAAAAAAAAAAAAAAAAAAAAAAAA
AAAAAAAAAAAAAAAAATTAAAAAAAAAAAAAAAAGGGGGGGGCCCCCCG
CTGGGGCCCCCGGGGGGGGCCCCTCCTCCCCCCCCCCCTTTTTTTGGGGG
GGGGGGGCCCCCCGGGGGGGTTTTTTTTTGGGGGGGGGCGGGGGGCCTTT
TTTTCCCCCCGGGGGGGGGGGGCCGCCCGCGCGGGGGGGTTTTTTGGGGG
GGCCCCCTTGTTGGGGGGGGGGTCTTTTGGGGCCCCCCCCCCCCCGGGGG
TTTGCGGCGGGGGGGGGTTATTTTTTTTTTTTGGGGGGTGGGGGGGGGCC
CCCCCGCCCCCGGGCGCGGGGGGGGGTTTTTTCCCCCCGGGGTTTTTTTG
TGCATTTTTTTCCCGCGGGGGGGGGGGTCTTTTTTGGTTGGGTGTTTTTT
TTCCCCCCCCCCCGGGGGGTTTTTGGGGGCCC

>Tick_P9_C12  
CCGGGATGCCCCAGCTGTCACCCGCGTGTACCAGTCTGCTCCAGCTGTTG
CCACTGTTGCTGCAGCCCCAGCTGTGTCCCGTGTGACCACCTACACCCAA
GCTGCTCCAGTTGTCGCTGCTGCTCCAGCTGTTGCCACCACCTATGCCGC
TGCACCAGTCGCCACTGTCGCCGCTGCTCCAGCTGTGTCTCGCGTGACTA
CAATCCACCAGGCTGCTCCAGTTGTGGCTGCTGCTCCAGCGGTCGCCACT
TACGCTGCTGCCCCAGCTGTCACTGCTGTCCACGGCGCTCCAGCTGTTGC
TACTACCACTGTCCACCATGCCCCAGCTGTCGCAACTGTTGCCCACGCTG
CCCCAGTCATTGCCGCCTACCACGCTACTCCGGTCTACGGCTACGGTGTC
GGAACCCTCGGCTACGGCGCTGGCAGCTATGCACTGGGACACGGCATTGG
CGTCTATGGCCTGAACTACGGCTACGGTCTTGGCACTCCCTTCGACTACA
CTGCCCTCGTCCGCAGGAAGAAGTAAATCGACGAGGTAATCTACAAGGGG
GACATGTGTACAGAAGACCACACATATCATCGAGTCACGTAATAAATGTT
ATACAAACGCGTAAAAAAAAAAAAAAAAAAAAAAAAAAAGGG

>Tick_P9_D03  
CCGGGATGTTGTGGCGAGCACAGTTATGCATTGACTCCTGTGGACGCTGA
CGGGGAACCGAGAATTTTTCGTTGTAGCGAAAATTTCGTTGAAGCGACGA
TCGTTGTAGCGAGAGTCGACTGTAGCAGTGGCGCTTGCTAAGACGGCGGG
TAACGTGATCTTGATTTGACCAATCAGGTATAAGTGCACGTGTTTCAAAT
ATACCGGCGGATTCACCCTACATACCACATGCATGCCTTAGCATCACATA
AAACAGCAGAAAAACAGGACGGACACAGGAAGTGACAGTAACATGTGCAC
TGACTTTCAACAATGAAATTTCATTGCAGGAGCACAAAATATGTAAGGAA
AACGTGGTGTACATGGTACGATTAACAATGAGGTCTCAATCCAATTGCCT
TCTCAAGTAACTGGTTGAACTATGAACTGATACAATGGAGCATCCGTTTC
TTTCATATCGCTCTCTTTTCCTGTGCTTTGCGCTTCACCCTCCAAATATG
TAAAAGCAATTGGCCCAAAACTTGATCTTTCTGATACAATGGAATACCGT
GTGCAATTATATGATTTACAATGCAAAAAAAAAAAAAAAAAGGG

>Tick_P9_D05  
CCGGGATGACGAAAGATGGCCCGGCGCTATCAACAGATGCACGCTTTTGA
GACGTCCTTTTGTGGCGATGTTGGCGTCGCCTCAGAGTAGCGGTGACCTC
TATGTGCGTGTAATGGTCCCGCTCCACACGCTTGAGCACTGCGCGCTCGT
TCCGAACACGCGGGCAATGCTTGGATGAGGCTTCATAAGCACCCTAGCAG
TTGGTGCACAGTTGCGCGACAGGCGTCTTCTGCATGAAATTCAGAACACC
GGCGGCACGCGACATGGTTTTGACAGACACGTTTTACTTTTCCGATCATG
AACCATTTATAACATTGCAAGGGCTTCGTTACGTATAGACGAACTGGATG
ACGGACGTGGCCAACATTGACTTGCGAGGGTAGGCTGTCTTCTTAGAAAA
CAAGCCTCAAGCAGGGAGTGCTGCCGAGTCTTGCGATGTGCATGATGAGG
GTGCCTTCTGAGATCGGGTTTATCAATATTGGCAAGTCTTAAGTTGGGAT
AGAAATATCGACGTCACAAATGACACTAACGATGCTTATAAAGCCAAAGG
ATCACAGGTCGCACTTTGATGTTGTCGATTTCCGTTGCGCTCCGCAGACT
TTGCAGCCCAATCCAGTGCAGAACGCTGACAGCGAATACATCCTTTCGTG
AGTTGATTCTCAGACCTTTTATATCATTTGGCACGAGTAGGCAGGACTTC
TCTGTTCAGCAGAAGTAAATTGCTCACTGATTCA

>Tick_P9_D07  
CGGGATTGCAGATGTCGGTGGGCAGCCACCGACCTTTCCCTTACCCAAGC
ATCAATCGTACCTCGGTGCTGTTTGTCTCCGTCTCCTTCATCATCCTCAT
GATCATCTCCCTTGCCTGGCTCGTCTTCTACTATGTACAGCGCTTTCGGT
ACATCCATGCCAAGGACCTGCTTGCGAGGCGACTATGCAGTGCTGCACAG
AAGGCGCTGGACCGCATTCCAGTGCAAACACTGCGGCCAGGCGAGCAAGA
GTCCGAATGCTGTGCTGTCTGCATCGAGCCCCTCCGGCCGGGAGAACTGG
TGCGCCTGCTGCCATGTCGCCACTCGTTTCACAAGCCATGTGTCGACCCG
TGGCTACTCGAGCAGCGCTCGTGCCCCATGTGCAAGATGGACATCCTCAA
GCATTATGGACTTGTGTATGCAGCTGGCAGCCAGGAGAGCGTGCTAGAAG
ACGATCCAGAAGCCCGTTGAAATCTACCTTGTGCACCGCCTTCCTTCCCC
ACTGTACTGTGTGTGTGTGTCTGTTTGCCTCACCAATAAACCTCACCATC
ACCCAAAAAAAAAAAAAAAAAGGG

>Tick_P9_D10  
CCGGGGATAAAAAAAAAAAAAAAAAAAAAAAAAAAAAAAAAAAAAAAAAA
AAAAAGAAAAAAAAAAAAAAAAAAAAAAAAAAGAAAAAAAAAAAAAAAAA
AAAAAAGAAAAAAAAAAAAAAAAAAAAAAAAAAAAAAAAAACAAAAAAAA
AAAAAAAAAAAAAAAAAAAAAAAAAAAAACGGGGGGGGGCCCCCCCGGGC
CCCCCGGGGGGGGGGCGGGGGGGGCCCCCCCCCCCGGTGTGGGGCGAGGG
GGCCCCCCGGGGGGGGGG

>Tick_P9_D11  
GGATGCGAAATGGCTAGCGAAAGCAAAGAAGAGGAAGAGCGGGAAGCCCG
AGAGCAGGTGCGGAGGGAGCAAGATGCTGCATACGTGGCTTCCCTCAAAG
CTGACCAGGAGAAGGACAAGGAAAGGCAAAGGTTAGAGCAGGCAAAGCTG
GAGCAGGAGACGGCAGAAGAGCGACAGAGGGCGCTGCAGCGGGACGAGAA
GTTGCACCAGGAGGAGCTGGACAAGGCGGTGCGGGAGTCCCTAGCAGCTC
TCGTTCCGGCCGAGCCACCCGAGGACGGATGCAACGGCGAGCCCGTGACC
CATCTGCGAGTGCGGCTACCCTCGGGCGAAGTGCTGACACGGCGCTTTTT
GGCCAACTCTCCACTCAGCCAGCTGATGCTTTACGTGGCCTCGTGCGGTT
ACCCTGGGGATAAGTTCCGCCTGCTGGCCTCGTGGCCCCGACGAGACCTC
TCAGAAGTCGATGGCAACAAGACCTTGAAGGAGCTCCAGCTTTTCCCGAA
AGAGACACTGACGCTTGAAGAGCGGCCCTCTGATGGCCAATAATGAAATT
ATATAAAAACATTATGGGCACTGTNAAAAAAAAAAAAAAAAAAAAAAAAA
AAAAAAAAAAAAAAAAAGGGG

>Tick_P9_D12  
TTGGGTTTGACACGATGGCATGAATATACCAGGTGCAGCGGATGCCTACT
GTGCAACCAGGGCACTCACAGCACACCGGCAAGCTGGGTGTAGGACAAAA
TGCGGTAAGGATTAAATTACGCAAAACACAAGCAGAGCCGTCAATTTACT
CACTTCCTAAAAAATAAAGAAAAATAAAATAGGTGTAGTGAGTTTGGTTG
ATTTAGGGCAAAAGTTTATATTCGGGATGTATCTCGTGACTATATTCATC
TCTGACTGCGAAAATCTCTGAAGTGTTTCCAAACTTTCAATATCGTTCGA
ATTATCATATATTGTTTCTCGCTGCGGTTATGTTGCGCTTACCTTTACTC
TCGTATCTTCATTTTGTTATGGAATGTAATATGGCAATACTTTAAAGTGG
GAAAAGTGATTTTCTTCATTATTGCCGGTGTATATCGCGTCTACTGCACG
CCATGTAAAAGATTGATTTTCTTTTCTGTTTTTTGTTTCTTTACACGAAA
CGCGTTTTGTGTCACTCGTTCTCGCGGAATTTATGTTCGTCAAGGTTGCT
CCTAATGTGACATTTGGGATTCTTGAACTACACTTCTTGCAAACTGGAAG
GGAGGCAATCATTCTAAGATAAATTGCGAACGTAATCCGTCGTTAACATA
CGCTGCAGCGCAGGCGTCGACGTTCCTGTGTCGAGGACAATGCCGCAAAA
CACGTTCCAAGTATC

>Tick_P9_E04  
GGATAAAAAAAAAAAAAAAAAAAAAAAAAAAAAAAAAAAAAAAAAAAAAA
AAAAAAAAAAAAAAAAAAAAAAAAAAAAAAAAAAAAAAAAAAAAAAAAAA
GGGGGCCACCCCAAAAAAAACCCCCAAAAGGGCCCAAAACTAACCCAAAC
CCCACTTTTTTTGAAAAAAAGGGGCCCCAAAAAGGGGCCTTTTTATAACC
AGGGCCCGGGCCGTTTTTTTAAACCTCCGGGCCGGGAAAAACTGCTACTT
GGGGTTTTTTTGAAAGAACCCTTTTTTTTGGGGGGGGACAAATTTGGAAA
AACCCCCCACAAAAATTAAAACCCCAAGGGAAAATAAAAATTTTTAAATT
TTAAATGGGTTAAAACAACCCCCAAAGCCTTCCCCCTTAAAATTTTTCCT
TACGGATTATATTTTAAAAAAATTTTAAACCCGGGGCCTGGGGTTTCAAT
TTTTTTGTTTTTTTTAAATTCACATCCCCAGGGCTCTTTTCGGGCCCCCC
ATCCCCCACAGCCGGTTCATGTTCAAATTCCCCCTTCCCCCTTTTGAAAG
GTTTTTCCTTGTTTAAAAAACCCCCCCCCCCCCCCCCCGAACCCTAAAAA
AAAAAAAAAAGGCATTTGTTTTTTTTACTTTTTTTTT

>Tick_P9_E09  
CGGGATCTTCCCTCCGACAACGGCAAGTTCGTTTTCGAGTGCACTGCCTT
AGTCGATGCGCAGGTCACCAAGGCCACCATTGCCCTGGGTTCCATCATCG
AGGACACCTGCACGAGCAACGCCCAGTGCGAGCCTCGCGGAGCCTCGTGC
AGCGAGGGCCGTTGCCTCTGCAAGCCTTCCCAGCCCGTCAGCCTCAAGTC
CAAGCACCTGACATGCCGCGCCGCCGCCGGCCTTGGCTGGCCCTGCGACT
ACACCGAGCAGTGCGTCTTCGCCCAGCCGAACGCCGTTTGCAATGACCGA
CTTCTCTGCGACTGCGCTCTCGGCTTCGTCCGGTCCCTGGACGGCAAGAC
CTGCGACAAGCTCAGCACCACGGCCGGAAACGTGATCGGACAGCCCTGCA
AGACCAACGCCGAATGCCACGCCGCCGGGGCGGCCTGCCTGAAGGATGCT
TGCGCGTGCGCCAACAACACCGTCGAGCGCGGTGGCATGTGCCTGCCCGA
GGAGCACCTCAAGATGCAGGCTACTGGAGCCCAGGGACCAAACTTCCTGG
CTGCTGACGACGGCATCAAGACCGTTCACAACGACACCCGCATGACTGTG
GCTGCGGCCATGTTCAACGAGGCTGGAGAGAAGAAACTCGAGTCCACCTT
GGCGCCCGCTCTGGGCGTGCCCGTCCGAAGCTCGGCTGGAGGCCTCGCCT
CGCCCGCTGTCCTCGCCGCGGCCCTCTCCCTGGCCGCTCTCCTCGTCCGC
CGCCGTTGAGTCG

>Tick_P9_E10  
GGATGACGCCGACTGAAGGGCCAACGGCACGCCATAGGCGGAATAAAGCG
GTACACGTTACCCTTACAGTAAAAAAAAAAAAAAAAAAAAAAAAAAAAAA
AAAAAAAAAAAAAAAAAAAAAAAAAAAAAAAAAAAAAAAAAAAAAAAAAA
AAAAAAAAAAAAAAAAAAAAAAAAAAAAAAAAAAAAAAAAAAAAAAAAAA
AAAAGGGGGGGCCCCCCTAAAATTCCCCCGGGGGGGCCCCCCCTTCCCCC
CCCCCCCTTTTTTTGGAAAAAGGGGCCCCCAAAGGGGGGTTAAAAAAAAA
CAGGGCGCGGGGCCTTTTTTTAAACCCCCGGGGGGGGAAAAAACTCTTTT
TGGGGTTTTTTTGAAAAAAACCTTTTTTTGGGGGGGGGAAAAATTGGGAA
AAACCCCCCCCCGAAATTTAAACCCCCGGGGGAAAAAAAAATTTTTTAAG
GGTAAAAGGGGTTAAAAAACCCCCCAACCCCCGCGCGCGAAAATTTTTTC
CTCCCGGAATAATTTTTAAAAAAATTTAACCCCGGGGGCCGGGTTTTTTT
TTT

>Tick_P9_F03  
CCGGGATAATGACGCCAACAAACTAGACTCGGGAAAGAGAGAATGGCAGG
AAACTTACAGAATATAGGACTCCACGATGCATCTTTACAAAAAGTTTTAT
AGAAGATCTCGGAACGTAGTTGATAAAGACATCATTTCTTGTGGACACAT
AGATTTTCCTTCAGCAACGCCCTTCTCTCTTTCATTGTTGCTTTTTTGCC
CTCTGACTTTTTCTTTCTTTCCCTGTTTACAAAATTTTAAAATCCACGCG
ATCGACCCCCGCGCGAGAATAAACCATTTGGAAAAGAAAGAACTTGGCAA
GATGAGTGAAATCAACAACCGTCCGTTGTGGATCGAAGAAGTTGATGGCG
CACTCCTTCCGCGAGGCGCGCGTAGAAAGGAAAGGAAGGGGTGGGGGGAT
GGAGCTGGCAGCCGCGAAAGAAACATCTCGGTCTAGCTGTTCCTTTATGT
TTGCTCCACCTTTTTCCTTCCCTTCATTTATTTATTCCCTTTTTTTTTTA
AAGCGCAGACCTCTCGAAGGCGACGAGCATAACACAGACGAAGGAGGAAT
CGAGGGCGCAAACAGGGGCACTAGGCGATATATGCGGTACACGTCCGGCG
CGAGGCATCCTCGACGGAAGAGCCGTGCAGAAGGAGGATGGATTTTCTGT
TTTTTTTTTCTTTTCTCTCGCCAAAAATTCACCGGCGCCGCGGGCGAAGA
AGCTGCTCTGGGGAACGCGGCGGTGTGTTGTCGTTAT

>Tick_P9_F07  
AGTGGGCTGACTACCACAAGGATGACCCACCCCCACCAGAGGATGACGAG
AACAAAGAGAAGCGCACAGATGACATTTCTTCCTGGGATGCAGACTTCCT
CAAGGTGGACCAGGGCACCCTCTTTGAGCTCATTCTGGCTGCTAACTACT
TGGACATCAAGGGTCTGCTCGATGTCACCTGTAAGACTGTCGCCAACATG
ATCAAGGGCAAGACACCAGAGGAAATTCGGAAGCAGTTCAACATCAAAAA
TGACTTCACCCCCAGCGAGGAAGAACAGGTTCGCAAGGAGAATGAGTGGT
GTGAAGAGAAGTGAGACAACATGTGATATTGACATCCATGCAAGCTTTTA
GACATAGGGTGCCACAGCTTTTTCTTCCCCCCTTGCCCACTCCTGCATAC
AAACAAGTTCAGTTTTGTCATCCCGCACTTTCCAAATTTTTTTTTTTTTA
GTGGAACTGCGCCCCTGCTGAACATGACTTGCAAGAAAAGAAAAAGTTTC
AAATTTCAAGTTTCTTGGCACCCTGTGTACAGTGTTTCTGAAAGGTCTGT
CCTGTGTTGGTTTTTATTAAAGTGAAGATGTGAAAAAAAAAAAAAAAAAA
AAAAAAGGG

>Tick_P9_F09  
CGGGATACAAAATGTGCCAAGTGACAGCTCTTTTTCTCCTAGCCTGTTTG
TCAAGTTCTTTTGCTGACAAACTCTACGAAGGAGATACCTCATGCGACTT
CGGAGGCCTCCAGCTGGGGGAAGAGCTATCACGGGTGCTCTCCAGACTGT
CCAAGGTTCCTGAACCGGCTGCGCTAGAGCTGCGACCGTACATGCCCGGA
TTCGAAGTCACCGAATTTACCGTGGAGGGCCTGGACACGATCACTATTCA
CGGACCCATTTTTCCTTATTGCGTGAACGGAAGCCGCATGCTTCGGGCCG
ACCTGATCAGCGACGGCGAAATTGTGTTTTCGTTGCCGTGGAAGGCCTGC
ACCGGACACGAAGGCGTCTTCAAAGTGAGCACGAGTTTATTCCGGTTCAC
CGCTCAGTTCAGCGTCCTTGAGTCTCCCGGAGGAGGTGTCAAGTTTGAAC
TGTCTCGTCGTGTTGTCCCTGAAGCAACACACGGCTTACGTGCTTTCTTC
GACGGTGTCCATCCTGATCTCGCTCAAGCGACCAGAGTACTGAGCATGCT
TTTTCCTAGGATAATAGATGAACTGTGGTACTGGCAGTTCACCTCTGAAT
TCGACAAACGATTTCGCCAAGCTTCCCGGTGAATGGGGCTCATGATTTTT
CGAAAGTCATTTTTCGTAAGCCGACAAACTTCGGCATGTAAGTTTCCAGC
ATTTCCTACAGTTATTATGATTTCTCCTGAAAGTTTGCTCACATCTCAGA
AAGAAATAAAGACTGTTCT

>Tick_P9_G03  
CCGGGATCTCAACTGCGCCTTGAATCACCGTCTTACTCACGCTCGCTCTT
ACATGTGACATCTCCCGTTCCCTTGGCGCATGCATGAGCCACGTCGGAGG
AAATAATTTCAAGGAGCTTGATTGCATAAGAGTAGAGAGAGGGCATACGC
AATGGATGTTGAAGACCGCGTCGAGCACATTAAATGGTTTCGTTGCGACA
CACGCCACCAAATTGCTCTGCAATTAGAGCGACGTATAAAGATTTTCGCC
CCAGAGAAATCCAAGCCTCCGATCGTTTTATCTTAGTCCCCATTTTGGCT
CTGTGTATAGTTAGACGTCTCCCACGCAGGTGTGTATAACTTGTCTTCCT
CTCTGACTGGTTGAGCACACATCTGCGAAAACCCGCAAAGGCAGATTTTG
GGGATGTGTCAATACACAAGAAAAAAAAAGATTTAAAAAAAGGCAAAAAA
GTCCATGATTTGCTCTCGGTAAAGCTGTCTGCAGCTAGAGAGGACGCCTG
GTGACATTGGAGAGATTAACTTAGCGACTGGCGTGGCATGCTGTTATATA
GGTGAGACGGTTTTGGTCTAAGACATGGCGTTGAGATTGAGCGAGACAAA
TCTCATACGAAACGCTATTGTAGAGCGTAGTATCTACCCATCGTGAAATT
GGGTACAGAGCAGACATAAATTGGTGCTGCTTCTTTCTGCGTATTTACTA
TTATCAAATTGTTTAGATCTGGTATCAGCGGTAGAGAGCCTGT

>Tick_P9_G10  
CCGGGATAGCGCTGCCTTCAGCGCTGTCGGGCAGCCACAAGGAGGTGCTC
TCTCGACGTGTCTGCTCTCCAGTACCTTGGTCGCCTAGGTCCTCGCCGTG
CCTCCCGGATAGCTCAAATAAAACGTTGTAAATGCTAAAAAAAAAAAAAA
AAAAAAAAAAAAAAAAAAAAAAAAAAAAAAAAAAAAAAAAAAAAAAAAAA
AAAAAAAAAAAAAAAAAAAAAAAAAAAAAAAAAAAAAAAAAAAAAAAAAA
AAGGGGGGGGGCCCTAAAAAAAACCCCCGGGGGGCAAAAGTTAAGCTCAA
CCCGATTTTTTATGAAAAAGGGGTCCCAAAAAGGATTTAAAAAAAAAAAA
AAGACGGGGCGATATTTAAAAAATGCCTGGGAGGAAAAAATGTGAAGTTG
GGATTTTTTGTAAAAAAACCTTTTTTCGGGGGGGTGAAAAATTTGAAAAA
ATAACCTAAAAAAATTAAAACCCTAAAGGAAAAAAAAAAATTTTAAAGTT
AAAAAGGGTTAAAACAAACATCAAAAGCTTTGCGCTAGAAATTTTTGTTT
ATCGGTATAATTTTAAAAAAAATAATAACCGGGGGCCGTTGATTTTAATT
TTTTGTTTTTTTTAAAAAAAAAAA

>Tick_P9_H07  
CGGGATCAATACCACTGGGCAACGCCATTTCGTGGTTTCGATTTCTCAGC
GTGATTGCAACGGAGGCGCGTGAAGCTTGATGTTTATCTTCATCGGCATG
GCACCCCTTTGTAGAGGCGGCGGAAGTTGATTTTCATCTTTATTGACGTA
GCTTTCAGCTTGTTTATTATCGGCGCTTATGATCCGAGGGTCGTGGGATC
GAATCCCGGCCACGGCGGATGCATCGCAATGGAGGCGAAATGTTTGAGGC
CCGTGGGCTGTGCGTTGTCAGAGAACCCCGGGAGGTCAAAATTTATGGAG
TACTCCACTACAGCCTCTCATAATCATAGCTGGTTTTGTGACGTAAAATC
CCACAAATCAATCAATTATTGACGCTTACGAGGGATTCTTGCTGTTCTTG
ATTACTGAGTTTACTCTGCAAAGGCAGCCACACGCAGAGAAGATACCGTG
TGTGTGCCAACACAGCTGGTTGCTCCAAGATGAGAACGAAGATGCGTTTT
ATGTGCGTAGACTGCGATAAGGCGCTGTGCGTAGACCCGTTTTTCAAGGA
ATACCACATTCTAAAATACTACTGAACAATTTGCAGTATTTGCTCGATTC
TACCGGGCCCTAACGCGCACCAGTTTCCTGCTGGACAAAAAAAAAAAAAA
AAAAAAGGG
