# Supplementary material for: Mining the secreted and membrane transcriptome of Hyalomma dromedarii ticks for identification of potential protective antigens
Source: Parasit Vectors. 2024 Nov 11;17:462. doi: 10.1186/s13071-024-06538-5 (PMC11555925; doi:10.1186/s13071-024-06538-5)
Supplement: Supplementary file 3 — Additional file 3: Table S2. H. dromedarii SMaT sequences showing matches to UniProtKB/Swiss-Prot database. [file 13071_2024_6538_MOESM3_ESM.xlsx]

## Sheet: Sheet7 (2)
Column1	Column2	Column3	Column4	Column5	Column6	Column7
P1_A08	A4D998	Transcription factor bHLH75 (Basic helix-loop-helix protein 75) (AtbHLH75) (bHLH 75) (Transcription factor EN 78) (bHLH transcription factor bHLH075)	SUBCELLULAR LOCATION: Nucleus {ECO:0000255|PROSITE-ProRule:PRU00981}.		miscelleanous	nucleus
P1_A08	Q7TUP1	tRNA pseudouridine synthase A (EC 5.4.99.12) (tRNA pseudouridine(38-40) synthase) (tRNA pseudouridylate synthase I) (tRNA-uridine isomerase I)		FUNCTION: Formation of pseudouridine at positions 38, 39 and 40 in the anticodon stem and loop of transfer RNAs. {ECO:0000255|HAMAP-Rule:MF_00171}.	RNA biogenesis	unspecified
P1_A09	Q4R8Z2	Large ribosomal subunit protein uL13 (60S ribosomal protein L13a)	SUBCELLULAR LOCATION: Cytoplasm {ECO:0000250|UniProtKB:P40429}.	FUNCTION: Associated with ribosomes but is not required for canonical ribosome function and has extra-ribosomal functions. Component of the GAIT (gamma interferon-activated inhibitor of translation) complex which mediates interferon-gamma-induced transcript-selective translation inhibition in inflammation processes. Upon interferon-gamma activation and subsequent phosphorylation dissociates from …	Protein biogenesis (ribosome)	cytoplasm
P1_A09	P40429	Large ribosomal subunit protein uL13 (23 kDa highly basic protein) (60S ribosomal protein L13a)	SUBCELLULAR LOCATION: Cytoplasm {ECO:0000269|PubMed:23636399, ECO:0000305|PubMed:14567916}.	FUNCTION: Associated with ribosomes but is not required for canonical ribosome function and has extra-ribosomal functions (PubMed:14567916, PubMed:17218275, PubMed:23636399, PubMed:32669547). Component of the GAIT (gamma interferon-activated inhibitor of translation) complex which mediates interferon-gamma-induced transcript-selective translation inhibition in inflammation processes (PubMed:23071…	Protein biogenesis (ribosome)	cytoplasm
P1_A10	O76217	Peritrophin-1 (AgAper-1) (Peritrophic matrix protein 1) (Peritrophin A)		FUNCTION: Binds chitin but not cellulose. May be involved in the spatial organization of PM. {ECO:0000269|PubMed:9651363}.	exoskeleton	secreted
P1_A10	P41996	Chondroitin proteoglycan-2 (Cytokinesis protein B0280.5)		FUNCTION: Required for polar body extrusion during cytokinesis in embryo development. Affects cortical granule size. Has roles in meiotic chromosome segregation, osmotic barrier function and polarization in conjunction with cpg-2. Binds chitin. {ECO:0000269|PubMed:11562350, ECO:0000269|PubMed:16785326, ECO:0000269|PubMed:17042944, ECO:0000269|PubMed:17913784}.	exoskeleton	secreted
P1_B02	Q04GX5	Glutamate--tRNA ligase (EC 6.1.1.17) (Glutamyl-tRNA synthetase) (GluRS)	SUBCELLULAR LOCATION: Cytoplasm {ECO:0000255|HAMAP-Rule:MF_00022}.	FUNCTION: Catalyzes the attachment of glutamate to tRNA(Glu) in a two-step reaction: glutamate is first activated by ATP to form Glu-AMP and then transferred to the acceptor end of tRNA(Glu). {ECO:0000255|HAMAP-Rule:MF_00022}.	RNA biogenesis	cytoplasm
P1_B02	Q8DVX9	Glutamate--tRNA ligase (EC 6.1.1.17) (Glutamyl-tRNA synthetase) (GluRS)	SUBCELLULAR LOCATION: Cytoplasm {ECO:0000255|HAMAP-Rule:MF_00022}.	FUNCTION: Catalyzes the attachment of glutamate to tRNA(Glu) in a two-step reaction: glutamate is first activated by ATP to form Glu-AMP and then transferred to the acceptor end of tRNA(Glu). {ECO:0000255|HAMAP-Rule:MF_00022}.	RNA biogenesis	cytoplasm
P1_B08	Q47G52	Urease accessory protein UreD	SUBCELLULAR LOCATION: Cytoplasm {ECO:0000255|HAMAP-Rule:MF_01384}.	FUNCTION: Required for maturation of urease via the functional incorporation of the urease nickel metallocenter. {ECO:0000255|HAMAP-Rule:MF_01384}.	protein modification	cytoplasm
P1_B08	Q6D1H8	DNA polymerase IV (Pol IV) (EC 2.7.7.7)	SUBCELLULAR LOCATION: Cytoplasm {ECO:0000255|HAMAP-Rule:MF_01113}.	FUNCTION: Poorly processive, error-prone DNA polymerase involved in untargeted mutagenesis. Copies undamaged DNA at stalled replication forks, which arise in vivo from mismatched or misaligned primer ends. These misaligned primers can be extended by PolIV. Exhibits no 3'-5' exonuclease (proofreading) activity. May be involved in translesional synthesis, in conjunction with the beta clamp from Pol…	protein modification	cytoplasm
P1_C04	O75106	Amine oxidase [copper-containing] 2 (EC 1.4.3.21) (Amine oxidase copper-containing 2) (Retina-specific copper amine oxidase) (RAO) (Semicarbazide-sensitive amine oxidase) (SSAO)	SUBCELLULAR LOCATION: [Isoform 1]: Cell membrane {ECO:0000269|PubMed:19588076}; Single-pass type II membrane protein {ECO:0000250|UniProtKB:Q16853}.; SUBCELLULAR LOCATION: [Isoform 2]: Cytoplasm {ECO:0000269|PubMed:19588076}. Note=Either not translocated to the plasma membrane or below detection level. {ECO:0000269|PubMed:19588076}.	FUNCTION: Catalyzes the oxidative deamination of primary amines to the corresponding aldehydes with the concomitant production of hydrogen peroxide and ammonia (PubMed:19588076). Has a preference for 2-phenylethylamine, tryptamine and tyramine (PubMed:19588076). Could also act on methylamine and benzylamine but much less efficiently (PubMed:19588076). {ECO:0000269|PubMed:19588076}.	cytoskeleton	Nucleus
P1_C04	Q13835	Plakophilin-1 (Band 6 protein) (B6P)	SUBCELLULAR LOCATION: [Isoform 1]: Cell junction, desmosome {ECO:0000269|PubMed:9369526}.; SUBCELLULAR LOCATION: [Isoform 2]: Nucleus {ECO:0000269|PubMed:9369526}.; SUBCELLULAR LOCATION: Nucleus {ECO:0000269|PubMed:11790773}.	FUNCTION: Seems to play a role in junctional plaques. Contributes to epidermal morphogenesis (PubMed:9326952). May facilitate the formation of intermediate filaments (PubMed:10852826). {ECO:0000269|PubMed:10852826, ECO:0000269|PubMed:9326952}.	cytoskeleton	Nucleus
P1_C05	O87014	USG-1 protein homolog			metabolism	membrane
P1_C05	B8H097	Phospho-N-acetylmuramoyl-pentapeptide-transferase (EC 2.7.8.13) (UDP-MurNAc-pentapeptide phosphotransferase)	SUBCELLULAR LOCATION: Cell inner membrane {ECO:0000255|HAMAP-Rule:MF_00038}; Multi-pass membrane protein {ECO:0000255|HAMAP-Rule:MF_00038}.	FUNCTION: Catalyzes the initial step of the lipid cycle reactions in the biosynthesis of the cell wall peptidoglycan: transfers peptidoglycan precursor phospho-MurNAc-pentapeptide from UDP-MurNAc-pentapeptide onto the lipid carrier undecaprenyl phosphate, yielding undecaprenyl-pyrophosphoryl-MurNAc-pentapeptide, known as lipid I. {ECO:0000255|HAMAP-Rule:MF_00038}.	metabolism	membrane
P1_C08	Q3SZI6	Dolichyl-diphosphooligosaccharide--protein glycosyltransferase subunit 2 (Dolichyl-diphosphooligosaccharide--protein glycosyltransferase 63 kDa subunit) (Ribophorin II) (RPN-II) (Ribophorin-2)	SUBCELLULAR LOCATION: Endoplasmic reticulum {ECO:0000250|UniProtKB:F1PCT7}. Endoplasmic reticulum membrane; Multi-pass membrane protein {ECO:0000305}.	FUNCTION: Subunit of the oligosaccharyl transferase (OST) complex that catalyzes the initial transfer of a defined glycan (Glc(3)Man(9)GlcNAc(2) in eukaryotes) from the lipid carrier dolichol-pyrophosphate to an asparagine residue within an Asn-X-Ser/Thr consensus motif in nascent polypeptide chains, the first step in protein N-glycosylation. N-glycosylation occurs cotranslationally and the compl…	protein modification	membrane (ER)
P1_C08	Q5RBM1	Dolichyl-diphosphooligosaccharide--protein glycosyltransferase subunit 2 (Dolichyl-diphosphooligosaccharide--protein glycosyltransferase 63 kDa subunit) (Ribophorin II) (RPN-II) (Ribophorin-2)	SUBCELLULAR LOCATION: Endoplasmic reticulum {ECO:0000250|UniProtKB:F1PCT7}. Endoplasmic reticulum membrane; Multi-pass membrane protein {ECO:0000305}.	FUNCTION: Subunit of the oligosaccharyl transferase (OST) complex that catalyzes the initial transfer of a defined glycan (Glc(3)Man(9)GlcNAc(2) in eukaryotes) from the lipid carrier dolichol-pyrophosphate to an asparagine residue within an Asn-X-Ser/Thr consensus motif in nascent polypeptide chains, the first step in protein N-glycosylation. N-glycosylation occurs cotranslationally and the compl…	protein modification	membrane (ER)
P1_C11	P16425	Putative 115 kDa protein in type-1 retrotransposable element R1DM (ORF 2) (Putative 115 kDa protein in type I retrotransposable element R1DM)			RNA biogenesis	cytosol
P1_C11	P21328	RNA-directed DNA polymerase from mobile element jockey (EC 2.7.7.49) (Reverse transcriptase)			RNA biogenesis	cytosol
P1_C12	Q5VYJ5	MAM and LDL-receptor class A domain-containing protein 1	SUBCELLULAR LOCATION: Cytoplasmic vesicle membrane {ECO:0000250|UniProtKB:A2AJX4}; Single-pass type I membrane protein {ECO:0000255}.	FUNCTION: Enhances production and/or transport of FGF19 and thus has a role in regulation of bile acid synthesis. {ECO:0000269|PubMed:23747249}.	lipid homestasis	membrane (cytoplasmic vesicle)
P1_C12	Q8IU80	Transmembrane protease serine 6 (EC 3.4.21.-) (Matriptase-2)	SUBCELLULAR LOCATION: Cell membrane {ECO:0000269|PubMed:18976966, ECO:0000269|PubMed:20518742, ECO:0000269|PubMed:25588876}; Single-pass type II membrane protein {ECO:0000269|PubMed:20518742}. Note=The processed, activated two-chains form is released in the extracellular space. {ECO:0000269|PubMed:25156943}.	FUNCTION: Membrane-bound serine protease (PubMed:18976966, PubMed:20518742, PubMed:25156943, PubMed:25588876). Through the cleavage of cell surface HJV, a regulator of the expression of the iron absorption-regulating hormone hepicidin/HAMP, plays a role in iron homeostasis (PubMed:25156943, PubMed:18408718, PubMed:18976966). {ECO:0000269|PubMed:18408718, ECO:0000269|PubMed:18976966, ECO:0000269|P…	lipid homestasis	membrane (cytoplasmic vesicle)
P1_E07	A9BEI9	Chromosomal replication initiator protein DnaA	SUBCELLULAR LOCATION: Cytoplasm {ECO:0000255|HAMAP-Rule:MF_00377}.	FUNCTION: Plays an important role in the initiation and regulation of chromosomal replication. Binds to the origin of replication; it binds specifically double-stranded DNA at a 9 bp consensus (dnaA box): 5'-TTATC[CA]A[CA]A-3'. DnaA binds to ATP and to acidic phospholipids. {ECO:0000255|HAMAP-Rule:MF_00377}.	DNA biogenesis	cytoplasm
P1_E07	Q90YW2	Large ribosomal subunit protein eL8 (60S ribosomal protein L7a)	SUBCELLULAR LOCATION: Cytoplasm {ECO:0000250|UniProtKB:P62424}.	FUNCTION: Component of the large ribosomal subunit. The ribosome is a large ribonucleoprotein complex responsible for the synthesis of proteins in the cell. {ECO:0000250|UniProtKB:P62424}.	Protein biogenesis (ribosome)	cytoplasm
P1_E11	O76217	Peritrophin-1 (AgAper-1) (Peritrophic matrix protein 1) (Peritrophin A)		FUNCTION: Binds chitin but not cellulose. May be involved in the spatial organization of PM. {ECO:0000269|PubMed:9651363}.	exoskeleton	secreted
P1_E11	Q9W5U2	Probable chitinase 10 (EC 3.2.1.14) (Probable chitinase 1) (Probable chitinase 3)			exoskeleton	secreted
P1_F04	P30795	Uncharacterized protein ZMO1242			signal transduction	membrane
P1_F04	Q3UZV7	Endosome/lysosome-associated apoptosis and autophagy regulator family member 2 (Estrogen-induced gene 121-like protein)	SUBCELLULAR LOCATION: Cell membrane {ECO:0000250|UniProtKB:Q6DDW2}; Single-pass type I membrane protein {ECO:0000255}.	FUNCTION: Functions as a regulator of the BMP signaling pathway and may be involved in epidermal differentiation. {ECO:0000269|PubMed:21177533}.	signal transduction	membrane
P1_F12	F4KCC2	E3 ubiquitin-protein ligase PRT6 (EC 2.3.2.27) (Protein GREENING AFTER EXTENDED DARKNESS 1) (Protein PROTEOLYSIS 6) (RING-type E3 ubiquitin transferase PRT6)		FUNCTION: Ubiquitin protein ligase which is a component of the N-end rule pathway with arginine specificity, and functions with the arginyltransferases ATE1 and ATE2. Recognizes and binds to proteins bearing specific N-terminal residues that are destabilizing according to the N-end rule, leading to their ubiquitination and subsequent degradation (PubMed:17572409, PubMed:19255443, PubMed:19620738,…	metabolism	cytoplasm
P1_G02	O35156	UTP--glucose-1-phosphate uridylyltransferase (EC 2.7.7.9) (UDP-glucose pyrophosphorylase) (UDPGP) (UGPase)	SUBCELLULAR LOCATION: Cytoplasm {ECO:0000250|UniProtKB:Q16851}.	FUNCTION: UTP--glucose-1-phosphate uridylyltransferase catalyzing the conversion of glucose-1-phosphate into UDP-glucose, a crucial precursor for the production of glycogen. {ECO:0000250|UniProtKB:Q16851}.	metabolism	cytoplasm
P1_G02	Q16851	UTP--glucose-1-phosphate uridylyltransferase (EC 2.7.7.9) (UDP-glucose pyrophosphorylase) (UDPGP) (UGPase)	SUBCELLULAR LOCATION: Cytoplasm {ECO:0000269|PubMed:31820119, ECO:0000269|PubMed:8354390}.	FUNCTION: UTP--glucose-1-phosphate uridylyltransferase catalyzing the conversion of glucose-1-phosphate into UDP-glucose, a crucial precursor for the production of glycogen. {ECO:0000269|PubMed:31820119, ECO:0000269|PubMed:8354390, ECO:0000269|PubMed:8631325}.	metabolism	cytoplasm
P1_G04	Q61327	Sodium-dependent dopamine transporter (DA transporter) (DAT) (Solute carrier family 6 member 3)	SUBCELLULAR LOCATION: Cell membrane {ECO:0000269|PubMed:12606774}; Multi-pass membrane protein {ECO:0000255}. Cell projection, neuron projection {ECO:0000250|UniProtKB:P23977}. Cell projection, axon {ECO:0000269|PubMed:17296554}. Note=Localizes to neurite tips in neuronal cells (By similarity). Colocalizes with SEPTIN4 at axon terminals, especially at the varicosities (PubMed:17296554). {ECO:0000…	FUNCTION: Mediates sodium- and chloride-dependent transport of dopamine (PubMed:10375632, PubMed:12606774). Also mediates sodium- and chloride-dependent transport of norepinephrine (also known as noradrenaline) (By similarity). Regulator of light-dependent retinal hyaloid vessel regression, downstream of OPN5 signaling (PubMed:30936473). {ECO:0000250|UniProtKB:P23977, ECO:0000269|PubMed:10375632,…	Transport	membrane
P1_G04	P23977	Sodium-dependent dopamine transporter (DA transporter) (DAT) (Solute carrier family 6 member 3)	SUBCELLULAR LOCATION: Cell membrane {ECO:0000250|UniProtKB:Q01959}; Multi-pass membrane protein {ECO:0000255}. Cell projection, neuron projection {ECO:0000269|PubMed:32963038}. Cell projection, axon {ECO:0000250|UniProtKB:Q01959}. Note=Localizes to neurite tips in neuronal cells (PubMed:32963038). Colocalizes with SEPTIN4 at axon terminals, especially at the varicosities (By similarity). {ECO:000…	FUNCTION: Mediates sodium- and chloride-dependent transport of dopamine (PubMed:1948035, PubMed:1948034, PubMed:1765147, PubMed:1502198, PubMed:8125921). Also mediates sodium- and chloride-dependent transport of norepinephrine (also known as noradrenaline) (PubMed:8125921). Regulator of light-dependent retinal hyaloid vessel regression, downstream of OPN5 signaling (By similarity). {ECO:0000250|U…	Transport	membrane
P1_G05	O76217	Peritrophin-1 (AgAper-1) (Peritrophic matrix protein 1) (Peritrophin A)		FUNCTION: Binds chitin but not cellulose. May be involved in the spatial organization of PM. {ECO:0000269|PubMed:9651363}.	exoskeleton	secreted
P1_G05	Q9W5U2	Probable chitinase 10 (EC 3.2.1.14) (Probable chitinase 1) (Probable chitinase 3)			exoskeleton	secreted
P1_H08	A2BQ88	2-succinyl-5-enolpyruvyl-6-hydroxy-3-cyclohexene-1-carboxylate synthase (SEPHCHC synthase) (EC 2.2.1.9)		FUNCTION: Catalyzes the thiamine diphosphate-dependent decarboxylation of 2-oxoglutarate and the subsequent addition of the resulting succinic semialdehyde-thiamine pyrophosphate anion to isochorismate to yield 2-succinyl-5-enolpyruvyl-6-hydroxy-3-cyclohexene-1-carboxylate (SEPHCHC). {ECO:0000255|HAMAP-Rule:MF_01659}.	metabolism	membrane
P1_H08	A7MIE5	UDP-N-acetylglucosamine--N-acetylmuramyl-(pentapeptide) pyrophosphoryl-undecaprenol N-acetylglucosamine transferase (EC 2.4.1.227) (Undecaprenyl-PP-MurNAc-pentapeptide-UDPGlcNAc GlcNAc transferase)	SUBCELLULAR LOCATION: Cell inner membrane {ECO:0000255|HAMAP-Rule:MF_00033}; Peripheral membrane protein {ECO:0000255|HAMAP-Rule:MF_00033}; Cytoplasmic side {ECO:0000255|HAMAP-Rule:MF_00033}.	FUNCTION: Cell wall formation. Catalyzes the transfer of a GlcNAc subunit on undecaprenyl-pyrophosphoryl-MurNAc-pentapeptide (lipid intermediate I) to form undecaprenyl-pyrophosphoryl-MurNAc-(pentapeptide)GlcNAc (lipid intermediate II). {ECO:0000255|HAMAP-Rule:MF_00033}.	metabolism	membrane
P10_A02	O76217	Peritrophin-1 (AgAper-1) (Peritrophic matrix protein 1) (Peritrophin A)		FUNCTION: Binds chitin but not cellulose. May be involved in the spatial organization of PM. {ECO:0000269|PubMed:9651363}.	exoskeleton	secreted
P10_A02	P41996	Chondroitin proteoglycan-2 (Cytokinesis protein B0280.5)		FUNCTION: Required for polar body extrusion during cytokinesis in embryo development. Affects cortical granule size. Has roles in meiotic chromosome segregation, osmotic barrier function and polarization in conjunction with cpg-2. Binds chitin. {ECO:0000269|PubMed:11562350, ECO:0000269|PubMed:16785326, ECO:0000269|PubMed:17042944, ECO:0000269|PubMed:17913784}.	exoskeleton	secreted
P10_A04	Q6P4X5	Carnitine O-palmitoyltransferase 2, mitochondrial (EC 2.3.1.21) (Carnitine palmitoyltransferase II) (CPT II)	SUBCELLULAR LOCATION: Mitochondrion inner membrane {ECO:0000250}; Peripheral membrane protein {ECO:0000250}; Matrix side {ECO:0000250}.	FUNCTION: Involved in the intramitochondrial synthesis of acylcarnitines from accumulated acyl-CoA metabolites. Reconverts acylcarnitines back into the respective acyl-CoA esters that can then undergo beta-oxidation, an essential step for the mitochondrial uptake of long-chain fatty acids and their subsequent beta-oxidation in the mitochondrion. Active with medium (C8-C12) and long-chain (C14-C18…	metabolism	membrane (mitocondria)
P10_A04	Q7ZXE1	Carnitine O-palmitoyltransferase 2, mitochondrial (EC 2.3.1.21) (Carnitine palmitoyltransferase II) (CPT II)	SUBCELLULAR LOCATION: Mitochondrion inner membrane {ECO:0000250}; Peripheral membrane protein {ECO:0000250}; Matrix side {ECO:0000250}.	FUNCTION: Involved in the intramitochondrial synthesis of acylcarnitines from accumulated acyl-CoA metabolites. Reconverts acylcarnitines back into the respective acyl-CoA esters that can then undergo beta-oxidation, an essential step for the mitochondrial uptake of long-chain fatty acids and their subsequent beta-oxidation in the mitochondrion. Active with medium (C8-C12) and long-chain (C14-C18…	metabolism	membrane (mitocondria)
P10_A08	Q0V8S0	Hepatocyte growth factor-regulated tyrosine kinase substrate	SUBCELLULAR LOCATION: Cytoplasm {ECO:0000250|UniProtKB:Q9JJ50}. Early endosome membrane {ECO:0000250|UniProtKB:Q9JJ50}; Peripheral membrane protein {ECO:0000250|UniProtKB:Q9JJ50}; Cytoplasmic side {ECO:0000250|UniProtKB:Q9JJ50}. Endosome, multivesicular body membrane {ECO:0000250|UniProtKB:Q9JJ50}; Peripheral membrane protein {ECO:0000250|UniProtKB:Q9JJ50}. Note=Colocalizes with UBQLN1 in ubiquit…	FUNCTION: Involved in intracellular signal transduction mediated by cytokines and growth factors. When associated with STAM it suppresses DNA signaling upon stimulation by IL-2 and GM-CSF. Could be a direct effector of PI3-kinase in vesicular pathway via early endosomes and may regulate trafficking to early and late endosomes by recruiting clathrin. May concentrate ubiquitinated receptors within …	RNA biogenesis	nucleus
P10_A08	Q9LK40	DNA-directed RNA polymerases IV and V subunit 2 (EC 2.7.7.6) (DNA-directed RNA polymerase D subunit 2a) (AtNRPD2a) (Nuclear RNA polymerase D 2a) (Nuclear RNA polymerase E 2) (Protein DEFECTIVE IN MERISTEM SILENCING 2) (Protein DEFECTIVE IN RNA-DIRECTED DNA METHYLATION 2) (RNA polymerase IV subunit 2a) (POL IV 2a)	SUBCELLULAR LOCATION: Nucleus {ECO:0000269|PubMed:15766525, ECO:0000269|PubMed:16140984, ECO:0000269|PubMed:16839878}. Note=Concentrated in numerous distinct foci around chromocenters.	FUNCTION: DNA-dependent RNA polymerase catalyzes the transcription of DNA into RNA using the four ribonucleoside triphosphates as substrates. Second largest component of RNA polymerases IV and V which mediate short-interfering RNAs (siRNA) accumulation and subsequent RNA-directed DNA methylation-dependent (RdDM) transcriptional gene silencing (TGS) of endogenous repeated sequences, including tran…	RNA biogenesis	nucleus
P10_A09	P61517	Carbonic anhydrase 2 (EC 4.2.1.1) (Carbonate dehydratase 2)			metabolism	unspecified
P10_A11	P53613	Serum amyloid A protein (SAA)	SUBCELLULAR LOCATION: Secreted {ECO:0000250}.	FUNCTION: Major acute phase reactant. Apolipoprotein of the HDL complex.	lipid homestasis	secreted
P10_A11	P02740	Serum amyloid A protein (SAA)	SUBCELLULAR LOCATION: Secreted.	FUNCTION: Major acute phase reactant. Apolipoprotein of the HDL complex.	lipid homestasis	secreted
P10_B06	P45804	Uncharacterized protein YhgE	SUBCELLULAR LOCATION: Cell membrane {ECO:0000305}; Multi-pass membrane protein {ECO:0000305}.		uncharacterized	membrane
P10_B06	F6ULY3	Protein TOPAZ1 (Testis- and ovary-specific PAZ domain-containing protein 1)	SUBCELLULAR LOCATION: Cytoplasm, cytosol {ECO:0000250|UniProtKB:E5FYH1}.	FUNCTION: Important for normal spermatogenesis and male fertility. Specifically required for progression to the post-meiotic stages of spermatocyte development. Seems to be necessary for normal expression levels of a number of testis-expressed gene transcripts, although its role in this process is unclear. {ECO:0000250|UniProtKB:E5FYH1}.	uncharacterized	cytoplasm
P10_D05	Q5RBI7	PDZ domain-containing protein 7	SUBCELLULAR LOCATION: Cell projection, cilium {ECO:0000250|UniProtKB:Q9H5P4}. Nucleus {ECO:0000250|UniProtKB:Q9H5P4}. Cell projection, stereocilium {ECO:0000250|UniProtKB:E9Q9W7}. Note=Localizes at the ankle region of the stereocilia. {ECO:0000250|UniProtKB:E9Q9W7}.	FUNCTION: In cochlear developing hair cells, essential in organizing the USH2 complex at stereocilia ankle links. Blocks inhibition of adenylate cyclase activity mediated by ADGRV1. {ECO:0000250|UniProtKB:E9Q9W7}.	miscelleanous	secreted (extracellular)
P10_E07	Q54U35	Uncharacterized transmembrane protein DDB_G0281339	SUBCELLULAR LOCATION: Membrane {ECO:0000305}; Multi-pass membrane protein {ECO:0000305}.		uncharacterized	membrane
P10_E07	W7N6M8	Methyltransferase FUS9 (EC 2.1.1.-) (Fusarin biosynthesis protein 9)		FUNCTION: Methyltransferase; part of the gene cluster that mediates the biosynthesis of the mycotoxin fusarin C (PubMed:17121404, PubMed:22652150). Within the cluster, FUS1, FUS2, FUS8 and FUS9 are sufficient for fusarin production (By similarity). The roles of the other FUS members are yet undetermined (By similarity). The fusarin C synthetase FUS1 is responsible for the condensation of one acet…	uncharacterized	membrane
P10_E09	Q8JIY1	Disintegrin and metalloproteinase domain-containing protein 10 (ADAM 10) (EC 3.4.24.81) (Kuzbanian protein homolog) (xKuz)	SUBCELLULAR LOCATION: Membrane; Single-pass type I membrane protein.	FUNCTION: Controls the proteolytic processing of Notch and mediates lateral inhibition during neurogenesis. {ECO:0000250, ECO:0000269|PubMed:9244301}.	signal transduction	membrane
P10_E09	O14672	Disintegrin and metalloproteinase domain-containing protein 10 (ADAM 10) (EC 3.4.24.81) (CDw156) (Kuzbanian protein homolog) (Mammalian disintegrin-metalloprotease) (CD antigen CD156c)	SUBCELLULAR LOCATION: Cell membrane {ECO:0000269|PubMed:20624979, ECO:0000269|PubMed:23676497, ECO:0000269|PubMed:24990881, ECO:0000269|PubMed:26686862, ECO:0000269|PubMed:29430990, ECO:0000269|PubMed:30463011}; Single-pass type I membrane protein {ECO:0000305}. Golgi apparatus membrane {ECO:0000269|PubMed:12475894}; Single-pass type I membrane protein {ECO:0000305}. Cytoplasmic vesicle, clathrin…	FUNCTION: Transmembrane metalloprotease which mediates the ectodomain shedding of a myriad of transmembrane proteins, including adhesion proteins, growth factor precursors and cytokines being essential for development and tissue homeostasis (PubMed:11786905, PubMed:12475894, PubMed:20592283, PubMed:24990881, PubMed:26686862, PubMed:28600292, PubMed:31792032). Associates with six members of the te…	signal transduction	membrane
P10_F01	Q867B5	V(D)J recombination-activating protein 1 (RAG-1) [Includes: Endonuclease RAG1 (EC 3.1.-.-); E3 ubiquitin-protein ligase RAG1 (EC 2.3.2.27) (RING-type E3 ubiquitin transferase RAG1)]	SUBCELLULAR LOCATION: Nucleus {ECO:0000255|PROSITE-ProRule:PRU00820}.	FUNCTION: Catalytic component of the RAG complex, a multiprotein complex that mediates the DNA cleavage phase during V(D)J recombination. V(D)J recombination assembles a diverse repertoire of immunoglobulin and T-cell receptor genes in developing B and T-lymphocytes through rearrangement of different V (variable), in some cases D (diversity), and J (joining) gene segments. In the RAG complex, RAG…	DNA biogenesis	nucelus
P10_F01	P24271	V(D)J recombination-activating protein 1 (RAG-1) [Includes: Endonuclease RAG1 (EC 3.1.-.-); E3 ubiquitin-protein ligase RAG1 (EC 2.3.2.27) (RING-type E3 ubiquitin transferase RAG1)]	SUBCELLULAR LOCATION: Nucleus {ECO:0000255|PROSITE-ProRule:PRU00820}.	FUNCTION: Catalytic component of the RAG complex, a multiprotein complex that mediates the DNA cleavage phase during V(D)J recombination. V(D)J recombination assembles a diverse repertoire of immunoglobulin and T-cell receptor genes in developing B and T lymphocytes through rearrangement of different V (variable), in some cases D (diversity), and J (joining) gene segments. In the RAG complex, RAG…	DNA biogenesis	nucelus
P10_F07	B8GTA1	ATP-dependent protease ATPase subunit HslU (Unfoldase HslU)	SUBCELLULAR LOCATION: Cytoplasm {ECO:0000255|HAMAP-Rule:MF_00249}.	FUNCTION: ATPase subunit of a proteasome-like degradation complex; this subunit has chaperone activity. The binding of ATP and its subsequent hydrolysis by HslU are essential for unfolding of protein substrates subsequently hydrolyzed by HslV. HslU recognizes the N-terminal part of its protein substrates and unfolds these before they are guided to HslV for hydrolysis. {ECO:0000255|HAMAP-Rule:MF_0…	protein modification	cytoplasm
P10_F07	Q8HYV8	Ankyrin repeat and SOCS box protein 17 (ASB-17)		FUNCTION: May be a substrate-recognition component of a SCF-like ECS (Elongin-Cullin-SOCS-box protein) E3 ubiquitin-protein ligase complex which mediates the ubiquitination and subsequent proteasomal degradation of target proteins. {ECO:0000250}.	protein modification	cytoplasm
P10_F10	Q7RTY0	Monocarboxylate transporter 13 (MCT 13) (Solute carrier family 16 member 13)	SUBCELLULAR LOCATION: Golgi apparatus membrane {ECO:0000269|PubMed:24390345}; Multi-pass membrane protein {ECO:0000269|PubMed:24390345}. Cell membrane {ECO:0000255}; Multi-pass membrane protein {ECO:0000255}.	FUNCTION: Proton-linked monocarboxylate transporter. May catalyze the transport of monocarboxylates across the plasma membrane. {ECO:0000305|PubMed:12739169}.	Transport	membrane
P10_F10	Q8CE94	Monocarboxylate transporter 13 (MCT 13) (Solute carrier family 16 member 13)	SUBCELLULAR LOCATION: Golgi apparatus membrane {ECO:0000250|UniProtKB:Q7RTY0}; Multi-pass membrane protein {ECO:0000250|UniProtKB:Q7RTY0}. Cell membrane {ECO:0000255}; Multi-pass membrane protein {ECO:0000255}.	FUNCTION: Proton-linked monocarboxylate transporter. May catalyze the transport of monocarboxylates across the plasma membrane. {ECO:0000250|UniProtKB:Q7RTY0}.	Transport	membrane
P10_G10	Q75W54	Mannosylglycoprotein endo-beta-mannosidase (AtEBM) (Endo-beta-mannosidase) (EC 3.2.1.152) [Cleaved into: Mannosylglycoprotein endo-beta-mannosidase 31 kDa subunit; Mannosylglycoprotein endo-beta-mannosidase 28 kDa subunit; Mannosylglycoprotein endo-beta-mannosidase 42 kDa subunit]		FUNCTION: Glycosidase that specifically hydrolyzes the Man-beta-1,4-GlcNAc linkage in the trimannosyl core structure of N-glycans. Does not hydrolyzes pyridylamino derivatives sugar chains containing Man-alpha-1,3-Man-beta or Xylose-beta-1,2-Man-beta.	metabolism	unspecified
P10_G10	Q9SKZ3	Small ribosomal subunit protein eS12y (40S ribosomal protein S12-2)			metabolism	unspecified
P10_H09	Q6CG20	Palmitoyltransferase SWF1 (EC 2.3.1.225)	SUBCELLULAR LOCATION: Endoplasmic reticulum membrane {ECO:0000250}; Multi-pass membrane protein {ECO:0000250}.	FUNCTION: Palmitoyltransferase that targets several endosomal SNAREs. Palmitoylates the SNAREs at cysteine residues close to the cytoplasmic end of their transmembrane domain. May have a role in the cellular quality control of transmembrane domain-containing proteins (By similarity). {ECO:0000250}.	protein modification	membrane (ER)
P10_H09	Q0VPI0	3-isopropylmalate dehydratase large subunit (EC 4.2.1.33) (Alpha-IPM isomerase) (IPMI) (Isopropylmalate isomerase)		FUNCTION: Catalyzes the isomerization between 2-isopropylmalate and 3-isopropylmalate, via the formation of 2-isopropylmaleate. {ECO:0000255|HAMAP-Rule:MF_01026}.	protein modification	membrane (ER)
P11_A02	A4ZUD0	Putative transmembrane protein ORF166	SUBCELLULAR LOCATION: Host membrane {ECO:0000305}; Multi-pass membrane protein {ECO:0000305}.		uncharacterized	membrane
P11_A02	Q9VS59	Akirin (Protein bhringi)	SUBCELLULAR LOCATION: Nucleus {ECO:0000269|PubMed:18066067, ECO:0000269|PubMed:22396663, ECO:0000269|PubMed:25180232}.	FUNCTION: Molecular adapter that acts as a bridge between a variety of multiprotein complexes, and which is required for embryonic development and for normal innate immune response (PubMed:18066067, PubMed:22396663, PubMed:25180232, PubMed:32950464). Acts as a regulator of embryonic myogenesis by bridging Twist (twi) with the SWI/SNF-like Brahma complex, promoting expression of twi-regulated gene…	uncharacterized	membrane
P11_A07	Q9BSR8	Protein YIPF4 (YIP1 family member 4)	SUBCELLULAR LOCATION: Golgi apparatus, cis-Golgi network membrane {ECO:0000269|PubMed:21757827, ECO:0000269|PubMed:26235900, ECO:0000269|PubMed:27999994}; Multi-pass membrane protein {ECO:0000269|PubMed:21757827}.	FUNCTION: Involved in the maintenance of the Golgi structure. {ECO:0000269|PubMed:21757827}.	cytoskeleton	membrane (Golgi)
P11_A07	Q5M7T4	Protein YIPF4 (YIP1 family member 4)	SUBCELLULAR LOCATION: Golgi apparatus, cis-Golgi network membrane {ECO:0000250|UniProtKB:Q9BSR8}; Multi-pass membrane protein.	FUNCTION: Involved in the maintenance of the Golgi structure. {ECO:0000250|UniProtKB:Q9BSR8}.	cytoskeleton	membrane (Golgi)
P11_B01	F4IPY2	Cysteine--tRNA ligase, chloroplastic/mitochondrial (EC 6.1.1.16) (Cysteinyl-tRNA synthetase) (CysRS)	SUBCELLULAR LOCATION: Plastid, chloroplast {ECO:0000269|PubMed:10824085}. Mitochondrion {ECO:0000269|PubMed:10824085, ECO:0000269|PubMed:21135240}.	FUNCTION: Required for female gametophyte development. Is necessary for the fusion of central cell nuclei and programmed cell death (PCD) of the antipodals. {ECO:0000269|PubMed:21135240}.	metabolism	cytoplasm
P11_B01	Q9ZDC7	Putative glutamine amidotransferase-like protein RP404			metabolism	cytoplasm
P11_B03	G4MWA9	MFS-type efflux transporter MFS1 (ACE1 cytochalasan biosynthesis cluster protein MFS1)	SUBCELLULAR LOCATION: Cell membrane {ECO:0000305}; Multi-pass membrane protein {ECO:0000255}.	FUNCTION: MFS-type efflux transporter; part of the gene cluster that mediates the biosynthesis of a tyrosine-derived cytochalasan acting as a fungal signal recognized by resistant rice plants and leads to avirulence in Pi33 resistant rice cultivars (PubMed:18433432). MFS1 might be involved in the excretion of the signaling tyrosine-derived cytochalasan (Probable). {ECO:0000269|PubMed:18433432, EC…	signal transduction	membrane
P11_B03	Q9W2U9	Odorant receptor 9a	SUBCELLULAR LOCATION: Cell membrane {ECO:0000250}; Multi-pass membrane protein {ECO:0000250}.	FUNCTION: Odorant receptor which mediates acceptance or avoidance behavior, depending on its substrates. The odorant receptor repertoire encodes a large collection of odor stimuli that vary widely in identity, intensity, and duration. May form a complex with Orco to form odorant-sensing units, providing sensitive and prolonged odorant signaling and calcium permeability. {ECO:0000269|PubMed:166158…	signal transduction	membrane
P11_B06	P02486	Alpha-crystallin A chain	SUBCELLULAR LOCATION: Cytoplasm {ECO:0000250|UniProtKB:P02489}. Nucleus {ECO:0000250|UniProtKB:P02489}. Note=Translocates to the nucleus during heat shock and resides in sub-nuclear structures known as SC35 speckles or nuclear splicing speckles. {ECO:0000250|UniProtKB:P02489}.	FUNCTION: Contributes to the transparency and refractive index of the lens. Acts as a chaperone, preventing aggregation of various proteins under a wide range of stress conditions. Required for the correct formation of lens intermediate filaments as part of a complex composed of BFSP1, BFSP2 and CRYAA. {ECO:0000250|UniProtKB:P02489}.	protein modification	cytoplasm
P11_B06	P02485	Alpha-crystallin A chain	SUBCELLULAR LOCATION: Cytoplasm {ECO:0000250|UniProtKB:P02489}. Nucleus {ECO:0000250|UniProtKB:P02489}. Note=Translocates to the nucleus during heat shock and resides in sub-nuclear structures known as SC35 speckles or nuclear splicing speckles. {ECO:0000250|UniProtKB:P02489}.	FUNCTION: Contributes to the transparency and refractive index of the lens. Acts as a chaperone, preventing aggregation of various proteins under a wide range of stress conditions. Required for the correct formation of lens intermediate filaments as part of a complex composed of BFSP1, BFSP2 and CRYAA. {ECO:0000250|UniProtKB:P02489}.	protein modification	cytoplasm
P11_B09	A0A0H2URH2	Glycosyltransferase GlyF (Putative PsrP glycosyltransferase GlyF)		FUNCTION: May be involved in the polymorphic O-glycosylation of the serine-rich repeat protein PsrP. Has hydrolytic activity against UDP-galactose and to a lesser extent against UDP-glucose; no glycosyltransferase activity has been seen with tested substrates. {ECO:0000269|PubMed:28246170}.	protein modification	membrane
P11_B09	Q1ACF3	NAD(P)H-quinone oxidoreductase subunit 5, chloroplastic (EC 7.1.1.-) (NAD(P)H dehydrogenase subunit 5) (NADH-plastoquinone oxidoreductase subunit 5)	SUBCELLULAR LOCATION: Plastid, chloroplast thylakoid membrane {ECO:0000250}; Multi-pass membrane protein {ECO:0000250}.	FUNCTION: NDH shuttles electrons from NAD(P)H:plastoquinone, via FMN and iron-sulfur (Fe-S) centers, to quinones in the photosynthetic chain and possibly in a chloroplast respiratory chain. The immediate electron acceptor for the enzyme in this species is believed to be plastoquinone. Couples the redox reaction to proton translocation, and thus conserves the redox energy in a proton gradient (By …	protein modification	membrane
P11_B12	A4D998	Transcription factor bHLH75 (Basic helix-loop-helix protein 75) (AtbHLH75) (bHLH 75) (Transcription factor EN 78) (bHLH transcription factor bHLH075)	SUBCELLULAR LOCATION: Nucleus {ECO:0000255|PROSITE-ProRule:PRU00981}.		biogenesis	nucleus
P11_B12	Q63515	C4b-binding protein beta chain	SUBCELLULAR LOCATION: Secreted.	FUNCTION: Controls the classical pathway of complement activation. It binds as a cofactor to C3b/C4b inactivator (C3bINA), which then hydrolyzes the complement fragment C4b. It also accelerates the degradation of the C4bC2a complex (C3 convertase) by dissociating the complement fragment C2a. It interacts also with anticoagulant protein S and with serum amyloid P component.	biogenesis	nucleus
P11_C02	P27909	Genome polyprotein [Cleaved into: Protein C (Core protein); Protein prM; Peptide pr; Small envelope protein M (Matrix protein); Envelope protein E; Non-structural protein 1 (NS1); Non-structural protein 2A (NS2A); Non-structural protein 2A-alpha (NS2A-alpha); Serine protease subunit NS2B (Flavivirin protease NS2B regulatory subunit) (Non-structural protein 2B); Serine protease NS3 (EC 3.4.21.91) …	SUBCELLULAR LOCATION: [Protein C]: Virion {ECO:0000250|UniProtKB:P17763}. Host nucleus {ECO:0000250|UniProtKB:P17763}.; SUBCELLULAR LOCATION: [Peptide pr]: Secreted {ECO:0000250|UniProtKB:P17763}.; SUBCELLULAR LOCATION: [Small envelope protein M]: Virion membrane {ECO:0000250|UniProtKB:P17763}; Multi-pass membrane protein {ECO:0000250|UniProtKB:P17763}. Host endoplasmic reticulum membrane {ECO:00…	FUNCTION: [Protein C]: Plays a role in virus budding by binding to membrane and gathering the viral RNA into a nucleocapsid that forms the core of a mature virus particle. During virus entry, may induce genome penetration in host cytoplasm after hemifusion induced by surface proteins. Can migrate tot cell nucleus where it modulates host functions. {ECO:0000250|UniProtKB:P17763}.; FUNCTION: [Pepti…	Transport	secreted
P11_C02	P17763	Genome polyprotein [Cleaved into: Capsid protein C (Capsid protein) (Core protein); Protein prM (Precursor membrane protein); Peptide pr (Peptide precursor); Small envelope protein M (Matrix protein); Envelope protein E; Non-structural protein 1 (NS1); Non-structural protein 2A (NS2A); Serine protease subunit NS2B (Flavivirin protease NS2B regulatory subunit) (Non-structural protein 2B); Serine p…	SUBCELLULAR LOCATION: [Capsid protein C]: Virion. Host nucleus {ECO:0000269|PubMed:18420804}. Host cytoplasm {ECO:0000269|PubMed:19889084}. Host cytoplasm, host perinuclear region {ECO:0000269|PubMed:19889084}.; SUBCELLULAR LOCATION: [Peptide pr]: Secreted {ECO:0000269|PubMed:19759134}.; SUBCELLULAR LOCATION: [Small envelope protein M]: Virion membrane {ECO:0000269|PubMed:9971841}; Multi-pass mem…	FUNCTION: [Capsid protein C]: Plays a role in virus budding by binding to the cell membrane and gathering the viral RNA into a nucleocapsid that forms the core of a mature virus particle (PubMed:11893341). During virus entry, may induce genome penetration into the host cytoplasm after hemifusion induced by the surface proteins. Can migrate to the cell nucleus where it modulates host functions (Pu…	Transport	secreted
P11_C04	Q4WLW5	Nonribosomal peptide synthetase fmqA (EC 6.3.2.-) (Fumiquinazoline biosynthesis cluster protein A)	SUBCELLULAR LOCATION: Cytoplasmic vesicle {ECO:0000269|PubMed:24612080}. Note=Does not localize to endocytic vesicles, vacuoles nor mitochondria (PubMed:24612080). {ECO:0000269|PubMed:24612080}.	FUNCTION: Nonribosomal peptide synthetase; part of the gene cluster that mediates the biosynthesis of the antitumor fumiquinazolines that confer a dual-usage capability to defend against phagocytes in the environment and animal hosts (PubMed:20225828, PubMed:20804163, PubMed:21899262, PubMed:24612080, PubMed:33705521). The simplest member is fumiquinazoline F (FQF) with a 6-6-6 tricyclic core der…	development	cytoplasm
P11_C04	O14578	Citron Rho-interacting kinase (CRIK) (EC 2.7.11.1) (Serine/threonine-protein kinase 21)	SUBCELLULAR LOCATION: Cytoplasm {ECO:0000250}.	FUNCTION: Plays a role in cytokinesis. Required for KIF14 localization to the central spindle and midbody. Putative RHO/RAC effector that binds to the GTP-bound forms of RHO and RAC1. It probably binds p21 with a tighter specificity in vivo. Displays serine/threonine protein kinase activity. Plays an important role in the regulation of cytokinesis and the development of the central nervous system…	development	cytoplasm
P11_C05	Q7LHG5	Transposon Ty3-I Gag-Pol polyprotein (Gag3-Pol3) (Transposon Ty3-2 TYA-TYB polyprotein) [Cleaved into: Capsid protein (CA) (p24); Spacer peptide p3; Nucleocapsid protein p11 (NC); Ty3 protease (PR) (EC 3.4.23.-) (p16); Spacer peptide J; Reverse transcriptase/ribonuclease H (RT) (RT-RH) (EC 2.7.7.49) (EC 2.7.7.7) (EC 3.1.26.4) (p55); Integrase p52 (IN); Integrase p49 (IN)]	SUBCELLULAR LOCATION: Cytoplasm. Nucleus {ECO:0000250}.	FUNCTION: Capsid protein (CA) is the structural component of the virus-like particle (VLP), forming the shell that encapsulates the genomic RNA-nucleocapsid complex. {ECO:0000250}.; FUNCTION: Nucleocapsid protein p11 (NC) forms the nucleocore that coats the retro-elements dimeric RNA. Binds these RNAs through its zinc fingers (By similarity). Promotes primer tRNA(i)-Met annealing to the multipart…	miscelleanous	cytoplasm
P11_C05	Q99315	Transposon Ty3-G Gag-Pol polyprotein (Gag3-Pol3) (Transposon Ty3-1 TYA-TYB polyprotein) [Cleaved into: Capsid protein (CA) (p24); Spacer peptide p3; Nucleocapsid protein p11 (NC); Ty3 protease (PR) (EC 3.4.23.-) (p16); Spacer peptide J; Reverse transcriptase/ribonuclease H (RT) (RT-RH) (EC 2.7.7.49) (EC 2.7.7.7) (EC 3.1.26.4) (p55); Integrase p61 (IN); Integrase p58 (IN)]	SUBCELLULAR LOCATION: Cytoplasm {ECO:0000269|PubMed:1371165}. Nucleus {ECO:0000269|PubMed:1371165}.	FUNCTION: Capsid protein (CA) is the structural component of the virus-like particle (VLP), forming the shell that encapsulates the genomic RNA-nucleocapsid complex.; FUNCTION: Nucleocapsid protein p11 (NC) forms the nucleocore that coats the retro-elements dimeric RNA. Binds these RNAs through its zinc fingers (By similarity). Promotes primer tRNA(i)-Met annealing to the multipartite primer-bind…	miscelleanous	cytoplasm
P11_C07	P0C6B8	Sushi, von Willebrand factor type A, EGF and pentraxin domain-containing protein 1	SUBCELLULAR LOCATION: Secreted {ECO:0000250|UniProtKB:A2AVA0}. Nucleus {ECO:0000250|UniProtKB:Q4LDE5}. Cytoplasm {ECO:0000250|UniProtKB:Q4LDE5}. Membrane {ECO:0000250|UniProtKB:Q4LDE5}; Peripheral membrane protein {ECO:0000250|UniProtKB:Q4LDE5}.	FUNCTION: Required for morphological development, cell alignment and migration of lymphatic endothelial cells during embryonic development, potentially via modulation of ANGPT2-TIE1 signaling and subsequent activation of FOXC2 transcription (By similarity). Required for embryonic lymphatic vascular development, via mediating the correct formation of the first lymphovenous contact site and tight a…	signal transduction	secreted
P11_C07	Q148D5	Succinate--CoA ligase [ADP-forming] subunit beta, mitochondrial (EC 6.2.1.5) (ATP-specific succinyl-CoA synthetase subunit beta) (A-SCS) (Succinyl-CoA synthetase beta-A chain) (SCS-betaA)	SUBCELLULAR LOCATION: Mitochondrion {ECO:0000255|HAMAP-Rule:MF_03220}.	FUNCTION: ATP-specific succinyl-CoA synthetase functions in the citric acid cycle (TCA), coupling the hydrolysis of succinyl-CoA to the synthesis of ATP and thus represents the only step of substrate-level phosphorylation in the TCA. The beta subunit provides nucleotide specificity of the enzyme and binds the substrate succinate, while the binding sites for coenzyme A and phosphate are found in t…	signal transduction	secreted
P11_D11	D3ZUE1	GAS2-like protein 2	SUBCELLULAR LOCATION: Cytoplasm, cytoskeleton {ECO:0000269|PubMed:23994616}. Cell membrane {ECO:0000269|PubMed:23994616}. Cytoplasm, cytoskeleton, stress fiber {ECO:0000250|UniProtKB:Q8NHY3}. Cytoplasm, cytoskeleton, cilium basal body {ECO:0000250|UniProtKB:Q8NHY3}. Note=Colocalizes with ADORA2A at neuronal processes (PubMed:23994616). Colocalizes with and tracks the tips of microtubule plus ends…	FUNCTION: Involved in the cross-linking of microtubules and microfilaments (By similarity). Regulates microtubule dynamics and stability by interacting with microtubule plus-end tracking proteins, such as MAPRE1, to regulate microtubule growth along actin stress fibers (By similarity). Enhances ADORA2-mediated adenylyl cyclase activation by acting as a scaffold to recruit trimeric G-protein compl…	cytoskeleton	cytoplasm
P11_D11	Q5SSG4	GAS2-like protein 2 (Growth arrest-specific protein 2-like 2)	SUBCELLULAR LOCATION: Cytoplasm, cytoskeleton {ECO:0000269|PubMed:23994616}. Cell membrane {ECO:0000269|PubMed:23994616}. Cytoplasm, cytoskeleton, stress fiber {ECO:0000250|UniProtKB:Q8NHY3}. Cytoplasm, cytoskeleton, cilium basal body {ECO:0000269|PubMed:30665704}. Note=Colocalizes with ADORA2A at neuronal processes (By similarity). Colocalizes with and tracks the tips of microtubule plus ends (B…	FUNCTION: Involved in the cross-linking of microtubules and microfilaments (By similarity). Regulates microtubule dynamics and stability by interacting with microtubule plus-end tracking proteins, such as MAPRE1, to regulate microtubule growth along actin stress fibers (By similarity). Enhances ADORA2-mediated adenylyl cyclase activation by acting as a scaffold to recruit trimeric G-protein compl…	cytoskeleton	cytoplasm
P11_F03	B8DB44	Small ribosomal subunit protein uS9 (30S ribosomal protein S9)			Protein biogenesis (ribosome)	cytoplasm
P11_F03	Q5AW17	AP-1-like transcription factor napA	SUBCELLULAR LOCATION: Nucleus {ECO:0000250|UniProtKB:P19880}. Cytoplasm {ECO:0000250|UniProtKB:P19880}. Note=Oxidized napA is found predominantly in the nucleus, while reduced napA is continuously exported to the cytoplasm by CRM1/exportin 1. {ECO:0000250|UniProtKB:P19880}.	FUNCTION: Transcription activator involved in oxidative stress response, specifically during hyphal growth. Regulates the transcription of genes encoding antioxidant enzymes and components of the cellular thiol-reducing pathways including the mycelium-specific catalase catB (but not the conidia-specific catalase catA), thioredoxin reductase trxB and thioredoxin thiO (PubMed:17617701). Preferentia…	Protein biogenesis (ribosome)	cytoplasm
P11_F06	O21047	NADH-ubiquinone oxidoreductase chain 4 (EC 7.1.1.2) (NADH dehydrogenase subunit 4)	SUBCELLULAR LOCATION: Mitochondrion membrane {ECO:0000250}; Multi-pass membrane protein {ECO:0000250}.	FUNCTION: Core subunit of the mitochondrial membrane respiratory chain NADH dehydrogenase (Complex I) that is believed to belong to the minimal assembly required for catalysis. Complex I functions in the transfer of electrons from NADH to the respiratory chain. The immediate electron acceptor for the enzyme is believed to be ubiquinone (By similarity). {ECO:0000250}.	metabolism	membrane (mitochondrai)
P11_F07	O94268	25S rRNA (cytosine-C(5))-methyltransferase nop2 (EC 2.1.1.-) (Nucleolar protein 2)	SUBCELLULAR LOCATION: Nucleus {ECO:0000269|PubMed:16823372}. Nucleus, nucleolus {ECO:0000250}.	FUNCTION: S-adenosyl-L-methionine-dependent methyltransferase that specifically methylates the C(5) position of a cytosine in 25S rRNA. Required for 60S ribosomal subunit synthesis and processing (By similarity). {ECO:0000250}.	DNA biogenesis	nucelus
P11_H04	Q96PS6	Putative uncharacterized protein GAFA-1 (Gene associated with FGF-2 activity protein 1)	SUBCELLULAR LOCATION: Membrane {ECO:0000305}; Single-pass membrane protein {ECO:0000305}.		lipid homestasis	membrane
P11_H04	Q21534	Putative patatin-like phospholipase domain-containing protein M110.7 (EC 3.1.1.-)	SUBCELLULAR LOCATION: Membrane {ECO:0000305}; Single-pass membrane protein {ECO:0000305}.		lipid homestasis	membrane
P11_H10	Q8EPQ8	S-adenosylmethionine:tRNA ribosyltransferase-isomerase (EC 2.4.99.17) (Queuosine biosynthesis protein QueA)	SUBCELLULAR LOCATION: Cytoplasm {ECO:0000255|HAMAP-Rule:MF_00113}.	FUNCTION: Transfers and isomerizes the ribose moiety from AdoMet to the 7-aminomethyl group of 7-deazaguanine (preQ1-tRNA) to give epoxyqueuosine (oQ-tRNA). {ECO:0000255|HAMAP-Rule:MF_00113}.	RNA biogenesis	cytoplasm
P11_H10	Q9ULE6	Paladin	SUBCELLULAR LOCATION: Cytoplasm, cytosol {ECO:0000269|PubMed:22354871}.		RNA biogenesis	cytoplasm
P12_A07	Q01476	Ubiquitin carboxyl-terminal hydrolase 2 (EC 3.4.19.12) (Deubiquitinating enzyme 2) (Ubiquitin thioesterase 2) (Ubiquitin-specific-processing protease 2)		FUNCTION: Has an ATP-independent isopeptidase activity, cleaving at the C-terminus of the ubiquitin moiety in natural or engineered linear fusion proteins, irrespective of their size or the presence of an N-terminal extension to ubiquitin (PubMed:15933713). Hydrolyzes polyubiquitinated 'Lys-63' polyubiquitin chains in RPO21, producing mono-ubiquitinated RNA polymerase II (PubMed:19920177). Remove…	protein modification	unspecified
P12_A08	Q4L522	Putative phosphoesterase SH1944 (EC 3.1.-.-)			metabolism	unspecified
P12_C05	A1D7R6	Probable dipeptidyl-aminopeptidase B (DPAP B) (EC 3.4.14.5)	SUBCELLULAR LOCATION: Vacuole membrane {ECO:0000250}; Single-pass type II membrane protein {ECO:0000250}. Note=Lysosome-like vacuoles. {ECO:0000250}.	FUNCTION: Type IV dipeptidyl-peptidase which removes N-terminal dipeptides sequentially from polypeptides having unsubstituted N-termini provided that the penultimate residue is proline. {ECO:0000250}.	protein modifcation	membrane
P12_C05	B6HFS8	Probable dipeptidyl-aminopeptidase B (DPAP B) (EC 3.4.14.5)	SUBCELLULAR LOCATION: Vacuole membrane {ECO:0000250}; Single-pass type II membrane protein {ECO:0000250}. Note=Lysosome-like vacuoles. {ECO:0000250}.	FUNCTION: Type IV dipeptidyl-peptidase which removes N-terminal dipeptides sequentially from polypeptides having unsubstituted N-termini provided that the penultimate residue is proline. {ECO:0000250}.	protein modifcation	membrane
P12_C06	Q5R6L5	Cullin-associated NEDD8-dissociated protein 1 (Cullin-associated and neddylation-dissociated protein 1) (p120 CAND1)	SUBCELLULAR LOCATION: Cytoplasm {ECO:0000250|UniProtKB:Q86VP6}. Nucleus {ECO:0000250|UniProtKB:Q86VP6}. Note=Predominantly cytoplasmic. {ECO:0000250|UniProtKB:Q86VP6}.	FUNCTION: Key assembly factor of SCF (SKP1-CUL1-F-box protein) E3 ubiquitin ligase complexes that promotes the exchange of the substrate-recognition F-box subunit in SCF complexes, thereby playing a key role in the cellular repertoire of SCF complexes. Acts as a F-box protein exchange factor. The exchange activity of CAND1 is coupled with cycles of neddylation conjugation: in the deneddylated sta…	protein modification	cytoplasm
P12_C06	Q6ZQ38	Cullin-associated NEDD8-dissociated protein 1 (Cullin-associated and neddylation-dissociated protein 1) (p120 CAND1)	SUBCELLULAR LOCATION: Cytoplasm {ECO:0000250|UniProtKB:Q86VP6}. Nucleus {ECO:0000250|UniProtKB:Q86VP6}. Note=Predominantly cytoplasmic. {ECO:0000250|UniProtKB:Q86VP6}.	FUNCTION: Key assembly factor of SCF (SKP1-CUL1-F-box protein) E3 ubiquitin ligase complexes that promotes the exchange of the substrate-recognition F-box subunit in SCF complexes, thereby playing a key role in the cellular repertoire of SCF complexes. Acts as a F-box protein exchange factor. The exchange activity of CAND1 is coupled with cycles of neddylation conjugation: in the deneddylated sta…	protein modification	cytoplasm
P12_C11	B8G1W9	Large ribosomal subunit protein uL2 (50S ribosomal protein L2)		FUNCTION: One of the primary rRNA binding proteins. Required for association of the 30S and 50S subunits to form the 70S ribosome, for tRNA binding and peptide bond formation. It has been suggested to have peptidyltransferase activity; this is somewhat controversial. Makes several contacts with the 16S rRNA in the 70S ribosome. {ECO:0000255|HAMAP-Rule:MF_01320}.	Protein biogenesis (ribosome)	cytoplasm
P12_C11	Q250M9	Large ribosomal subunit protein uL2 (50S ribosomal protein L2)		FUNCTION: One of the primary rRNA binding proteins. Required for association of the 30S and 50S subunits to form the 70S ribosome, for tRNA binding and peptide bond formation. It has been suggested to have peptidyltransferase activity; this is somewhat controversial. Makes several contacts with the 16S rRNA in the 70S ribosome. {ECO:0000255|HAMAP-Rule:MF_01320}.	Protein biogenesis (ribosome)	cytoplasm
P12_E02	Q8IXZ3	Transcription factor Sp8 (Specificity protein 8)	SUBCELLULAR LOCATION: Nucleus {ECO:0000305}.	FUNCTION: Transcription factor which plays a key role in limb development. Positively regulates FGF8 expression in the apical ectodermal ridge (AER) and contributes to limb outgrowth in embryos (By similarity). {ECO:0000250}.	development	nucleus
P12_E02	Q6GN08	Condensin-2 complex subunit D3-L	SUBCELLULAR LOCATION: Nucleus {ECO:0000255|PIRNR:PIRNR036508}.	FUNCTION: Regulatory subunit of the condensin-2 complex, a complex which establishes mitotic chromosome architecture and is involved in physical rigidity of the chromatid axis. {ECO:0000255|PIRNR:PIRNR036508, ECO:0000269|PubMed:14532007}.	development	nucleus
P12_F04	B8N6V7	Probable beta-galactosidase A (EC 3.2.1.23) (Lactase A)	SUBCELLULAR LOCATION: Secreted {ECO:0000250}.	FUNCTION: Cleaves beta-linked terminal galactosyl residues from gangliosides, glycoproteins, and glycosaminoglycans. {ECO:0000250}.	miscelleanous	secreted
P12_F06	P46199	Translation initiation factor IF-2, mitochondrial (IF-2(Mt)) (IF-2Mt) (IF2(mt))	SUBCELLULAR LOCATION: Mitochondrion.	FUNCTION: One of the essential components for the initiation of protein synthesis. Protects formylmethionyl-tRNA from spontaneous hydrolysis and promotes its binding to the 30S ribosomal subunits. Also involved in the hydrolysis of GTP during the formation of the 70S ribosomal complex.	Transport	membrane
P12_F06	Q73E41	Calcium-transporting ATPase 1 (EC 7.2.2.10) (BACCA1)	SUBCELLULAR LOCATION: Cell membrane {ECO:0000250}; Multi-pass membrane protein {ECO:0000250}.	FUNCTION: Catalyzes the hydrolysis of ATP coupled with the transport of calcium. {ECO:0000269|PubMed:23621633}.	Transport	membrane
P12_F10	Q8I6S2	Tachykinin-2 (OctTK-II) (Tachykinin II)	SUBCELLULAR LOCATION: Secreted {ECO:0000305}.	FUNCTION: Tachykinins are active peptides which excite neurons, evoke behavioral responses, are potent vasodilators and secretagogues, and contract (directly or indirectly) many smooth muscles. {ECO:0000269|PubMed:12576083}.	signal transduction	secreted
P12_F10	Q8I6S3	Tachykinin-1 (OctTK-I) (Tachykinin I)	SUBCELLULAR LOCATION: Secreted {ECO:0000305}.	FUNCTION: Tachykinins are active peptides which excite neurons, evoke behavioral responses, are potent vasodilators and secretagogues, and contract (directly or indirectly) many smooth muscles. {ECO:0000269|PubMed:12576083}.	signal transduction	secreted
P12_G01	P0DMA5	Sodium channel protein type 10 subunit alpha	SUBCELLULAR LOCATION: Cell membrane {ECO:0000250|UniProtKB:D0E0C2}; Multi-pass membrane protein {ECO:0000250|UniProtKB:D0E0C2}. Note=It can be translocated to the cell membrane through association with S100A10. {ECO:0000250}.	FUNCTION: Tetrodotoxin-resistant channel that mediates the voltage-dependent sodium ion permeability of excitable membranes. Assuming opened or closed conformations in response to the voltage difference across the membrane, the protein forms a sodium-selective channel through which sodium ions may pass in accordance with their electrochemical gradient. Plays a role in neuropathic pain mechanisms.…	Transport	membrane
P12_G01	Q9Y5Y9	Sodium channel protein type 10 subunit alpha (Peripheral nerve sodium channel 3) (PN3) (hPN3) (Sodium channel protein type X subunit alpha) (Voltage-gated sodium channel subunit alpha Nav1.8)	SUBCELLULAR LOCATION: Cell membrane {ECO:0000250|UniProtKB:D0E0C2}; Multi-pass membrane protein {ECO:0000250|UniProtKB:D0E0C2}. Note=It can be translocated to the cell membrane through association with S100A10. {ECO:0000250}.	FUNCTION: Tetrodotoxin-resistant channel that mediates the voltage-dependent sodium ion permeability of excitable membranes. Assuming opened or closed conformations in response to the voltage difference across the membrane, the protein forms a sodium-selective channel through which sodium ions may pass in accordance with their electrochemical gradient. Plays a role in neuropathic pain mechanisms.…	Transport	membrane
P12_G03	O14148	Chromatin-remodeling ATPase INO80 (EC 3.6.4.-)	SUBCELLULAR LOCATION: Nucleus {ECO:0000255|PROSITE-ProRule:PRU00746}.	FUNCTION: ATPase component of the INO80 complex which remodels chromatin by shifting nucleosomes and is involved in DNA repair. {ECO:0000255|PROSITE-ProRule:PRU00746}.	metabolism	nucleus
P12_G08	B2SNW4	6,7-dimethyl-8-ribityllumazine synthase (DMRL synthase) (LS) (Lumazine synthase) (EC 2.5.1.78)		FUNCTION: Catalyzes the formation of 6,7-dimethyl-8-ribityllumazine by condensation of 5-amino-6-(D-ribitylamino)uracil with 3,4-dihydroxy-2-butanone 4-phosphate. This is the penultimate step in the biosynthesis of riboflavin. {ECO:0000255|HAMAP-Rule:MF_00178}.	cytoskeleton	unspecified
P12_G08	Q9C6S1	Formin-like protein 14 (AtFH14)			cytoskeleton	unspecified
P12_H05	Q8IY51	Tigger transposable element-derived protein 4	SUBCELLULAR LOCATION: Nucleus {ECO:0000305}.		miscelleanous	nucleus
P12_H05	Q8BUZ3	Tigger transposable element-derived protein 4	SUBCELLULAR LOCATION: Nucleus {ECO:0000305}.		miscelleanous	nucleus
P12_H08	Q5R4I3	UBX domain-containing protein 4 (UBX domain-containing protein 2)	SUBCELLULAR LOCATION: Endoplasmic reticulum membrane {ECO:0000250|UniProtKB:Q92575}; Peripheral membrane protein {ECO:0000250|UniProtKB:Q92575}. Nucleus envelope {ECO:0000250|UniProtKB:Q92575}. Note=Both the N- and the C-terminus face the cytosol. Also found in the nucleus envelope contiguous to the ER. {ECO:0000250|UniProtKB:Q92575}.	FUNCTION: Involved in endoplasmic reticulum-associated protein degradation (ERAD). Acts as a platform to recruit both UBQLN1 and VCP to the ER during ERAD. {ECO:0000250|UniProtKB:Q92575}.	protein modification	membrane (ER)
P12_H08	Q8VCH8	UBX domain-containing protein 4 (Erasin) (UBX domain-containing protein 2)	SUBCELLULAR LOCATION: Endoplasmic reticulum membrane {ECO:0000250|UniProtKB:Q92575}; Peripheral membrane protein {ECO:0000250|UniProtKB:Q92575}. Nucleus envelope {ECO:0000250|UniProtKB:Q92575}. Note=Both the N- and the C-terminus face the cytosol. Also found in the nucleus envelope contiguous to the ER. {ECO:0000250|UniProtKB:Q92575}.	FUNCTION: Involved in endoplasmic reticulum-associated protein degradation (ERAD). Acts as a platform to recruit both UBQLN1 and VCP to the ER during ERAD. {ECO:0000250|UniProtKB:Q92575}.	protein modification	membrane (ER)
P13_B06	Q04F93	LexA repressor (EC 3.4.21.88)		FUNCTION: Represses a number of genes involved in the response to DNA damage (SOS response), including recA and lexA. In the presence of single-stranded DNA, RecA interacts with LexA causing an autocatalytic cleavage which disrupts the DNA-binding part of LexA, leading to derepression of the SOS regulon and eventually DNA repair. {ECO:0000255|HAMAP-Rule:MF_00015}.	DNA biogenesis	nucleus
P13_B09	P56351	Small ribosomal subunit protein uS2c (30S ribosomal protein S2, chloroplastic)	SUBCELLULAR LOCATION: Plastid, chloroplast.		Protein biogenesis (ribosome)	cytoplasm
P13_B09	Q8VBX4	C-type lectin domain family 4 member K (Langerin) (CD antigen CD207)	SUBCELLULAR LOCATION: Membrane; Single-pass type II membrane protein. Note=Found in Birbeck granules (BGs), which are organelles consisting of superimposed and zippered membranes. {ECO:0000250}.	FUNCTION: Calcium-dependent lectin displaying mannose-binding specificity. Induces the formation of Birbeck granules (BGs); is a potent regulator of membrane superimposition and zippering. Binds to sulfated as well as mannosylated glycans, keratan sulfate (KS) and beta-glucans. Facilitates uptake of antigens and is involved in the routing and/or processing of antigen for presentation to T cells. …	Protein biogenesis (ribosome)	cytoplasm
P13_C04	Q166F7	tRNA dimethylallyltransferase (EC 2.5.1.75) (Dimethylallyl diphosphate:tRNA dimethylallyltransferase) (DMAPP:tRNA dimethylallyltransferase) (DMATase) (Isopentenyl-diphosphate:tRNA isopentenyltransferase) (IPP transferase) (IPPT) (IPTase)		FUNCTION: Catalyzes the transfer of a dimethylallyl group onto the adenine at position 37 in tRNAs that read codons beginning with uridine, leading to the formation of N6-(dimethylallyl)adenosine (i(6)A). {ECO:0000255|HAMAP-Rule:MF_00185}.	RNA biogenesis	nucelus
P13_C04	P75055	tRNA N6-adenosine threonylcarbamoyltransferase (EC 2.3.1.234) (N6-L-threonylcarbamoyladenine synthase) (t(6)A synthase) (t(6)A37 threonylcarbamoyladenosine biosynthesis protein TsaD) (tRNA threonylcarbamoyladenosine biosynthesis protein TsaD)	SUBCELLULAR LOCATION: Cytoplasm {ECO:0000255|HAMAP-Rule:MF_01445}.	FUNCTION: Required for the formation of a threonylcarbamoyl group on adenosine at position 37 (t(6)A37) in tRNAs that read codons beginning with adenine. Is involved in the transfer of the threonylcarbamoyl moiety of threonylcarbamoyl-AMP (TC-AMP) to the N6 group of A37, together with TsaE and TsaB. TsaD likely plays a direct catalytic role in this reaction. {ECO:0000255|HAMAP-Rule:MF_01445}.	RNA biogenesis	nucelus
P13_C05	P95038	Peptide chaperone MftB		FUNCTION: Peptide chaperone involved in the biosynthesis of the enzyme cofactor mycofactocin (MFT). Binds MftA and MftC with high affinity, and is essential for MftC activity on MftA, likely via the formation of a ternary complex. {ECO:0000250|UniProtKB:A0PM48}.	metabolism	?
P13_C07	G5EDT1	Retinoblastoma-like protein homolog lin-35 (Abnormal cell lineage protein 35) (Synthetic multivulva protein lin-35)	SUBCELLULAR LOCATION: Nucleus {ECO:0000269|PubMed:15621535, ECO:0000269|PubMed:23347407, ECO:0000269|PubMed:25562820, ECO:0000269|PubMed:9875852}. Note=Expressed in dividing cells, but decreased expression after cell cycle exit. {ECO:0000269|PubMed:25562820}.	FUNCTION: Key regulator of cell division which acts as a transcriptional repressor and negatively regulates cell cycle progression in its active unphosphorylated form, but allows cell cycle progression when phosphorylated (PubMed:11684669, PubMed:12062054, PubMed:16287966, PubMed:17466069, PubMed:25562820). When unphosphorylated and in its active form, interacts with E2F transcription factors suc…	development	nucelus
P13_C07	Q0AIJ9	Small ribosomal subunit protein uS7 (30S ribosomal protein S7)		FUNCTION: One of the primary rRNA binding proteins, it binds directly to 16S rRNA where it nucleates assembly of the head domain of the 30S subunit. Is located at the subunit interface close to the decoding center, probably blocks exit of the E-site tRNA. {ECO:0000255|HAMAP-Rule:MF_00480}.	development	nucelus
P13_C08	A4D998	Transcription factor bHLH75 (Basic helix-loop-helix protein 75) (AtbHLH75) (bHLH 75) (Transcription factor EN 78) (bHLH transcription factor bHLH075)	SUBCELLULAR LOCATION: Nucleus {ECO:0000255|PROSITE-ProRule:PRU00981}.		protein modification	membrane (endosome)
P13_C08	Q63515	C4b-binding protein beta chain	SUBCELLULAR LOCATION: Secreted.	FUNCTION: Controls the classical pathway of complement activation. It binds as a cofactor to C3b/C4b inactivator (C3bINA), which then hydrolyzes the complement fragment C4b. It also accelerates the degradation of the C4bC2a complex (C3 convertase) by dissociating the complement fragment C2a. It interacts also with anticoagulant protein S and with serum amyloid P component.	protein modification	membrane (endosome)
P13_C11	A7GZB1	tRNA (guanine-N(1)-)-methyltransferase (EC 2.1.1.228) (M1G-methyltransferase) (tRNA [GM37] methyltransferase)	SUBCELLULAR LOCATION: Cytoplasm {ECO:0000255|HAMAP-Rule:MF_00605}.	FUNCTION: Specifically methylates guanosine-37 in various tRNAs. {ECO:0000255|HAMAP-Rule:MF_00605}.	Protein biogenesis (ribosome)	cytoplasm
P13_C11	P66122	Large ribosomal subunit protein bL25 (50S ribosomal protein L25) (General stress protein CTC)		FUNCTION: This is one of the proteins that binds to the 5S RNA in the ribosome where it forms part of the central protuberance. {ECO:0000255|HAMAP-Rule:MF_01334}.	Protein biogenesis (ribosome)	unspecfified
P13_D03	O49435	Multiple C2 domain and transmembrane region protein 11	SUBCELLULAR LOCATION: Endoplasmic reticulum membrane {ECO:0000269|PubMed:29259105}; Multi-pass membrane protein {ECO:0000255}.	FUNCTION: May function as a signaling molecule by regulating the trafficking of other regulators. {ECO:0000303|PubMed:29259105}.	defense	membrane
P13_D03	P81265	Polymeric immunoglobulin receptor (PIgR) (Poly-Ig receptor) [Cleaved into: Secretory component]	SUBCELLULAR LOCATION: [Polymeric immunoglobulin receptor]: Cell membrane {ECO:0000250|UniProtKB:P01833}; Single-pass type I membrane protein {ECO:0000255}.; SUBCELLULAR LOCATION: [Secretory component]: Secreted {ECO:0000250|UniProtKB:P01833}.	FUNCTION: [Polymeric immunoglobulin receptor]: Mediates selective transcytosis of polymeric IgA and IgM across mucosal epithelial cells. Binds polymeric IgA and IgM at the basolateral surface of epithelial cells. The complex is then transported across the cell to be secreted at the apical surface. During this process, a cleavage occurs that separates the extracellular (known as the secretory comp…	defense	membrane
P13_D10	Q99LE6	ATP-binding cassette sub-family F member 2			Transport	membrane
P13_D10	Q9UG63	ATP-binding cassette sub-family F member 2 (Iron-inhibited ABC transporter 2)			Transport	membrane
P13_D11	Q8REL0	UvrABC system protein C (Protein UvrC) (Excinuclease ABC subunit C)	SUBCELLULAR LOCATION: Cytoplasm {ECO:0000255|HAMAP-Rule:MF_00203}.	FUNCTION: The UvrABC repair system catalyzes the recognition and processing of DNA lesions. UvrC both incises the 5' and 3' sides of the lesion. The N-terminal half is responsible for the 3' incision and the C-terminal half is responsible for the 5' incision. {ECO:0000255|HAMAP-Rule:MF_00203}.	development	nucleus
P13_D11	Q9HFF5	Sister chromatid cohesion protein pds5 (Precocious dissociation of sisters protein 5)	SUBCELLULAR LOCATION: Nucleus. Chromosome, centromere. Note=Localized to chromatin throughout the cell cycle.	FUNCTION: Required for the establishment and maintenance of sister chromatid cohesion during S phase. Prevents their formation until eso1 is present. May also have a role during meiosis. {ECO:0000269|PubMed:11598020, ECO:0000269|PubMed:11861765}.	development	nucleus
P13_E07	Q4W8A3	Solute carrier family 22 member 6 (Organic anion transporter 1) (mkOAT1) (Renal organic anion transporter 1)	SUBCELLULAR LOCATION: Basolateral cell membrane {ECO:0000269|PubMed:15846473}; Multi-pass membrane protein {ECO:0000305}. Basal cell membrane {ECO:0000250|UniProtKB:Q4U2R8}; Multi-pass membrane protein {ECO:0000305}. Note=Expressed at the basolateral membrane of the proximal tubule. {ECO:0000269|PubMed:15846473}.	FUNCTION: Secondary active transporter that functions as a Na(+)-independent organic anion (OA)/dicarboxylate antiporter where the uptake of one molecule of OA into the cell is coupled with an efflux of one molecule of intracellular dicarboxylate such as 2-oxoglutarate or glutarate (PubMed:15846473). Mediates the uptake of OA across the basolateral side of proximal tubule epithelial cells, thereb…	Transport	membrane
P13_E07	Q4U2R8	Solute carrier family 22 member 6 (Organic anion transporter 1) (hOAT1) (PAH transporter) (hPAHT) (Renal organic anion transporter 1) (hROAT1)	SUBCELLULAR LOCATION: Basolateral cell membrane {ECO:0000269|PubMed:9887087}; Multi-pass membrane protein {ECO:0000305}. Basal cell membrane {ECO:0000269|PubMed:35307651}; Multi-pass membrane protein {ECO:0000305}. Note=Localized to the basolateral membrane of renal proximal tubular cells (PubMed:9887087). Localized to the basal membrane of Sertoli cells (PubMed:35307651). {ECO:0000269|PubMed:353…	FUNCTION: Secondary active transporter that functions as a Na(+)-independent organic anion (OA)/dicarboxylate antiporter where the uptake of one molecule of OA into the cell is coupled with an efflux of one molecule of intracellular dicarboxylate such as 2-oxoglutarate or glutarate (PubMed:9950961, PubMed:11907186, PubMed:11669456, PubMed:14675047, PubMed:22108572, PubMed:23832370, PubMed:2853412…	Transport	membrane
P13_E10	A1V9B4	Methionyl-tRNA formyltransferase (EC 2.1.2.9)		FUNCTION: Attaches a formyl group to the free amino group of methionyl-tRNA(fMet). The formyl group appears to play a dual role in the initiator identity of N-formylmethionyl-tRNA by promoting its recognition by IF2 and preventing the misappropriation of this tRNA by the elongation apparatus. {ECO:0000255|HAMAP-Rule:MF_00182}.	RNA biogenesis	cytoplasm
P13_E10	Q725Q9	Methionyl-tRNA formyltransferase (EC 2.1.2.9)		FUNCTION: Attaches a formyl group to the free amino group of methionyl-tRNA(fMet). The formyl group appears to play a dual role in the initiator identity of N-formylmethionyl-tRNA by promoting its recognition by IF2 and preventing the misappropriation of this tRNA by the elongation apparatus. {ECO:0000255|HAMAP-Rule:MF_00182}.	RNA biogenesis	cytoplasm
P13_F04	P42230	Signal transducer and activator of transcription 5A (Mammary gland factor)	SUBCELLULAR LOCATION: Cytoplasm {ECO:0000269|PubMed:16837552}. Nucleus {ECO:0000269|PubMed:16837552}. Note=Translocated into the nucleus in response to phosphorylation.	FUNCTION: Carries out a dual function: signal transduction and activation of transcription. Mediates cellular responses to the cytokine KITLG/SCF and other growth factors. May mediate cellular responses to activated FGFR1, FGFR2, FGFR3 and FGFR4. Binds to the GAS element and activates PRL-induced transcription. Regulates the expression of milk proteins during lactation. {ECO:0000269|PubMed:105088…	signal transduction	cytoplasm
P13_F09	P38137	Oxalate--CoA ligase (EC 6.2.1.8) (Acyl-activating enzyme 3) (Oxalyl-CoA synthetase) (Peroxisomal-coenzyme A synthetase)	SUBCELLULAR LOCATION: Peroxisome matrix {ECO:0000269|PubMed:8841414}. Peroxisome membrane {ECO:0000269|PubMed:8841414}; Peripheral membrane protein {ECO:0000269|PubMed:8841414}. Note=Imported in peroxisome via recognition by the peroxisomal targeting signal receptor PEX5. {ECO:0000269|PubMed:26359497}.	FUNCTION: Catalyzes the first step in a degradation pathway of oxalate to CO(2) to protect the cell against the harmful effects of oxalate derived from endogenous processes or an environmental sources. {ECO:0000269|PubMed:24291261}.	metabolism	membrane (peroxisome)
P13_G11	P61916	NPC intracellular cholesterol transporter 2 (Epididymal secretory protein E1) (Human epididymis-specific protein 1) (He1) (Niemann-Pick disease type C2 protein)	SUBCELLULAR LOCATION: Secreted {ECO:0000269|PubMed:11125141, ECO:0000269|PubMed:15937921, ECO:0000269|PubMed:19723497, ECO:0000269|PubMed:21315718}. Endoplasmic reticulum {ECO:0000269|PubMed:19723497}. Lysosome {ECO:0000269|PubMed:15937921, ECO:0000269|PubMed:19723497, ECO:0000305|PubMed:11125141}. Note=Interaction with cell-surface M6PR mediates endocytosis and targeting to lysosomes. {ECO:00003…	FUNCTION: Intracellular cholesterol transporter which acts in concert with NPC1 and plays an important role in the egress of cholesterol from the lysosomal compartment (PubMed:17018531, PubMed:11125141, PubMed:18772377, PubMed:29580834, PubMed:15937921). Unesterified cholesterol that has been released from LDLs in the lumen of the late endosomes/lysosomes is transferred by NPC2 to the cholesterol…	Transport	secreted
P13_G11	P80384	Mite group 2 allergen Lep d 2 (Allergen Lep d 1) (Allergen Lep d I) (allergen Lep d 2)	SUBCELLULAR LOCATION: Secreted.		Transport	secreted
P13_H08	Q8RX26	E3 ubiquitin-protein ligase RGLG3 (EC 2.3.2.27) (RING domain ligase 3)	SUBCELLULAR LOCATION: Cytoplasm {ECO:0000269|PubMed:25788731}. Nucleus {ECO:0000269|PubMed:25788731}.	FUNCTION: Possesses E3 ubiquitin-protein ligase in vitro. Acts as upstream modulator of jasmonate (JA) signaling in response to various stimuli, such as JA-inhibited root growth, JA-inductive gene expression, coronatine-mediated pathogen susceptibility, wound-stimulated expression of JA-responsive genes and wound-induced JA biosynthesis (PubMed:22898498). Controls fumonisin B1 (FB1)-triggered pro…	defense	cytoplasm
P13_H08	Q9SAL0	E3 ubiquitin-protein ligase RGLG4 (EC 2.3.2.27) (RING domain ligase 4)	SUBCELLULAR LOCATION: Cytoplasm {ECO:0000269|PubMed:25788731}. Nucleus {ECO:0000269|PubMed:25788731}.	FUNCTION: Possesses E3 ubiquitin-protein ligase in vitro. Acts as upstream modulator of jasmonate (JA) signaling in response to various stimuli, such as JA-inhibited root growth, JA-inductive gene expression, coronatine-mediated pathogen susceptibility, wound-stimulated expression of JA-responsive genes and wound-induced JA biosynthesis (PubMed:22898498). Controls fumonisin B1 (FB1)-triggered pro…	defense	cytoplasm
P13_H09	Q91620	Nodal homolog 2-A (Nodal-related protein 2-A) (Xnr-2-A) (Xnr2-A) (nr-2)	SUBCELLULAR LOCATION: Secreted {ECO:0000269|PubMed:12070085, ECO:0000269|PubMed:15530392}.	FUNCTION: Cooperation and regulatory loops of multiple nodals are essential for mesendoderm patterning in early embryos. Essential for mesoderm formation and axial patterning during embryonic development. Activates the activin-like signaling pathway to induce dorsal and ventral mesoderm in animal cap ectoderm. In addition, also dorsalizes ventral marginal zone (VMZ) tissues during gastrulation. I…	development	secreted
P13_H11	B3MRI9	Neuropathy target esterase sws (Swiss cheese) (EC 3.1.1.5)	SUBCELLULAR LOCATION: Endoplasmic reticulum membrane {ECO:0000250|UniProtKB:Q9U969}; Single-pass type I membrane protein {ECO:0000250|UniProtKB:Q9U969}. Note=Sws tethers Pka-C3 to the membrane. {ECO:0000250|UniProtKB:Q9U969}.	FUNCTION: Phospholipase B that deacylates intracellular phosphatidylcholine (PtdCho), generating glycerophosphocholine (GroPtdCho). This deacylation occurs at both sn-2 and sn-1 positions of PtdCho. Its specific chemical modification by certain organophosphorus (OP) compounds leads to distal axonopathy. Plays a role in the signaling mechanism between neurons and glia that regulates glia wrapping …	signal transduction	membrane (ER)
P13_H11	Q0VNT0	tRNA 2-selenouridine synthase (EC 2.9.1.3)		FUNCTION: Involved in the post-transcriptional modification of the uridine at the wobble position (U34) of tRNA(Lys), tRNA(Glu) and tRNA(Gln). Catalyzes the conversion of 2-thiouridine (S2U-RNA) to 2-selenouridine (Se2U-RNA). Acts in a two-step process involving geranylation of 2-thiouridine (S2U) to S-geranyl-2-thiouridine (geS2U) and subsequent selenation of the latter derivative to 2-selenouri…	signal transduction	membrane (ER)
P2_A01	A1KEV7	Peptide methionine sulfoxide reductase MsrA (Protein-methionine-S-oxide reductase) (EC 1.8.4.11) (Peptide-methionine (S)-S-oxide reductase) (Peptide Met(O) reductase)		FUNCTION: Has an important function as a repair enzyme for proteins that have been inactivated by oxidation. Catalyzes the reversible oxidation-reduction of methionine sulfoxide in proteins to methionine. {ECO:0000255|HAMAP-Rule:MF_01401}.	development	membrane
P2_A01	P01133	Pro-epidermal growth factor (EGF) [Cleaved into: Epidermal growth factor (Urogastrone)]	SUBCELLULAR LOCATION: Membrane; Single-pass type I membrane protein.	FUNCTION: EGF stimulates the growth of various epidermal and epithelial tissues in vivo and in vitro and of some fibroblasts in cell culture. Magnesiotropic hormone that stimulates magnesium reabsorption in the renal distal convoluted tubule via engagement of EGFR and activation of the magnesium channel TRPM6. Can induce neurite outgrowth in motoneurons of the pond snail Lymnaea stagnalis in vitr…	development	membrane
P2_A05	A8LKS9	3-dehydroquinate dehydratase (3-dehydroquinase) (EC 4.2.1.10) (Type II DHQase)		FUNCTION: Catalyzes a trans-dehydration via an enolate intermediate. {ECO:0000255|HAMAP-Rule:MF_00169}.	Protein biogenesis (ribosome)	unspecified
P2_A05	Q4A5C1	Large ribosomal subunit protein uL3 (50S ribosomal protein L3)		FUNCTION: One of the primary rRNA binding proteins, it binds directly near the 3'-end of the 23S rRNA, where it nucleates assembly of the 50S subunit. {ECO:0000255|HAMAP-Rule:MF_01325}.	Protein biogenesis (ribosome)	unspecified
P2_A09	P02612	Myosin regulatory light chain 2, smooth muscle major isoform (MLC-2) (DTNB) (G1) (Isoform L20-A)		FUNCTION: Myosin regulatory subunit that plays an important role in regulation of both smooth muscle and nonmuscle cell contractile activity. Implicated in cytokinesis, receptor capping, and cell locomotion (By similarity). {ECO:0000250}.	exoskeleton	cytoplasm
P2_A09	P24844	Myosin regulatory light polypeptide 9 (20 kDa myosin light chain) (LC20) (MLC-2C) (Myosin RLC) (Myosin regulatory light chain 2, smooth muscle isoform) (Myosin regulatory light chain 9) (Myosin regulatory light chain MRLC1)	SUBCELLULAR LOCATION: Cytoplasm, cytoskeleton {ECO:0000250|UniProtKB:Q9CQ19}. Cytoplasm, cell cortex {ECO:0000250|UniProtKB:Q9CQ19}. Note=Colocalizes with F-actin, MYH9 and PIEZO1 at the actomyosin cortex in myoblasts. {ECO:0000250|UniProtKB:Q9CQ19}.	FUNCTION: Myosin regulatory subunit that plays an important role in regulation of both smooth muscle and nonmuscle cell contractile activity via its phosphorylation. Implicated in cytokinesis, receptor capping, and cell locomotion (PubMed:11942626, PubMed:2526655). In myoblasts, may regulate PIEZO1-dependent cortical actomyosin assembly involved in myotube formation (By similarity). {ECO:0000250|…	exoskeleton	cytoplasm
P2_A12	A4FPQ9	Large ribosomal subunit protein uL1 (50S ribosomal protein L1)		FUNCTION: Binds directly to 23S rRNA. The L1 stalk is quite mobile in the ribosome, and is involved in E site tRNA release. {ECO:0000255|HAMAP-Rule:MF_01318}.; FUNCTION: Protein L1 is also a translational repressor protein, it controls the translation of the L11 operon by binding to its mRNA. {ECO:0000255|HAMAP-Rule:MF_01318}.	Protein biogenesis (ribosome)	cytoplasm
P2_A12	C0ZV31	Large ribosomal subunit protein uL1 (50S ribosomal protein L1)		FUNCTION: Binds directly to 23S rRNA. The L1 stalk is quite mobile in the ribosome, and is involved in E site tRNA release. {ECO:0000255|HAMAP-Rule:MF_01318}.; FUNCTION: Protein L1 is also a translational repressor protein, it controls the translation of the L11 operon by binding to its mRNA. {ECO:0000255|HAMAP-Rule:MF_01318}.	Protein biogenesis (ribosome)	cytoplasm
P2_B04	Q6P0E8	Inactive phospholipid phosphatase 7 (Phosphatidic acid phosphatase type 2 domain-containing protein 3)	SUBCELLULAR LOCATION: Nucleus envelope. Endoplasmic reticulum membrane. Membrane; Multi-pass membrane protein. Note=Both the N- and C-terminal are exposed to the cytoplasm/nucleoplasm. {ECO:0000250}.	FUNCTION: Plays a role as negative regulator of myoblast differentiation, in part through effects on MTOR signaling. Has no detectable enzymatic activity (By similarity). {ECO:0000250}.	signal transduction	membrane (nucelus/ ER)
P2_B04	Q9SUW4	Probable lipid phosphate phosphatase beta (AtLPPB) (EC 3.1.3.-) (Phosphatidic acid phosphatase beta)	SUBCELLULAR LOCATION: Membrane {ECO:0000305}; Multi-pass membrane protein {ECO:0000305}.		signal transduction	membrane (nucelus/ ER)
P2_B08	O70340	Neuronal pentraxin-2 (NP2) (Neuronal pentraxin II) (NP-II)	SUBCELLULAR LOCATION: Secreted {ECO:0000250}.	FUNCTION: Likely to play role in the modification of cellular properties that underlie long-term plasticity. Binds to agar matrix in a calcium-dependent manner (By similarity). {ECO:0000250}.	Transport	cytoplasm
P2_B08	P47970	Neuronal pentraxin-2 (NP2) (Acrosomal pentaxin-like protein p50) (AM50) (Neuronal pentraxin II) (Apexin) (NP-II)	SUBCELLULAR LOCATION: Cytoplasmic vesicle, secretory vesicle, acrosome lumen. Note=Sperm acrosomal matrix.	FUNCTION: May be involved in binding, concentrating, and sorting soluble glycoproteins or glycolipids that are destined for the acrosome.	Transport	cytoplasm
P2_C02	Q6F444	Large ribosomal subunit protein eL24 (60S ribosomal protein L24)			Protein biogenesis (ribosome)	unspecified
P2_C02	Q962T5	Large ribosomal subunit protein eL24 (60S ribosomal protein L24)			Protein biogenesis (ribosome)	unspecified
P2_C08	Q8Y0M0	Co-chaperone protein HscB homolog		FUNCTION: Co-chaperone involved in the maturation of iron-sulfur cluster-containing proteins. Seems to help targeting proteins to be folded toward HscA. {ECO:0000255|HAMAP-Rule:MF_00682}.	protein modification	unspecified
P2_C08	P33688	Beta-lactoglobulin-3 (Beta-LG-3) (Beta-lactoglobulin III)	SUBCELLULAR LOCATION: Secreted.	FUNCTION: Lactoglobulin is the primary component of whey, it binds retinol and is probably involved in the transport of that molecule.	protein modification	secreted
P2_C09	Q90Y57	Protein jagged-1a (Jagged1) (Jagged1a)	SUBCELLULAR LOCATION: Membrane {ECO:0000250}; Single-pass type I membrane protein {ECO:0000250}. Cell membrane {ECO:0000250|UniProtKB:P78504}.	FUNCTION: Ligand for multiple Notch receptors and involved in the mediation of Notch signaling (By similarity). Seems to be involved in cell-fate decisions. {ECO:0000250}.	signal transduction	membrane
P2_C09	Q9LXK1	Replication protein A 14 kDa subunit A (AtRPA14A) (Replication factor A protein 3A) (Replication protein A 3A)	SUBCELLULAR LOCATION: Nucleus {ECO:0000250}.	FUNCTION: As part of the replication protein A (RPA/RP-A), a single-stranded DNA-binding heterotrimeric complex, may play an essential role in DNA replication, recombination and repair. Binds and stabilizes single-stranded DNA intermediates, preventing complementary DNA reannealing and recruiting different proteins involved in DNA metabolism (By similarity). {ECO:0000250}.	signal transduction	membrane
P2_C11	P14957	Ribulose bisphosphate carboxylase large chain (RuBisCO large subunit) (EC 4.1.1.39)	SUBCELLULAR LOCATION: Plastid, chloroplast.	FUNCTION: RuBisCO catalyzes two reactions: the carboxylation of D-ribulose 1,5-bisphosphate, the primary event in carbon dioxide fixation, as well as the oxidative fragmentation of the pentose substrate in the photorespiration process. Both reactions occur simultaneously and in competition at the same active site. {ECO:0000255|HAMAP-Rule:MF_01338}.	metabolism	plastid
P2_C11	P48692	Ribulose bisphosphate carboxylase large chain (RuBisCO large subunit) (EC 4.1.1.39)	SUBCELLULAR LOCATION: Plastid, chloroplast.	FUNCTION: RuBisCO catalyzes two reactions: the carboxylation of D-ribulose 1,5-bisphosphate, the primary event in carbon dioxide fixation, as well as the oxidative fragmentation of the pentose substrate in the photorespiration process. Both reactions occur simultaneously and in competition at the same active site (By similarity). {ECO:0000250}.	metabolism	plastid
P2_D04	O35453	Serine protease hepsin (EC 3.4.21.106) [Cleaved into: Serine protease hepsin non-catalytic chain; Serine protease hepsin catalytic chain]	SUBCELLULAR LOCATION: Apical cell membrane {ECO:0000269|PubMed:26673890}; Single-pass type II membrane protein {ECO:0000305}. Cell membrane {ECO:0000250|UniProtKB:P05981}; Single-pass type II membrane protein {ECO:0000250|UniProtKB:P05981}.; SUBCELLULAR LOCATION: [Isoform 2]: Secreted {ECO:0000269|PubMed:9395459}.	FUNCTION: Serine protease that cleaves extracellular substrates, and contributes to the proteolytic processing of growth factors, such as HGF and MST1/HGFL. Plays a role in cell growth and maintenance of cell morphology. Plays a role in the proteolytic processing of ACE2 (By similarity). Mediates the proteolytic cleavage of urinary UMOD that is required for UMOD polymerization (PubMed:26673890). …	protein modification	membrane
P2_D04	Q05511	Serine protease hepsin (EC 3.4.21.106) [Cleaved into: Serine protease hepsin non-catalytic chain; Serine protease hepsin catalytic chain]	SUBCELLULAR LOCATION: Cell membrane {ECO:0000250|UniProtKB:P05981}; Single-pass type II membrane protein {ECO:0000250|UniProtKB:P05981}. Apical cell membrane {ECO:0000250|UniProtKB:P05981}; Single-pass type II membrane protein {ECO:0000250|UniProtKB:P05981}.	FUNCTION: Serine protease that cleaves extracellular substrates, and contributes to the proteolytic processing of growth factors, such as HGF and MST1/HGFL. Plays a role in cell growth and maintenance of cell morphology. Plays a role in the proteolytic processing of ACE2. Mediates the proteolytic cleavage of urinary UMOD that is required for UMOD polymerization. {ECO:0000250|UniProtKB:P05981}.	protein modification	membrane
P2_D07	O31959	SPbeta prophage-derived uncharacterized protein YomY			defense	secreted
P2_D07	Q86LE5	Antimicrobial peptide microplusin (Microplusin)	SUBCELLULAR LOCATION: Secreted {ECO:0000269|PubMed:14642886}.	FUNCTION: Has bacteriostatic activity against the Gram-positive bacterium M.luteus, but not against Gram-negative bacterium E.coli SBS363. Has fungistatic activity against C.neoformans, but not C.albicans. Binds and sequesters copper and iron ions. Copper-chelating is crucial for antimicrobial activity against M.luteus. {ECO:0000269|PubMed:14642886}.	defense	secreted
P2_D08	P20184	Uncharacterized 23.1 kDa protein in transposon Tn4556			cytoskeleton	membrane
P2_D08	Q6BNL1	Actin cytoskeleton-regulatory complex protein PAN1	SUBCELLULAR LOCATION: Cell membrane {ECO:0000250}; Peripheral membrane protein {ECO:0000250}; Cytoplasmic side {ECO:0000250}. Endosome membrane {ECO:0000250}; Peripheral membrane protein {ECO:0000250}; Cytoplasmic side {ECO:0000250}. Cytoplasm, cytoskeleton, actin patch {ECO:0000250}. Note=Cytoplasmic and cortical actin patches. {ECO:0000250}.	FUNCTION: Component of the PAN1 actin cytoskeleton-regulatory complex required for the internalization of endosomes during actin-coupled endocytosis. The complex links the site of endocytosis to the cell membrane-associated actin cytoskeleton. Mediates uptake of external molecules and vacuolar degradation of plasma membrane proteins. Plays a role in the proper organization of the cell membrane-as…	cytoskeleton	membrane
P2_D09	Q2ULU6	PAN2-PAN3 deadenylation complex catalytic subunit pan2 (EC 3.1.13.4) (PAB1P-dependent poly(A)-specific ribonuclease) (Poly(A)-nuclease deadenylation complex subunit 2) (PAN deadenylation complex subunit 2)	SUBCELLULAR LOCATION: Cytoplasm {ECO:0000255|HAMAP-Rule:MF_03182}.	FUNCTION: Catalytic subunit of the poly(A)-nuclease (PAN) deadenylation complex, one of two cytoplasmic mRNA deadenylases involved in mRNA turnover. PAN specifically shortens poly(A) tails of RNA and the activity is stimulated by poly(A)-binding protein pab1. PAN deadenylation is followed by rapid degradation of the shortened mRNA tails by the CCR4-NOT complex. Deadenylated mRNAs are then degrade…	metabolism	membrane (Golgi)
P2_D09	Q8VZC0	UDP-glucuronic acid decarboxylase 1 (EC 4.1.1.35) (UDP-XYL synthase 1) (UDP-glucuronate decarboxylase 1) (UGD) (UXS-1)	SUBCELLULAR LOCATION: Golgi apparatus, Golgi stack membrane {ECO:0000250|UniProtKB:Q5PQX0}; Single-pass type II membrane protein {ECO:0000255}.	FUNCTION: Catalyzes the NAD-dependent decarboxylation of UDP-glucuronic acid to UDP-xylose. Necessary for the biosynthesis of the core tetrasaccharide in glycosaminoglycan biosynthesis. {ECO:0000269|PubMed:12481102}.	metabolism	membrane (Golgi)
P2_E01	Q99PV3	Muskelin	SUBCELLULAR LOCATION: Cytoplasm {ECO:0000269|PubMed:11006128, ECO:0000269|PubMed:25579817}. Cell projection, ruffle {ECO:0000250|UniProtKB:O89050}. Cytoplasm, cell cortex {ECO:0000250|UniProtKB:O89050}. Synapse {ECO:0000250|UniProtKB:O89050}. Postsynapse {ECO:0000250|UniProtKB:O89050}. Note=Colocalizes with GABRA1 at synapses and in postsynaptic regions. Colocalizes with actin fibers in the cell …	FUNCTION: Component of the CTLH E3 ubiquitin-protein ligase complex that selectively accepts ubiquitin from UBE2H and mediates ubiquitination and subsequent proteasomal degradation of the transcription factor HBP1 (By similarity). Required for internalization of the GABA receptor GABRA1 from the cell membrane via endosomes and subsequent GABRA1 degradation (PubMed:25579817). Acts as a mediator of…	cytoskeleton	cytoplasm
P2_E01	Q9UL63	Muskelin	SUBCELLULAR LOCATION: Cytoplasm {ECO:0000269|PubMed:17467196}. Cytoplasm, cytosol {ECO:0000250|UniProtKB:O89050}. Nucleus, nucleoplasm {ECO:0000250|UniProtKB:O89050}. Cell projection, ruffle {ECO:0000250|UniProtKB:O89050}. Cytoplasm, cell cortex {ECO:0000250|UniProtKB:O89050}. Synapse {ECO:0000250|UniProtKB:O89050}. Postsynapse {ECO:0000250|UniProtKB:O89050}. Note=Colocalizes with GABRA1 at synap…	FUNCTION: Component of the CTLH E3 ubiquitin-protein ligase complex that selectively accepts ubiquitin from UBE2H and mediates ubiquitination and subsequent proteasomal degradation of the transcription factor HBP1 (PubMed:29911972). Required for internalization of the GABA receptor GABRA1 from the cell membrane via endosomes and subsequent GABRA1 degradation (By similarity). Acts as a mediator of…	cytoskeleton	cytoplasm
P2_E05	A5VUG1	Biotin synthase (EC 2.8.1.6)		FUNCTION: Catalyzes the conversion of dethiobiotin (DTB) to biotin by the insertion of a sulfur atom into dethiobiotin via a radical-based mechanism. {ECO:0000255|HAMAP-Rule:MF_01694}.	metabolism	unspecified
P2_E05	A9MBD6	Biotin synthase (EC 2.8.1.6)		FUNCTION: Catalyzes the conversion of dethiobiotin (DTB) to biotin by the insertion of a sulfur atom into dethiobiotin via a radical-based mechanism. {ECO:0000255|HAMAP-Rule:MF_01694}.	metabolism	unspecified
P2_F05	Q6DGT7	Non-structural maintenance of chromosomes element 1 homolog (Non-SMC element 1 homolog) (EC 2.3.2.27)	SUBCELLULAR LOCATION: Nucleus {ECO:0000250|UniProtKB:Q8WV22}. Chromosome, telomere {ECO:0000250|UniProtKB:Q8WV22}.	FUNCTION: RING-type zinc finger-containing E3 ubiquitin ligase that assembles with melanoma antigen protein (MAGE) to catalyze the direct transfer of ubiquitin from E2 ubiquitin-conjugating enzyme to a specific substrate. Within MAGE-RING ubiquitin ligase complex, MAGE stimulates and specifies ubiquitin ligase activity likely through recruitment and/or stabilization of the E2 ubiquitin-conjugatin…	development	nucleus
P2_F05	Q6PAF4	Non-structural maintenance of chromosomes element 1 homolog (Non-SMC element 1 homolog) (EC 2.3.2.27)	SUBCELLULAR LOCATION: Nucleus {ECO:0000250|UniProtKB:Q8WV22}. Chromosome, telomere {ECO:0000250|UniProtKB:Q8WV22}.	FUNCTION: RING-type zinc finger-containing E3 ubiquitin ligase that assembles with melanoma antigen protein (MAGE) to catalyze the direct transfer of ubiquitin from E2 ubiquitin-conjugating enzyme to a specific substrate. Within MAGE-RING ubiquitin ligase complex, MAGE stimulates and specifies ubiquitin ligase activity likely through recruitment and/or stabilization of the E2 ubiquitin-conjugatin…	development	nucleus
P2_H06	A0A072VG05	GDSL esterase/lipase ENOD8 (EC 3.1.1.-) (Early nodule-specific protein 8)	SUBCELLULAR LOCATION: Symbiosome {ECO:0000269|PubMed:14760646, ECO:0000269|PubMed:18321186}. Note=Localized in symbiosome membrane or space around the bacteroids in nodule cells infected by Sinorhizobium meliloti. {ECO:0000269|PubMed:18321186}.	FUNCTION: Has lipase and esterase activities (By similarity). Probably involved in root nodule physiology (Probable). {ECO:0000250|UniProtKB:Q7Y1X1, ECO:0000305|PubMed:18321186}.	Transport	secreted
P3_A05	A6X919	Protein C-mannosyl-transferase DPY19L1 (EC 2.4.1.-) (Dpy-19-like protein 1) (Protein dpy-19 homolog 1)	SUBCELLULAR LOCATION: Endoplasmic reticulum membrane {ECO:0000269|PubMed:27959946}; Multi-pass membrane protein {ECO:0000255}.	FUNCTION: C-mannosyltransferase that mediates the C-mannosylation tryptophan residues on target proteins. The reaction occurs on the luminal side of the endoplasmic reticulum and involves the transfer of a mannose unit from a dolichylphosphate mannose (Dol-P-Man) donor to an acceptor protein containing a WxxW consensus sequence (PubMed:28202721). C-mannosylates the first two tryptophans in the Wx…	protein modification	membrane (ER)
P3_A05	B5XEX1	Anamorsin-A (Cytokine-induced apoptosis inhibitor 1-A) (Fe-S cluster assembly protein DRE2 homolog A)	SUBCELLULAR LOCATION: Cytoplasm {ECO:0000255|HAMAP-Rule:MF_03115}. Nucleus {ECO:0000255|HAMAP-Rule:MF_03115}. Mitochondrion intermembrane space {ECO:0000255|HAMAP-Rule:MF_03115}.	FUNCTION: Component of the cytosolic iron-sulfur (Fe-S) protein assembly (CIA) machinery required for the maturation of extramitochondrial Fe-S proteins. Part of an electron transfer chain functioning in an early step of cytosolic Fe-S biogenesis, facilitating the de novo assembly of a [4Fe-4S] cluster on the scaffold complex NUBP1-NUBP2. Electrons are transferred to CIAPIN1 from NADPH via the FA…	protein modification	membrane (ER)
P3_A07	C6DCZ4	Methylthioribulose-1-phosphate dehydratase (MTRu-1-P dehydratase) (EC 4.2.1.109)		FUNCTION: Catalyzes the dehydration of methylthioribulose-1-phosphate (MTRu-1-P) into 2,3-diketo-5-methylthiopentyl-1-phosphate (DK-MTP-1-P). {ECO:0000255|HAMAP-Rule:MF_01677}.	signal transduction	membrane
P3_A07	P15941	Mucin-1 (MUC-1) (Breast carcinoma-associated antigen DF3) (Cancer antigen 15-3) (CA 15-3) (Carcinoma-associated mucin) (Episialin) (H23AG) (Krebs von den Lungen-6) (KL-6) (PEMT) (Peanut-reactive urinary mucin) (PUM) (Polymorphic epithelial mucin) (PEM) (Tumor-associated epithelial membrane antigen) (EMA) (Tumor-associated mucin) (CD antigen CD227) [Cleaved into: Mucin-1 subunit alpha (MUC1-NT) (M…	SUBCELLULAR LOCATION: Apical cell membrane {ECO:0000269|PubMed:11118479, ECO:0000269|PubMed:12832415, ECO:0000269|PubMed:12939402, ECO:0000269|PubMed:15471854, ECO:0000269|PubMed:15972891, ECO:0000269|PubMed:16507569, ECO:0000269|PubMed:17524503, ECO:0000269|PubMed:17545600}; Single-pass type I membrane protein {ECO:0000269|PubMed:11118479, ECO:0000269|PubMed:12832415, ECO:0000269|PubMed:12939402…	FUNCTION: The alpha subunit has cell adhesive properties. Can act both as an adhesion and an anti-adhesion protein. May provide a protective layer on epithelial cells against bacterial and enzyme attack.; FUNCTION: The beta subunit contains a C-terminal domain which is involved in cell signaling, through phosphorylations and protein-protein interactions. Modulates signaling in ERK, SRC and NF-kap…	signal transduction	membrane
P3_B03	Q9AC54	DNA mismatch repair protein MutS		FUNCTION: This protein is involved in the repair of mismatches in DNA. It is possible that it carries out the mismatch recognition step. This protein has a weak ATPase activity. {ECO:0000255|HAMAP-Rule:MF_00096}.	development	unspecified
P3_B04	Q9LHS9	Probable transcriptional regulator RABBIT EARS	SUBCELLULAR LOCATION: Nucleus {ECO:0000269|PubMed:14681191}.	FUNCTION: Probable transcriptional regulator essential for petal development. Required for the early development of the organ primordia of the second whorl. Acts downstream of AP1 and PTL. {ECO:0000269|PubMed:14681191}.	development	nucleus
P3_B05	O16140	DNA topoisomerase 2 (EC 5.6.2.2) (DNA topoisomerase II) (TOPOII)	SUBCELLULAR LOCATION: Nucleus {ECO:0000250}.	FUNCTION: Control of topological states of DNA by transient breakage and subsequent rejoining of DNA strands. Topoisomerase II makes double-strand breaks.	signal transduction	membrane
P3_B05	Q9FJ57	Protein TORNADO 1 (Protein LOPPED 1)	SUBCELLULAR LOCATION: Membrane {ECO:0000305}; Multi-pass membrane protein {ECO:0000305}.	FUNCTION: Involved in the basipetal transport of auxin (IAA) that modulates growth and organs organization. Required for initial divisions in the epidermal/lateral root cap leading to the formation of epidermal cells and a clone of lateral root cap cells, as well as for the maintenance of the radial pattern of cell specification in the root, thus regulating the distinction between the lateral roo…	signal transduction	membrane
P3_B07	Q2TBX5	Translocon-associated protein subunit delta (TRAP-delta) (Signal sequence receptor subunit delta) (SSR-delta)	SUBCELLULAR LOCATION: Endoplasmic reticulum membrane {ECO:0000250}; Single-pass type I membrane protein {ECO:0000250}.	FUNCTION: TRAP proteins are part of a complex whose function is to bind calcium to the ER membrane and thereby regulate the retention of ER resident proteins. {ECO:0000250}.	Protein modification	membrane
P3_B07	Q07984	Translocon-associated protein subunit delta (TRAP-delta) (Signal sequence receptor subunit delta) (SSR-delta)	SUBCELLULAR LOCATION: Endoplasmic reticulum membrane; Single-pass type I membrane protein.	FUNCTION: TRAP proteins are part of a complex whose function is to bind calcium to the ER membrane and thereby regulate the retention of ER resident proteins.	Protein modification	membrane
P3_B12	Q8ZN74	tRNA(Met) cytidine acetyltransferase TmcA (EC 2.3.1.193)	SUBCELLULAR LOCATION: Cytoplasm {ECO:0000255|HAMAP-Rule:MF_01886}.	FUNCTION: Catalyzes the formation of N(4)-acetylcytidine (ac(4)C) at the wobble position of tRNA(Met), by using acetyl-CoA as an acetyl donor and ATP (or GTP). {ECO:0000255|HAMAP-Rule:MF_01886}.	metabolism	cytoplasm
P3_B12	Q00761	Acetyl-coenzyme A carboxylase carboxyl transferase subunit beta, chloroplastic (ACCase subunit beta) (Acetyl-CoA carboxylase carboxyltransferase subunit beta) (EC 2.1.3.15)	SUBCELLULAR LOCATION: Plastid, chloroplast stroma {ECO:0000255|HAMAP-Rule:MF_01395}.	FUNCTION: Component of the acetyl coenzyme A carboxylase (ACC) complex. Biotin carboxylase (BC) catalyzes the carboxylation of biotin on its carrier protein (BCCP) and then the CO(2) group is transferred by the transcarboxylase to acetyl-CoA to form malonyl-CoA. {ECO:0000255|HAMAP-Rule:MF_01395}.	metabolism	cytoplasm
P3_C02	P13549	Elongation factor 1-alpha, somatic form (EF-1-alpha-S)	SUBCELLULAR LOCATION: Cytoplasm.	FUNCTION: This protein promotes the GTP-dependent binding of aminoacyl-tRNA to the A-site of ribosomes during protein biosynthesis.	Protein biogenesis (ribosome)	cytoplasm
P3_C02	Q96WZ1	Elongation factor 1-alpha (EF-1-alpha)	SUBCELLULAR LOCATION: Cytoplasm.	FUNCTION: This protein promotes the GTP-dependent binding of aminoacyl-tRNA to the A-site of ribosomes during protein biosynthesis.	Protein biogenesis (ribosome)	cytoplasm
P3_C03	Q70PP2	Serine/threonine-protein kinase Smg1 (EC 2.7.11.1)	SUBCELLULAR LOCATION: Cytoplasm.	FUNCTION: Serine/threonine protein kinase involved in mRNA surveillance. Recognizes the substrate consensus sequence [ST]-Q. Involved in nonsense-mediated decay (NMD) of mRNAs containing premature stop codons, probably by phosphorylating Upf1. {ECO:0000269|PubMed:12881430, ECO:0000269|PubMed:16199763}.	signal transduction	unspecified
P3_C03	W6RTA4	Protein clarinet	SUBCELLULAR LOCATION: Synapse {ECO:0000269|PubMed:29160205}. Cell projection, axon {ECO:0000269|PubMed:29160205}. Note=Localization at the synapse may depend on other active zone proteins such as syd-1 and syd-2 (PubMed:29160205). Anchored via the C-terminus to the active zone, a protein-dense region within the presynaptic bouton, of the synaptic compartment (PubMed:29160205). The N-terminus exte…	FUNCTION: Required for synapse development in the active zone of presynaptic terminals of specific neurons including serotonergic NSM neurons (PubMed:29160205). The active zone is a protein-dense neuronal region within the presynaptic bouton, from which synaptic vesicles send neurotransmitter signals across the synapse (PubMed:29160205). Plays a role in the recruitment and clustering of synaptic …	signal transduction	unspecified
P3_C08	P0C2F6	Putative ribonuclease H protein At1g65750 (EC 3.1.26.4)			RNA biogenesis	cytoplasm
P3_C08	Q6P6B7	Ankyrin repeat domain-containing protein 16	SUBCELLULAR LOCATION: Cytoplasm {ECO:0000250|UniProtKB:A2AS55}. Nucleus {ECO:0000250|UniProtKB:A2AS55}.	FUNCTION: Required to prevent the misactivation of serine (Ser) with tRNA(Ala) by promoting the hydrolysis of Ser-mischarged tRNA(Ala), thereby playing a role in translational fidelity. Binds directly to the catalytic domain of AARS/AlaRS and captures Ser that is misactivated by AARS/AlaRS, preventing the charging of Ser adenylates to tRNA(Ala) and precluding Ser misincorporation in nascent pepti…	RNA biogenesis	cytoplasm
P3_C11	P53634	Dipeptidyl peptidase 1 (EC 3.4.14.1) (Cathepsin C) (Cathepsin J) (Dipeptidyl peptidase I) (DPP-I) (DPPI) (Dipeptidyl transferase) [Cleaved into: Dipeptidyl peptidase 1 exclusion domain chain (Dipeptidyl peptidase I exclusion domain chain); Dipeptidyl peptidase 1 heavy chain (Dipeptidyl peptidase I heavy chain); Dipeptidyl peptidase 1 light chain (Dipeptidyl peptidase I light chain)]	SUBCELLULAR LOCATION: Lysosome {ECO:0000305|PubMed:7665576}.	FUNCTION: Thiol protease (PubMed:1586157). Has dipeptidylpeptidase activity (PubMed:1586157). Active against a broad range of dipeptide substrates composed of both polar and hydrophobic amino acids (PubMed:1586157). Proline cannot occupy the P1 position and arginine cannot occupy the P2 position of the substrate (PubMed:1586157). Can act as both an exopeptidase and endopeptidase (PubMed:1586157).…	protein modification	cytoplasm (lysosome)
P3_C11	Q5RB02	Dipeptidyl peptidase 1 (EC 3.4.14.1) (Cathepsin C) (Cathepsin J) (Dipeptidyl peptidase I) (DPP-I) (DPPI) (Dipeptidyl transferase) [Cleaved into: Dipeptidyl peptidase 1 exclusion domain chain (Dipeptidyl peptidase I exclusion domain chain); Dipeptidyl peptidase 1 heavy chain (Dipeptidyl peptidase I heavy chain); Dipeptidyl peptidase 1 light chain (Dipeptidyl peptidase I light chain)]	SUBCELLULAR LOCATION: Lysosome {ECO:0000250|UniProtKB:P53634}.	FUNCTION: Thiol protease. Has dipeptidylpeptidase activity. Active against a broad range of dipeptide substrates composed of both polar and hydrophobic amino acids. Proline cannot occupy the P1 position and arginine cannot occupy the P2 position of the substrate. Can act as both an exopeptidase and endopeptidase. Activates serine proteases such as elastase, cathepsin G and granzymes A and B. {ECO…	protein modification	cytoplasm (lysosome)
P3_D01	B1HTW6	DNA ligase (EC 6.5.1.2) (Polydeoxyribonucleotide synthase [NAD(+)])		FUNCTION: DNA ligase that catalyzes the formation of phosphodiester linkages between 5'-phosphoryl and 3'-hydroxyl groups in double-stranded DNA using NAD as a coenzyme and as the energy source for the reaction. It is essential for DNA replication and repair of damaged DNA. {ECO:0000255|HAMAP-Rule:MF_01588}.	developement	unspecified
P3_D01	P34483	Uncharacterized protein F59B2.8			miscelleanous	unspecified
P3_E08	Q4PM31	Small ribosomal subunit protein eS1 (40S ribosomal protein S3a)	SUBCELLULAR LOCATION: Cytoplasm {ECO:0000255|HAMAP-Rule:MF_03122}.		Protein biogenesis (ribosome)	cytoplasm
P3_E08	Q56FG9	Small ribosomal subunit protein eS1 (40S ribosomal protein S3a)	SUBCELLULAR LOCATION: Cytoplasm {ECO:0000255|HAMAP-Rule:MF_03122}.		Protein biogenesis (ribosome)	cytoplasm
P3_G02	P51593	E3 ubiquitin-protein ligase HUWE1 (EC 2.3.2.26) (HECT, UBA and WWE domain-containing protein 1) (HECT-type E3 ubiquitin transferase HUWE1) (Upstream regulatory element-binding protein 1) (URE-B1) (URE-binding protein 1)	SUBCELLULAR LOCATION: Cytoplasm {ECO:0000250|UniProtKB:Q7Z6Z7}. Nucleus {ECO:0000269|PubMed:7968380}. Mitochondrion {ECO:0000250|UniProtKB:Q7Z6Z7}. Note=Mainly expressed in the cytoplasm of most tissues, except in the nucleus of spermatogonia, primary spermatocytes and neuronal cells (By similarity). Recruited to mitochondria following interaction with AMBRA1 (By similarity). {ECO:0000250|UniProt…	FUNCTION: E3 ubiquitin-protein ligase which mediates ubiquitination and subsequent proteasomal degradation of target proteins (By similarity). Regulates apoptosis by catalyzing the polyubiquitination and degradation of MCL1 (By similarity). Mediates monoubiquitination of DNA polymerase beta (POLB) at 'Lys-41', 'Lys-61' and 'Lys-81', thereby playing a role in base-excision repair (By similarity). …	protein modification	cytoplasm
P3_G02	Q7Z6Z7	E3 ubiquitin-protein ligase HUWE1 (EC 2.3.2.26) (ARF-binding protein 1) (ARF-BP1) (HECT, UBA and WWE domain-containing protein 1) (HECT-type E3 ubiquitin transferase HUWE1) (Homologous to E6AP carboxyl terminus homologous protein 9) (HectH9) (Large structure of UREB1) (LASU1) (Mcl-1 ubiquitin ligase E3) (Mule) (Upstream regulatory element-binding protein 1) (URE-B1) (URE-binding protein 1)	SUBCELLULAR LOCATION: Cytoplasm {ECO:0000269|PubMed:19713937}. Nucleus {ECO:0000269|PubMed:19713937}. Mitochondrion {ECO:0000269|PubMed:30217973}. Note=Mainly expressed in the cytoplasm of most tissues, except in the nucleus of spermatogonia, primary spermatocytes and neuronal cells (By similarity). Recruited to mitochondria following interaction with AMBRA1 (PubMed:30217973). {ECO:0000250|UniPro…	FUNCTION: E3 ubiquitin-protein ligase which mediates ubiquitination and subsequent proteasomal degradation of target proteins (PubMed:15989957, PubMed:19713937, PubMed:15567145, PubMed:15767685, PubMed:18488021, PubMed:17567951, PubMed:19037095, PubMed:20534529, PubMed:30217973). Regulates apoptosis by catalyzing the polyubiquitination and degradation of MCL1 (PubMed:15989957). Mediates monoubiqu…	protein modification	cytoplasm
P3_G04	Q0AP80	ATP phosphoribosyltransferase (ATP-PRT) (ATP-PRTase) (EC 2.4.2.17)	SUBCELLULAR LOCATION: Cytoplasm {ECO:0000255|HAMAP-Rule:MF_00079}.	FUNCTION: Catalyzes the condensation of ATP and 5-phosphoribose 1-diphosphate to form N'-(5'-phosphoribosyl)-ATP (PR-ATP). Has a crucial role in the pathway because the rate of histidine biosynthesis seems to be controlled primarily by regulation of HisG enzymatic activity. {ECO:0000255|HAMAP-Rule:MF_00079}.	metabolism	cytoplasm
P3_G05	B9XXL6	DEAD-box ATP-dependent RNA helicase RhpA (EC 3.6.4.13)	SUBCELLULAR LOCATION: Cytoplasm {ECO:0000269|PubMed:23093592}. Note=The RNaseJ-RhpA complex co-localizes with 70S ribosomes and polysomes; remains associated with ribosomes in the absence of RNase J.	FUNCTION: DEAD-box RNA helicase probably involved in RNA degradation. Unwinds dsRNA in both 5'- and 3'-directions (By similarity). Background RNA-dependent ATPase activity is stimulated about 5-fold by RNaseJ (rnj). Stimulates the dsRNase activity of RNase J. {ECO:0000250, ECO:0000269|PubMed:23093592}.	RNA biogenesis	cytoplasm
P3_G05	O25029	DEAD-box ATP-dependent RNA helicase RhpA (EC 3.6.4.13)	SUBCELLULAR LOCATION: Cytoplasm. Note=The RNaseJ-RhpA complex co-localizes with 70S ribosomes and polysomes; remains associated with ribosomes in the absence of RNase J. {ECO:0000250}.	FUNCTION: DEAD-box RNA helicase probably involved in RNA degradation. Unwinds dsRNA in both 5'- and 3'-directions (By similarity). {ECO:0000250}.	RNA biogenesis	cytoplasm
P3_G08	A6Q574	S-adenosylmethionine decarboxylase proenzyme (AdoMetDC) (SAMDC) (EC 4.1.1.50) [Cleaved into: S-adenosylmethionine decarboxylase beta chain; S-adenosylmethionine decarboxylase alpha chain]		FUNCTION: Catalyzes the decarboxylation of S-adenosylmethionine to S-adenosylmethioninamine (dcAdoMet), the propylamine donor required for the synthesis of the polyamines spermine and spermidine from the diamine putrescine. {ECO:0000255|HAMAP-Rule:MF_00464}.	metabolism	unspecified
P3_G08	C3M9X6	Large ribosomal subunit protein bL27 (50S ribosomal protein L27)			metabolism	unspecified
P3_G10	Q80TC5	Pogo transposable element with KRAB domain	SUBCELLULAR LOCATION: Nucleus {ECO:0000305}.		Development	nucleus
P3_G10	Q9P215	Pogo transposable element with KRAB domain	SUBCELLULAR LOCATION: Nucleus {ECO:0000305}.		Development	nucleus
P3_H03	Q06003	E3 ubiquitin-protein ligase goliath (EC 2.3.2.27)	SUBCELLULAR LOCATION: Endosome membrane {ECO:0000269|PubMed:23353890}; Single-pass type I membrane protein {ECO:0000255}.	FUNCTION: Endosomal E3 ubiquitin-protein ligase that regulates the recycling endosome pathway (PubMed:23353890). May play an indirect role in regulation of gene expression during embryonic mesoderm formation (PubMed:8462875). {ECO:0000269|PubMed:23353890, ECO:0000269|PubMed:8462875}.	defense	membrane
P3_H03	Q5DTZ6	RING finger protein 150	SUBCELLULAR LOCATION: Membrane {ECO:0000305}; Single-pass type I membrane protein {ECO:0000305}.		defense	membrane
P3_H08	C0HLT8	2S albumin-like cysteine protease inhibitor (AaCI-2S)		FUNCTION: Cysteine protease inhibitor that likely functions in defense against insects by inhibiting cysteine proteases in the midgut of herbivore insects such as C.maculatus (PubMed:33266031). Selectively inhibits cathepsin L, as well as papain, ficin and bromelain with lower efficiency (PubMed:33266031). Shows antitumor activity, inhibiting the growth of prostate cancer cell lines PC3 and DU145…	protein modification	cytoplasm
P3_H08	O60079	Probable ubiquitin carboxyl-terminal hydrolase 12 (EC 3.4.19.12) (Deubiquitinating enzyme 12) (Ubiquitin thioesterase 12) (Ubiquitin-specific-processing protease 12)			protein modification	cytoplasm
P3_H09	Q9FKE9	Protein ROOT HAIR DEFECTIVE 3 homolog 2 (EC 3.6.5.-) (Protein SEY1 homolog 3)	SUBCELLULAR LOCATION: Endoplasmic reticulum membrane {ECO:0000255|HAMAP-Rule:MF_03109}; Multi-pass membrane protein {ECO:0000255|HAMAP-Rule:MF_03109}.	FUNCTION: Probable GTP-binding protein that may be involved in cell development. {ECO:0000255|HAMAP-Rule:MF_03109}.	development	membrane (ER)
P3_H11	Q57610	Uncharacterized ferredoxin MJ0146			metabolism	cytoplasm
P3_H11	Q5YNB0	Phosphoenolpyruvate carboxykinase [GTP] (PEP carboxykinase) (PEPCK) (EC 4.1.1.32)	SUBCELLULAR LOCATION: Cytoplasm {ECO:0000255|HAMAP-Rule:MF_00452}.	FUNCTION: Catalyzes the conversion of oxaloacetate (OAA) to phosphoenolpyruvate (PEP), the rate-limiting step in the metabolic pathway that produces glucose from lactate and other precursors derived from the citric acid cycle. {ECO:0000255|HAMAP-Rule:MF_00452}.	metabolism	cytoplasm
P4_A02	Q6LY39	H(2)/formate:CoB-CoM heterodisulfide,ferredoxin reductase subunit C1 (EC 1.8.98.5) (EC 1.8.98.6) (CoB--CoM heterodisulfide reductase iron-sulfur subunit C1)		FUNCTION: Part of a complex that catalyzes the reversible reduction of CoM-S-S-CoB to the thiol-coenzymes H-S-CoM (coenzyme M) and H-S-CoB (coenzyme B). {ECO:0000269|PubMed:20534465, ECO:0000269|PubMed:24039260}.	metabolism	unspecified
P4_A03	Q6F444	Large ribosomal subunit protein eL24 (60S ribosomal protein L24)			protein biogenesis (ribosome)	cytoplasm
P4_A03	Q9VJY6	Large ribosomal subunit protein eL24 (60S ribosomal protein L24)			protein biogenesis (ribosome)	cytoplasm
P4_A06	Q868N5	Vitellogenin	SUBCELLULAR LOCATION: Secreted.	FUNCTION: Precursor of the egg-yolk proteins that are sources of nutrients during embryonic development (By similarity). Involved in the differentiation of honeybee larvae into queens. {ECO:0000250, ECO:0000269|PubMed:21516106}.	development	secreted
P4_A06	Q9U8M0	Vitellogenin-1 (Vg-1)	SUBCELLULAR LOCATION: Secreted.	FUNCTION: Precursor of the egg-yolk proteins that are sources of nutrients during embryonic development.	development	secreted
P4_A09	G4VJD6	Dihydrofolate reductase (EC 1.5.1.3)		FUNCTION: Key enzyme in folate metabolism. Contributes to the de novo mitochondrial thymidylate biosynthesis pathway. Catalyzes an essential reaction for de novo glycine and purine synthesis, and for DNA precursor synthesis. {ECO:0000269|PubMed:28288799}.	metabolism	unspecified
P4_B02	A0M3I8	CTP synthase (EC 6.3.4.2) (Cytidine 5'-triphosphate synthase) (Cytidine triphosphate synthetase) (CTP synthetase) (CTPS) (UTP--ammonia ligase)		FUNCTION: Catalyzes the ATP-dependent amination of UTP to CTP with either L-glutamine or ammonia as the source of nitrogen. Regulates intracellular CTP levels through interactions with the four ribonucleotide triphosphates. {ECO:0000255|HAMAP-Rule:MF_01227}.	DNA biogenesis	unspecified
P4_B02	P47423	DNA-directed RNA polymerase subunit alpha (RNAP subunit alpha) (EC 2.7.7.6) (RNA polymerase subunit alpha) (Transcriptase subunit alpha)		FUNCTION: DNA-dependent RNA polymerase catalyzes the transcription of DNA into RNA using the four ribonucleoside triphosphates as substrates. {ECO:0000255|HAMAP-Rule:MF_00059}.	DNA biogenesis	unspecified
P4_B09	Q45489	Type II methyltransferase M.BglII (M.BglII) (EC 2.1.1.113) (Modification methylase BglII) (N(4)- cytosine-specific methyltransferase BglII)		FUNCTION: A beta subtype methylase, recognizes the double-stranded sequence 5'-AGATCT-3', methylates C-5 on both strands, and protects the DNA from cleavage by the BglII endonuclease. {ECO:0000303|PubMed:12654995, ECO:0000305|PubMed:9073062}.	signal transduction	membrane
P4_B09	Q5AW24	Vacuolar membrane-associated protein iml1	SUBCELLULAR LOCATION: Vacuole membrane {ECO:0000250}; Peripheral membrane protein {ECO:0000250}.		signal transduction	membrane
P4_C10	A6LA92	Phenylalanine--tRNA ligase alpha subunit (EC 6.1.1.20) (Phenylalanyl-tRNA synthetase alpha subunit) (PheRS)	SUBCELLULAR LOCATION: Cytoplasm {ECO:0000255|HAMAP-Rule:MF_00281}.		metabolism	cytoplasm
P4_C10	Q11Q26	Phenylalanine--tRNA ligase alpha subunit (EC 6.1.1.20) (Phenylalanyl-tRNA synthetase alpha subunit) (PheRS)	SUBCELLULAR LOCATION: Cytoplasm {ECO:0000255|HAMAP-Rule:MF_00281}.		metabolism	cytoplasm
P4_D04	Q3YS11	tRNA dimethylallyltransferase (EC 2.5.1.75) (Dimethylallyl diphosphate:tRNA dimethylallyltransferase) (DMAPP:tRNA dimethylallyltransferase) (DMATase) (Isopentenyl-diphosphate:tRNA isopentenyltransferase) (IPP transferase) (IPPT) (IPTase)		FUNCTION: Catalyzes the transfer of a dimethylallyl group onto the adenine at position 37 in tRNAs that read codons beginning with uridine, leading to the formation of N6-(dimethylallyl)adenosine (i(6)A). {ECO:0000255|HAMAP-Rule:MF_00185}.	RNA biogenesis	unspecified
P4_E01	A3DGJ4	33 kDa chaperonin (Heat shock protein 33 homolog) (HSP33)	SUBCELLULAR LOCATION: Cytoplasm {ECO:0000255|HAMAP-Rule:MF_00117}.	FUNCTION: Redox regulated molecular chaperone. Protects both thermally unfolding and oxidatively damaged proteins from irreversible aggregation. Plays an important role in the bacterial defense system toward oxidative stress. {ECO:0000255|HAMAP-Rule:MF_00117}.	protein modification	cytoplasm
P4_E01	Q9Y876	Secretory component protein psh3	SUBCELLULAR LOCATION: Endoplasmic reticulum membrane {ECO:0000269|PubMed:11069779}; Multi-pass membrane protein {ECO:0000269|PubMed:11069779}.	FUNCTION: Involved in amino acid permease processing and required for the efficient translocation of structurally related amino acid permeases from the endoplasmic reticulum to the plasma membrane. {ECO:0000250}.	protein modification	cytoplasm
P4_E02	Q0C0U1	Ribosomal protein uS12 methylthiotransferase RimO (uS12 MTTase) (uS12 methylthiotransferase) (EC 2.8.4.4) (Ribosomal protein uS12 (aspartate-C(3))-methylthiotransferase) (Ribosome maturation factor RimO)	SUBCELLULAR LOCATION: Cytoplasm {ECO:0000255|HAMAP-Rule:MF_01865}.	FUNCTION: Catalyzes the methylthiolation of an aspartic acid residue of ribosomal protein uS12. {ECO:0000255|HAMAP-Rule:MF_01865}.	Protein biogenesis (ribosome)	cytoplasm
P4_F06	G5EDT1	Retinoblastoma-like protein homolog lin-35 (Abnormal cell lineage protein 35) (Synthetic multivulva protein lin-35)	SUBCELLULAR LOCATION: Nucleus {ECO:0000269|PubMed:15621535, ECO:0000269|PubMed:23347407, ECO:0000269|PubMed:25562820, ECO:0000269|PubMed:9875852}. Note=Expressed in dividing cells, but decreased expression after cell cycle exit. {ECO:0000269|PubMed:25562820}.	FUNCTION: Key regulator of cell division which acts as a transcriptional repressor and negatively regulates cell cycle progression in its active unphosphorylated form, but allows cell cycle progression when phosphorylated (PubMed:11684669, PubMed:12062054, PubMed:16287966, PubMed:17466069, PubMed:25562820). When unphosphorylated and in its active form, interacts with E2F transcription factors suc…	Protein biogenesis (ribosome)	nucleus
P4_F06	Q0AIJ9	Small ribosomal subunit protein uS7 (30S ribosomal protein S7)		FUNCTION: One of the primary rRNA binding proteins, it binds directly to 16S rRNA where it nucleates assembly of the head domain of the 30S subunit. Is located at the subunit interface close to the decoding center, probably blocks exit of the E-site tRNA. {ECO:0000255|HAMAP-Rule:MF_00480}.	Protein biogenesis (ribosome)	unspecified
P4_F10	Q0W0H2	Methionine--tRNA ligase (EC 6.1.1.10) (Methionyl-tRNA synthetase) (MetRS)	SUBCELLULAR LOCATION: Cytoplasm {ECO:0000255|HAMAP-Rule:MF_00098}.	FUNCTION: Is required not only for elongation of protein synthesis but also for the initiation of all mRNA translation through initiator tRNA(fMet) aminoacylation. {ECO:0000255|HAMAP-Rule:MF_00098}.	Protein biogenesis (ribosome)	cytoplasm
P4_G05	Q9ESM7	Protein sel-1 homolog 1 (Suppressor of lin-12-like protein 1) (Sel-1L)	SUBCELLULAR LOCATION: Endoplasmic reticulum membrane {ECO:0000250|UniProtKB:Q9UBV2}; Single-pass type I membrane protein {ECO:0000250|UniProtKB:Q9UBV2}.	FUNCTION: Plays a role in the endoplasmic reticulum quality control (ERQC) system also called ER-associated degradation (ERAD) involved in ubiquitin-dependent degradation of misfolded endoplasmic reticulum proteins. Enhances SYVN1 stability. Plays a role in LPL maturation and secretion. Required for normal differentiation of the pancreas epithelium, and for normal exocrine function and survival o…	Signal transduction	membrane (ER)
P4_G05	Q9H6Y2	WD repeat-containing protein 55	SUBCELLULAR LOCATION: Nucleus, nucleolus {ECO:0000250}. Cytoplasm {ECO:0000250}.	FUNCTION: Nucleolar protein that acts as a modulator of rRNA synthesis. Plays a central role during organogenesis (By similarity). {ECO:0000250}.	Signal transduction	membrane (ER)
P4_H03	Q01F03	Prolyl 3,4-dihydroxylase OGFOD1 (otOGFOD1) (EC 1.14.11.-) (uS12 prolyl 3,4-dihydroxylase)		FUNCTION: Prolyl 3,4-dihydroxylase that catalyzes 3,4-dihydroxylation of 'Pro-61' of small ribosomal subunit uS12 (RPS23), thereby regulating protein translation termination efficiency. {ECO:0000269|PubMed:24550462}.	protein modification	unspecified
P4_H09	Q8VHJ4	Transmembrane protease serine 11D (EC 3.4.21.-) (Adrenal secretory serine protease) (AsP) (Airway trypsin-like protease) (AT) [Cleaved into: Transmembrane protease serine 11D non-catalytic chain; Transmembrane protease serine 11D catalytic chain]	SUBCELLULAR LOCATION: Cell membrane {ECO:0000250}; Single-pass type II membrane protein {ECO:0000250}.; SUBCELLULAR LOCATION: [Transmembrane protease serine 11D catalytic chain]: Secreted {ECO:0000250}. Note=Activated by cleavage and secreted. {ECO:0000250}.	FUNCTION: May play some biological role in the host defense system on the mucous membrane independently of or in cooperation with other substances in airway mucous or bronchial secretions. Plays a role in the proteolytic processing of ACE2. Preferentially cleaves the C-terminal side of arginine residues at the P1 position of certain peptides (By similarity). Isoform 2 may play a key role in regul…	protein modification	membrane
P4_H09	Q9UPX0	Protein turtle homolog B (Immunoglobulin superfamily member 9B) (IgSF9B)	SUBCELLULAR LOCATION: Postsynaptic cell membrane {ECO:0000250|UniProtKB:D3ZB51}; Single-pass type I membrane protein {ECO:0000255}. Postsynaptic density {ECO:0000250|UniProtKB:D3ZB51}.	FUNCTION: Transmembrane protein which is abundantly expressed in interneurons, where it may regulate inhibitory synapse development. May mediate homophilic cell adhesion. {ECO:0000250|UniProtKB:D3ZB51, ECO:0000250|UniProtKB:E9PZ19}.	protein modification	membrane
P5_A02	A0A131MBU3	Protein irg-7 (Infection response protein 7)	SUBCELLULAR LOCATION: Secreted {ECO:0000305}.	FUNCTION: Plays a role in innate immunity, probably via the atf-7 pathway, to confer resistance to pathogenic bacteria. May also play a role in the regulation of longevity. {ECO:0000269|PubMed:28196094}.	defense	secreted
P5_A02	P36913	Endo-beta-N-acetylglucosaminidase F3 (EC 3.2.1.96) (Di-N-acetylchitobiosyl beta-N-acetylglucosaminidase F3) (Endoglycosidase F3) (Mannosyl-glycoprotein endo-beta-N-acetyl-glucosaminidase F3)	SUBCELLULAR LOCATION: Secreted.	FUNCTION: Endohydrolysis of the di-N-acetylchitobiosyl unit in high-mannose glycopeptides and glycoproteins. Hydrolyzes bi- and triantennary glycans. The presence of a core-bound fucose greatly augments endo F3 activity on biantennary and, presumably, triantennary oligosaccharides.	defense	secreted
P5_A10	P16395	Muscarinic acetylcholine receptor DM1	SUBCELLULAR LOCATION: Cell membrane; Multi-pass membrane protein. Postsynaptic cell membrane; Multi-pass membrane protein.	FUNCTION: The muscarinic acetylcholine receptor mediates various cellular responses, including inhibition of adenylate cyclase, breakdown of phosphoinositides and modulation of potassium channels through the action of G proteins. Primary transducing effect is Pi turnover. May have a role in the processing of olfactory and mechanosensory signals; regulation of neurosecretion. {ECO:0000269|PubMed:2…	Signal transduction	membrane
P5_A10	P49578	Muscarinic acetylcholine receptor M3	SUBCELLULAR LOCATION: Cell membrane {ECO:0000250|UniProtKB:P20309}; Multi-pass membrane protein {ECO:0000255}. Postsynaptic cell membrane; Multi-pass membrane protein {ECO:0000255}.	FUNCTION: The muscarinic acetylcholine receptor mediates various cellular responses, including inhibition of adenylate cyclase, breakdown of phosphoinositides and modulation of potassium channels through the action of G proteins. Primary transducing effect is Pi turnover.	Signal transduction	membrane
P5_A11	A6TNX0	Endonuclease MutS2 (EC 3.1.-.-)		FUNCTION: Endonuclease that is involved in the suppression of homologous recombination and may therefore have a key role in the control of bacterial genetic diversity. {ECO:0000255|HAMAP-Rule:MF_00092}.	DNA biogenesis	unspecified
P5_A11	A8MHU4	Endonuclease MutS2 (EC 3.1.-.-)		FUNCTION: Endonuclease that is involved in the suppression of homologous recombination and may therefore have a key role in the control of bacterial genetic diversity. {ECO:0000255|HAMAP-Rule:MF_00092}.	DNA biogenesis	unspecified
P5_B04	Q02954	Transactivator/viroplasmin protein (Tav) (Inclusion body matrix protein)	SUBCELLULAR LOCATION: Host cytoplasm. Note=Found in cytoplasmic occlusion bodies.	FUNCTION: Enhances the ribosomal termination-reinitiation event leading to the translation of major open reading frames on the polycistronic viral RNAs. {ECO:0000250|UniProtKB:P03558}.	protein modfication	cytoplasm
P5_B04	Q6GQE7	Ubiquitin-like-conjugating enzyme ATG3 (EC 2.3.2.-) (Autophagy-related protein 3) (APG3-like)	SUBCELLULAR LOCATION: Cytoplasm {ECO:0000250|UniProtKB:Q9NT62}.	FUNCTION: E2 conjugating enzyme that catalyzes the covalent conjugation of the C-terminal Gly of ATG8-like proteins (GABARAP, GABARAPL1, GABARAPL2 or MAP1LC3A) to the amino group of phosphatidylethanolamine (PE)-containing lipids in the membrane resulting in membrane-bound ATG8-like proteins which is one of the key steps in the development of autophagic isolation membranes during autophagosome fo…	protein modfication	cytoplasm
P5_B08	A3M2B0	Integration host factor subunit alpha (IHF-alpha)		FUNCTION: This protein is one of the two subunits of integration host factor, a specific DNA-binding protein that functions in genetic recombination as well as in transcriptional and translational control. {ECO:0000255|HAMAP-Rule:MF_00380}.	metabolism	membrane (mitochondria)
P5_B08	O93853	Alternative oxidase 1, mitochondrial (EC 1.-.-.-)	SUBCELLULAR LOCATION: Mitochondrion inner membrane {ECO:0000250}; Single-pass membrane protein {ECO:0000250}; Matrix side {ECO:0000250}. Note=Possibly in the inner surface of the inner mitochondrial membrane. {ECO:0000250}.	FUNCTION: Catalyzes cyanide-resistant oxygen consumption. May increase respiration when the cytochrome respiratory pathway is restricted, or in response to low temperatures (By similarity). {ECO:0000250}.	metabolism	membrane (mitochondria)
P5_B09	B0K5S6	tRNA pseudouridine synthase A (EC 5.4.99.12) (tRNA pseudouridine(38-40) synthase) (tRNA pseudouridylate synthase I) (tRNA-uridine isomerase I)		FUNCTION: Formation of pseudouridine at positions 38, 39 and 40 in the anticodon stem and loop of transfer RNAs. {ECO:0000255|HAMAP-Rule:MF_00171}.	metabolism	unspecified
P5_B09	Q2NS82	Succinyl-diaminopimelate desuccinylase (SDAP desuccinylase) (EC 3.5.1.18) (N-succinyl-LL-2,6-diaminoheptanedioate amidohydrolase)		FUNCTION: Catalyzes the hydrolysis of N-succinyl-L,L-diaminopimelic acid (SDAP), forming succinate and LL-2,6-diaminoheptanedioate (DAP), an intermediate involved in the bacterial biosynthesis of lysine and meso-diaminopimelic acid, an essential component of bacterial cell walls. {ECO:0000255|HAMAP-Rule:MF_01690}.	metabolism	unspecified
P5_B10	B3DY05	Glutamate-1-semialdehyde 2,1-aminomutase (GSA) (EC 5.4.3.8) (Glutamate-1-semialdehyde aminotransferase) (GSA-AT)	SUBCELLULAR LOCATION: Cytoplasm {ECO:0000255|HAMAP-Rule:MF_00375}.		development	cytoplasm
P5_B10	Q6ZNL6	FYVE, RhoGEF and PH domain-containing protein 5 (Zinc finger FYVE domain-containing protein 23)	SUBCELLULAR LOCATION: Cytoplasm, cytoskeleton {ECO:0000269|PubMed:22328776}. Cell projection, ruffle membrane {ECO:0000269|PubMed:22328776}. Endoplasmic reticulum {ECO:0000269|PubMed:22328776}. Golgi apparatus {ECO:0000269|PubMed:22328776}. Early endosome {ECO:0000269|PubMed:22328776}. Note=In peripheral membrane ruffles, colocolizes with F-actin. In confluent HUVECs, detected at cell-cell-contac…	FUNCTION: Activates CDC42, a member of the Ras-like family of Rho- and Rac proteins, by exchanging bound GDP for free GTP. Mediates VEGF-induced CDC42 activation. May regulate proangiogenic action of VEGF in vascular endothelial cells, including network formation, directional movement and proliferation. May play a role in regulating the actin cytoskeleton and cell shape. {ECO:0000269|PubMed:22328…	development	cytoplasm
P5_B12	P60815	Heme transporter FLVCR2 (Calcium-chelate transporter) (CCT) (Feline leukemia virus subgroup C receptor-related protein 2)	SUBCELLULAR LOCATION: Mitochondrion membrane {ECO:0000250|UniProtKB:Q9UPI3}; Multi-pass membrane protein {ECO:0000255}. Endoplasmic reticulum membrane {ECO:0000250|UniProtKB:Q91X85}; Multi-pass membrane protein {ECO:0000255}. Cell membrane {ECO:0000250|UniProtKB:Q9UPI3}; Multi-pass membrane protein {ECO:0000255}. Note=Primarily resides in mitochondria where it interacts with components of the ele…	FUNCTION: Putative heme b importer/sensor involved in heme homeostasis in response to the metabolic state of the cell and to diet. May act as a sensor of cytosolic and/or mitochondrial heme levels to regulate mitochondrial respiration processes, ATP synthesis and thermogenesis. At low heme levels, interacts with components of electron transfer chain (ETC) complexes and ATP2A2, leading to ubiquiti…	Transport	membrane (membrane)
P5_B12	Q91X85	Heme transporter FLVCR2 (Calcium-chelate transporter) (CCT) (Feline leukemia virus subgroup C receptor-related protein 2) (Major facilitator superfamily domain containing 7C)	SUBCELLULAR LOCATION: Mitochondrion membrane {ECO:0000269|PubMed:32973183}; Multi-pass membrane protein {ECO:0000255}. Endoplasmic reticulum membrane {ECO:0000250|UniProtKB:Q9UPI3}; Multi-pass membrane protein {ECO:0000255}. Cell membrane {ECO:0000269|PubMed:32973183}; Multi-pass membrane protein {ECO:0000255}. Note=Primarily resides in mitochondria where it interacts with components of the elect…	FUNCTION: Putative heme b importer/sensor involved in heme homeostasis in response to the metabolic state of the cell and to diet. May act as a sensor of cytosolic and/or mitochondrial heme levels to regulate mitochondrial respiration processes, ATP synthesis and thermogenesis. At low heme levels, interacts with components of electron transfer chain (ETC) complexes and ATP2A2, leading to ubiquiti…	Transport	membrane (membrane)
P5_C03	P42061	Oligopeptide-binding protein AppA	SUBCELLULAR LOCATION: Cell membrane {ECO:0000305}; Lipid-anchor {ECO:0000305}.	FUNCTION: This protein is a component of an oligopeptide permease, a binding protein-dependent transport system. This APP system can completely substitute for the OPP system in both sporulation and genetic competence. AppA can bind and transport tetra- and pentapeptides but not tripeptides.	metabolism	?
P5_C10	Q6PD26	GPI transamidase component PIG-S (Phosphatidylinositol-glycan biosynthesis class S protein)	SUBCELLULAR LOCATION: Endoplasmic reticulum membrane {ECO:0000250}; Multi-pass membrane protein {ECO:0000250}.	FUNCTION: Component of the GPI transamidase complex. Essential for transfer of GPI to proteins, particularly for formation of carbonyl intermediates (By similarity). {ECO:0000250|UniProtKB:Q96S52}.	metabolism	membrane
P5_E09	P62978	Ubiquitin-ribosomal protein eS31 fusion protein (Ubiquitin carboxyl extension protein 80) [Cleaved into: Ubiquitin; Small ribosomal subunit protein eS31 (40S ribosomal protein S27a)]	SUBCELLULAR LOCATION: [Ubiquitin]: Cytoplasm {ECO:0000250}. Nucleus {ECO:0000250}.; SUBCELLULAR LOCATION: [Small ribosomal subunit protein eS31]: Nucleus, nucleolus {ECO:0000250|UniProtKB:P62979}.	FUNCTION: [Ubiquitin]: Exists either covalently attached to another protein, or free (unanchored). When covalently bound, it is conjugated to target proteins via an isopeptide bond either as a monomer (monoubiquitin), a polymer linked via different Lys residues of the ubiquitin (polyubiquitin chains) or a linear polymer linked via the initiator Met of the ubiquitin (linear polyubiquitin chains). …	protein modification	cytoplasm
P5_E09	P79781	Ubiquitin-ribosomal protein eS31 fusion protein (Ubiquitin carboxyl extension protein 80) [Cleaved into: Ubiquitin; Small ribosomal subunit protein eS31 (40S ribosomal protein S27a)]	SUBCELLULAR LOCATION: [Ubiquitin]: Cytoplasm {ECO:0000250}. Nucleus {ECO:0000250}.; SUBCELLULAR LOCATION: [Small ribosomal subunit protein eS31]: Nucleus, nucleolus {ECO:0000250|UniProtKB:P62979}.	FUNCTION: [Ubiquitin]: Ubiquitin Exists either covalently attached to another protein, or free (unanchored). When covalently bound, it is conjugated to target proteins via an isopeptide bond either as a monomer (monoubiquitin), a polymer linked via different Lys residues of the ubiquitin (polyubiquitin chains) or a linear polymer linked via the initiator Met of the ubiquitin (linear polyubiquitin…	protein modification	cytoplasm
P5_F04	P63009	AP-2 complex subunit beta (AP105B) (Adaptor protein complex AP-2 subunit beta) (Adaptor-related protein complex 2 subunit beta) (Beta-2-adaptin) (Beta-adaptin) (Clathrin assembly protein complex 2 beta large chain) (Plasma membrane adaptor HA2/AP2 adaptin beta subunit)	SUBCELLULAR LOCATION: Cell membrane {ECO:0000250}. Membrane, coated pit {ECO:0000250}; Peripheral membrane protein {ECO:0000250}; Cytoplasmic side {ECO:0000250}. Note=AP-2 appears to be excluded from internalizing CCVs and to disengage from sites of endocytosis seconds before internalization of the nascent CCV. {ECO:0000250}.	FUNCTION: Component of the adaptor protein complex 2 (AP-2). Adaptor protein complexes function in protein transport via transport vesicles in different membrane traffic pathways. Adaptor protein complexes are vesicle coat components and appear to be involved in cargo selection and vesicle formation. AP-2 is involved in clathrin-dependent endocytosis in which cargo proteins are incorporated into …	Transport	membrane
P5_F04	Q08DS7	AP-1 complex subunit beta-1 (Adaptor protein complex AP-1 subunit beta-1) (Adaptor-related protein complex 1 subunit beta-1) (Beta-1-adaptin) (Beta-adaptin 1) (Clathrin assembly protein complex 1 beta large chain) (Golgi adaptor HA1/AP1 adaptin beta subunit)	SUBCELLULAR LOCATION: Cytoplasmic vesicle, clathrin-coated vesicle membrane {ECO:0000250}; Peripheral membrane protein {ECO:0000250}; Cytoplasmic side {ECO:0000250}. Golgi apparatus {ECO:0000250}. Note=Component of the coat surrounding the cytoplasmic face of coated vesicles located at the Golgi complex. {ECO:0000250}.	FUNCTION: Subunit of clathrin-associated adaptor protein complex 1 that plays a role in protein sorting in the late-Golgi/trans-Golgi network (TGN) and/or endosomes. The AP complexes mediate both the recruitment of clathrin to membranes and the recognition of sorting signals within the cytosolic tails of transmembrane cargo molecules (By similarity). {ECO:0000250}.	Transport	membrane
P5_F06	A7SE05	Ubiquitin-conjugating enzyme E2 S (EC 2.3.2.23) (E2 ubiquitin-conjugating enzyme S) (Ubiquitin carrier protein S) (Ubiquitin-protein ligase S)		FUNCTION: Catalyzes the covalent attachment of ubiquitin to other proteins. Acts as an essential factor of the anaphase promoting complex/cyclosome (APC/C), a cell cycle-regulated ubiquitin ligase that controls progression through mitosis. Acts by specifically elongating polyubiquitin chains initiated by the E2 enzyme UBCH10 on APC/C substrates, enhancing the degradation of APC/C substrates by th…	protein modification	unspecified
P5_F06	B4N208	Ubiquitin-conjugating enzyme E2 S (EC 2.3.2.23) (E2 ubiquitin-conjugating enzyme S) (Ubiquitin carrier protein S) (Ubiquitin-protein ligase S)		FUNCTION: Catalyzes the covalent attachment of ubiquitin to other proteins. Acts as an essential factor of the anaphase promoting complex/cyclosome (APC/C), a cell cycle-regulated ubiquitin ligase that controls progression through mitosis. Acts by specifically elongating polyubiquitin chains initiated by the E2 enzyme vih/UbcH10 on APC/C substrates, enhancing the degradation of APC/C substrates b…	protein modification	unspecified
P5_G03	A0DB19	Lissencephaly-1 homolog 1	SUBCELLULAR LOCATION: Cytoplasm, cytoskeleton {ECO:0000255|HAMAP-Rule:MF_03141}. Cytoplasm, cytoskeleton, microtubule organizing center, centrosome {ECO:0000255|HAMAP-Rule:MF_03141}. Note=Localizes to the plus end of microtubules and to the centrosome. {ECO:0000255|HAMAP-Rule:MF_03141}.	FUNCTION: Positively regulates the activity of the minus-end directed microtubule motor protein dynein. May enhance dynein-mediated microtubule sliding by targeting dynein to the microtubule plus end. Required for several dynein- and microtubule-dependent processes. {ECO:0000255|HAMAP-Rule:MF_03141}.	defense	secreted
P5_G03	P81286	Plasminogen (EC 3.4.21.7)	SUBCELLULAR LOCATION: Secreted {ECO:0000250}. Note=Locates to the cell surface where it is proteolytically cleaved to produce the active plasmin. Interaction with HRG tethers it to the cell surface (By similarity). {ECO:0000250}.	FUNCTION: Plasmin dissolves the fibrin of blood clots and acts as a proteolytic factor in a variety of other processes including embryonic development, tissue remodeling, tumor invasion, and inflammation. In ovulation, weakens the walls of the Graafian follicle. It activates the urokinase-type plasminogen activator, collagenases and several complement zymogens, such as C1 and C5. Cleavage of fibr…	defense	secreted
P5_G07	A7X3W1	C-type lectin lectoxin-Enh1 (CTL)	SUBCELLULAR LOCATION: Secreted {ECO:0000250}.	FUNCTION: Mannose-binding lectin which recognizes specific carbohydrate structures and agglutinates a variety of animal cells by binding to cell-surface glycoproteins and glycolipids. May be a calcium-dependent lectin (By similarity). {ECO:0000250}.	Transport	secreted
P5_G07	A7X3W6	C-type lectin lectoxin-Enh2 (CTL)	SUBCELLULAR LOCATION: Secreted {ECO:0000250}.	FUNCTION: Mannose-binding lectin which recognizes specific carbohydrate structures and agglutinates a variety of animal cells by binding to cell-surface glycoproteins and glycolipids. May be a calcium-dependent lectin (By similarity). {ECO:0000250}.	Transport	secreted
P5_H11	P02919	Penicillin-binding protein 1B (PBP-1b) (PBP1b) (Murein polymerase) [Includes: Penicillin-insensitive transglycosylase (EC 2.4.1.129) (Peptidoglycan TGase) (Peptidoglycan glycosyltransferase); Penicillin-sensitive transpeptidase (EC 3.4.16.4) (DD-transpeptidase)]	SUBCELLULAR LOCATION: Cell inner membrane; Single-pass type II membrane protein.	FUNCTION: Cell wall formation. Synthesis of cross-linked peptidoglycan from the lipid intermediates. The enzyme has a penicillin-insensitive transglycosylase N-terminal domain (formation of linear glycan strands) and a penicillin-sensitive transpeptidase C-terminal domain (cross-linking of the peptide subunits).	defense	nucelus
P5_H11	P0DUD5	CD-NTase-associated protein 4 (Cap4) (EC 3.1.-.-) (3',3'-cGAMP receptor Cap4) (EcCap4) (Endodeoxyribonuclease Cap4)		FUNCTION: Effector DNase of a CBASS antivirus system (PubMed:32544385, PubMed:36796558). CBASS (cyclic oligonucleotide-based antiphage signaling system) provides immunity against bacteriophages (PubMed:32544385, PubMed:36796558, PubMed:36755092). The CD-NTase protein (CdnD) synthesizes cyclic nucleotides in response to infection; these serve as specific second messenger signals. The signals activ…	defense	nucelus
P6_A02	Q3AKG6	Holliday junction branch migration complex subunit RuvA	SUBCELLULAR LOCATION: Cytoplasm {ECO:0000255|HAMAP-Rule:MF_00031}.	FUNCTION: The RuvA-RuvB-RuvC complex processes Holliday junction (HJ) DNA during genetic recombination and DNA repair, while the RuvA-RuvB complex plays an important role in the rescue of blocked DNA replication forks via replication fork reversal (RFR). RuvA specifically binds to HJ cruciform DNA, conferring on it an open structure. The RuvB hexamer acts as an ATP-dependent pump, pulling dsDNA i…	metabolism	cytoplasm
P6_A02	Q71EW5	Acetylene hydratase (Ahy) (EC 4.2.1.112)		FUNCTION: Catalyzes the hydration of acetylene to form acetaldehyde. Ethylene cannot act as a substrate. {ECO:0000269|PubMed:7592321}.	metabolism	unspecified
P6_A03	Q28DL4	TNF receptor-associated factor 6 (EC 2.3.2.27) (E3 ubiquitin-protein ligase TRAF6) (RING-type E3 ubiquitin transferase TRAF6)	SUBCELLULAR LOCATION: Cytoplasm {ECO:0000250|UniProtKB:Q9Y4K3}. Cytoplasm, cell cortex {ECO:0000250|UniProtKB:Q9Y4K3}. Nucleus {ECO:0000250|UniProtKB:Q9Y4K3}. Lipid droplet {ECO:0000250|UniProtKB:P70196}.	FUNCTION: E3 ubiquitin ligase that, together with UBE2N and UBE2V1, mediates the synthesis of 'Lys-63'-linked-polyubiquitin chains conjugated to proteins, such as IKBKG, IRAK1, AKT1 and AKT2. Also mediates ubiquitination of free/unanchored polyubiquitin chain that leads to MAP3K7 activation. {ECO:0000250|UniProtKB:Q9Y4K3}.	signal transduction	cytoplasm
P6_A03	Q6DJN2	TNF receptor-associated factor 6-B (EC 2.3.2.27) (E3 ubiquitin-protein ligase TRAF6) (RING-type E3 ubiquitin transferase TRAF6-B)	SUBCELLULAR LOCATION: Cytoplasm {ECO:0000250|UniProtKB:Q9Y4K3}. Cytoplasm, cell cortex {ECO:0000250|UniProtKB:Q9Y4K3}. Nucleus {ECO:0000250|UniProtKB:Q9Y4K3}. Lipid droplet {ECO:0000250|UniProtKB:P70196}.	FUNCTION: E3 ubiquitin ligase that, together with UBE2N and UBE2V1, mediates the synthesis of 'Lys-63'-linked-polyubiquitin chains conjugated to proteins, such as IKBKG, IRAK1, AKT1 and AKT2. Also mediates ubiquitination of free/unanchored polyubiquitin chain that leads to MAP3K7 activation. {ECO:0000250|UniProtKB:Q9Y4K3}.	signal transduction	cytoplasm
P6_A11	A0LJ16	Phosphonoacetaldehyde hydrolase-like protein			RNA biogenesis	cytoplasm
P6_A11	A7MQS5	tRNA-2-methylthio-N(6)-dimethylallyladenosine synthase (EC 2.8.4.3) ((Dimethylallyl)adenosine tRNA methylthiotransferase MiaB) (tRNA-i(6)A37 methylthiotransferase)	SUBCELLULAR LOCATION: Cytoplasm {ECO:0000255|HAMAP-Rule:MF_01864}.	FUNCTION: Catalyzes the methylthiolation of N6-(dimethylallyl)adenosine (i(6)A), leading to the formation of 2-methylthio-N6-(dimethylallyl)adenosine (ms(2)i(6)A) at position 37 in tRNAs that read codons beginning with uridine. {ECO:0000255|HAMAP-Rule:MF_01864}.	RNA biogenesis	cytoplasm
P6_B06	A9AYL1	Methylthioribose-1-phosphate isomerase (M1Pi) (MTR-1-P isomerase) (EC 5.3.1.23) (S-methyl-5-thioribose-1-phosphate isomerase)		FUNCTION: Catalyzes the interconversion of methylthioribose-1-phosphate (MTR-1-P) into methylthioribulose-1-phosphate (MTRu-1-P). {ECO:0000255|HAMAP-Rule:MF_01678}.	metabolism	unspecified
P6_B07	A1KEV7	Peptide methionine sulfoxide reductase MsrA (Protein-methionine-S-oxide reductase) (EC 1.8.4.11) (Peptide-methionine (S)-S-oxide reductase) (Peptide Met(O) reductase)		FUNCTION: Has an important function as a repair enzyme for proteins that have been inactivated by oxidation. Catalyzes the reversible oxidation-reduction of methionine sulfoxide in proteins to methionine. {ECO:0000255|HAMAP-Rule:MF_01401}.	protein modification	unspecified
P6_B07	Q7V978	DNA mismatch repair protein MutS		FUNCTION: This protein is involved in the repair of mismatches in DNA. It is possible that it carries out the mismatch recognition step. This protein has a weak ATPase activity. {ECO:0000255|HAMAP-Rule:MF_00096}.	development	unspecified
P6_C03	Q62052	P protein (Melanocyte-specific transporter protein) (Pink-eyed dilution protein)	SUBCELLULAR LOCATION: Melanosome membrane {ECO:0000269|PubMed:7991586}; Multi-pass membrane protein {ECO:0000269|PubMed:7991586}.	FUNCTION: Contributes to a melanosome-specific anion (chloride) current that modulates melanosomal pH for optimal tyrosinase activity required for melanogenesis and the melanosome maturation. One of the components of the mammalian pigmentary system (By similarity). May serve as a key control point at which color variation is determined. Major determinant of eye color (Probable). Seems to regulate…	defense	membrane (melanosome)
P6_C03	Q8MIQ9	P protein (Melanocyte-specific transporter protein) (Pink-eyed dilution protein homolog)	SUBCELLULAR LOCATION: Melanosome membrane {ECO:0000250|UniProtKB:Q04671}; Multi-pass membrane protein {ECO:0000250|UniProtKB:Q04671}.	FUNCTION: Contributes to a melanosome-specific anion (chloride) current that modulates melanosomal pH for optimal tyrosinase activity required for melanogenesis and the melanosome maturation. One of the components of the mammalian pigmentary system. May serve as a key control point at which ethnic skin color variation is determined. Major determinant of brown and/or blue eye color (By similarity)…	defense	membrane (melanosome)
P6_C05	Q4R882	Zinc finger protein 561	SUBCELLULAR LOCATION: Nucleus {ECO:0000305}.	FUNCTION: May be involved in transcriptional regulation.	development	nucelus
P6_C05	Q8N587	Zinc finger protein 561	SUBCELLULAR LOCATION: Nucleus {ECO:0000305}.	FUNCTION: May be involved in transcriptional regulation.	development	nucelus
P6_C06	Q44006	Transcriptional activator protein CzcR	SUBCELLULAR LOCATION: Cytoplasm {ECO:0000305}.	FUNCTION: Member of the two-component regulatory system CzcS/CzcR involved in the control of cobalt, zinc and cadmium homeostasis.	signal transduction	cytoplasm
P6_C11	A0JN69	E3 ubiquitin-protein ligase MARCHF3 (EC 2.3.2.27) (Membrane-associated RING finger protein 3) (Membrane-associated RING-CH protein III) (MARCH-III) (RING-type E3 ubiquitin transferase MARCHF3)	SUBCELLULAR LOCATION: Cytoplasmic vesicle membrane; Multi-pass membrane protein. Early endosome membrane {ECO:0000250}; Multi-pass membrane protein {ECO:0000250}.	FUNCTION: E3 ubiquitin-protein ligase which may be involved in endosomal trafficking. E3 ubiquitin ligases accept ubiquitin from an E2 ubiquitin-conjugating enzyme in the form of a thioester and then directly transfer the ubiquitin to targeted substrates. {ECO:0000250|UniProtKB:Q5XIE5}.	protein modification	membrane
P6_C11	Q5XIE5	E3 ubiquitin-protein ligase MARCHF3 (EC 2.3.2.27) (Membrane-associated RING finger protein 3) (Membrane-associated RING-CH protein III) (MARCH-III) (RING-type E3 ubiquitin transferase MARCHF3)	SUBCELLULAR LOCATION: Cytoplasmic vesicle membrane; Multi-pass membrane protein. Early endosome membrane {ECO:0000250}; Multi-pass membrane protein {ECO:0000250}.	FUNCTION: E3 ubiquitin-protein ligase which may be involved in endosomal trafficking. E3 ubiquitin ligases accept ubiquitin from an E2 ubiquitin-conjugating enzyme in the form of a thioester and then directly transfer the ubiquitin to targeted substrates. {ECO:0000269|PubMed:16428329}.	protein modification	membrane
P6_D05	Q98EI6	tRNA N6-adenosine threonylcarbamoyltransferase (EC 2.3.1.234) (N6-L-threonylcarbamoyladenine synthase) (t(6)A synthase) (t(6)A37 threonylcarbamoyladenosine biosynthesis protein TsaD) (tRNA threonylcarbamoyladenosine biosynthesis protein TsaD)	SUBCELLULAR LOCATION: Cytoplasm {ECO:0000255|HAMAP-Rule:MF_01445}.	FUNCTION: Required for the formation of a threonylcarbamoyl group on adenosine at position 37 (t(6)A37) in tRNAs that read codons beginning with adenine. Is involved in the transfer of the threonylcarbamoyl moiety of threonylcarbamoyl-AMP (TC-AMP) to the N6 group of A37, together with TsaE and TsaB. TsaD likely plays a direct catalytic role in this reaction. {ECO:0000255|HAMAP-Rule:MF_01445}.	RNA biogenesis	cytoplasm
P6_E04	Q2W9Z8	Undecaprenyl-diphosphatase 1 (EC 3.6.1.27) (Bacitracin resistance protein 1) (Undecaprenyl pyrophosphate phosphatase 1)	SUBCELLULAR LOCATION: Cell inner membrane {ECO:0000255|HAMAP-Rule:MF_01006}; Multi-pass membrane protein {ECO:0000255|HAMAP-Rule:MF_01006}.	FUNCTION: Catalyzes the dephosphorylation of undecaprenyl diphosphate (UPP). Confers resistance to bacitracin. {ECO:0000255|HAMAP-Rule:MF_01006}.	signal transduction	cytoplasm
P6_E04	Q7TQP6	Serine/threonine-protein kinase TNNI3K (EC 2.7.11.1) (Cardiac ankyrin repeat kinase) (TNNI3-interacting kinase)	SUBCELLULAR LOCATION: Nucleus {ECO:0000250}. Cytoplasm {ECO:0000250}. Note=Expressed at lower levels in the cytoplasm. {ECO:0000250}.	FUNCTION: May play a role in cardiac physiology. {ECO:0000250|UniProtKB:Q59H18}.	signal transduction	cytoplasm
P6_E08	O82484	Putative disease resistance protein At4g10780		FUNCTION: Potential disease resistance protein. {ECO:0000250}.	defense	unspecified
P6_F08	B4M8J8	Cytoplasmic tRNA 2-thiolation protein 2	SUBCELLULAR LOCATION: Cytoplasm {ECO:0000255|HAMAP-Rule:MF_03054}.	FUNCTION: Plays a central role in 2-thiolation of mcm(5)S(2)U at tRNA wobble positions of tRNA(Lys), tRNA(Glu) and tRNA(Gln). May act by forming a heterodimer with NCS6/CTU1 that ligates sulfur from thiocarboxylated URM1 onto the uridine of tRNAs at wobble position. {ECO:0000255|HAMAP-Rule:MF_03054}.	miscelleanous	cytoplasm
P6_F09	B2UX56	ATP-dependent helicase/deoxyribonuclease subunit B (EC 3.1.-.-) (ATP-dependent helicase/nuclease subunit AddB)		FUNCTION: The heterodimer acts as both an ATP-dependent DNA helicase and an ATP-dependent, dual-direction single-stranded exonuclease. Recognizes the chi site generating a DNA molecule suitable for the initiation of homologous recombination. The AddB subunit has 5' -> 3' nuclease activity but not helicase activity. {ECO:0000255|HAMAP-Rule:MF_01452}.	DNA biogenesis	nucleus
P6_G01	A0KZ99	Ribosomal RNA large subunit methyltransferase M (EC 2.1.1.186) (23S rRNA (cytidine2498-2'-O)-methyltransferase) (23S rRNA 2'-O-ribose methyltransferase RlmM)	SUBCELLULAR LOCATION: Cytoplasm {ECO:0000255|HAMAP-Rule:MF_01551}.	FUNCTION: Catalyzes the 2'-O-methylation at nucleotide C2498 in 23S rRNA. {ECO:0000255|HAMAP-Rule:MF_01551}.	RNA biogenesis	cytoplasm
P6_G01	Q0HSX8	Ribosomal RNA large subunit methyltransferase M (EC 2.1.1.186) (23S rRNA (cytidine2498-2'-O)-methyltransferase) (23S rRNA 2'-O-ribose methyltransferase RlmM)	SUBCELLULAR LOCATION: Cytoplasm {ECO:0000255|HAMAP-Rule:MF_01551}.	FUNCTION: Catalyzes the 2'-O-methylation at nucleotide C2498 in 23S rRNA. {ECO:0000255|HAMAP-Rule:MF_01551}.	RNA biogenesis	cytoplasm
P6_G02	O76217	Peritrophin-1 (AgAper-1) (Peritrophic matrix protein 1) (Peritrophin A)		FUNCTION: Binds chitin but not cellulose. May be involved in the spatial organization of PM. {ECO:0000269|PubMed:9651363}.	exoskeleton	secreted
P6_G02	Q9W5U2	Probable chitinase 10 (EC 3.2.1.14) (Probable chitinase 1) (Probable chitinase 3)			exoskeleton	secreted
P6_G03	A2AQ25	Sickle tail protein (Enhancer trap locus 4)	SUBCELLULAR LOCATION: Cytoplasm, cytoskeleton, microtubule organizing center, centrosome {ECO:0000250|UniProtKB:Q5T5P2}. Cytoplasm {ECO:0000269|PubMed:16204209}.	FUNCTION: Required for normal development of intervertebral disks. {ECO:0000269|PubMed:16204209}.	development	cytoplasm
P6_G03	Q1IN52	DNA mismatch repair protein MutS		FUNCTION: This protein is involved in the repair of mismatches in DNA. It is possible that it carries out the mismatch recognition step. This protein has a weak ATPase activity. {ECO:0000255|HAMAP-Rule:MF_00096}.	development	cytoplasm
P6_H06	C5DD02	Protein SWT21	SUBCELLULAR LOCATION: Nucleus {ECO:0000250}.	FUNCTION: Involved in mRNA splicing. Helps to stabilize the U1 snRNP-5' splice site interaction (By similarity). {ECO:0000250}.	RNA biogenesis	nucleus
P7_A01	P00125	Cytochrome c1, heme protein, mitochondrial (EC 7.1.1.8) (Complex III subunit 4) (Complex III subunit IV) (Cytochrome b-c1 complex subunit 4) (Ubiquinol-cytochrome-c reductase complex cytochrome c1 subunit) (Cytochrome c-1)	SUBCELLULAR LOCATION: Mitochondrion inner membrane {ECO:0000250|UniProtKB:P07143}; Single-pass membrane protein {ECO:0000250|UniProtKB:P07143}.	FUNCTION: Component of the ubiquinol-cytochrome c oxidoreductase, a multisubunit transmembrane complex that is part of the mitochondrial electron transport chain which drives oxidative phosphorylation. The respiratory chain contains 3 multisubunit complexes succinate dehydrogenase (complex II, CII), ubiquinol-cytochrome c oxidoreductase (cytochrome b-c1 complex, complex III, CIII) and cytochrome …	metabolism	membrane (mitocondrion)
P7_A01	P08574	Cytochrome c1, heme protein, mitochondrial (EC 7.1.1.8) (Complex III subunit 4) (Complex III subunit IV) (Cytochrome b-c1 complex subunit 4) (Ubiquinol-cytochrome-c reductase complex cytochrome c1 subunit) (Cytochrome c-1)	SUBCELLULAR LOCATION: Mitochondrion inner membrane {ECO:0000250|UniProtKB:P07143}; Single-pass membrane protein {ECO:0000250|UniProtKB:P07143}.	FUNCTION: Component of the ubiquinol-cytochrome c oxidoreductase, a multisubunit transmembrane complex that is part of the mitochondrial electron transport chain which drives oxidative phosphorylation. The respiratory chain contains 3 multisubunit complexes succinate dehydrogenase (complex II, CII), ubiquinol-cytochrome c oxidoreductase (cytochrome b-c1 complex, complex III, CIII) and cytochrome …	metabolism	membrane (mitocondrion)
P7_A02	P0C9L6	Protein MGF 300-4L (L2HL)			uncharacterized	unspecified
P7_A02	Q8IZD9	Dedicator of cytokinesis protein 3 (Modifier of cell adhesion) (Presenilin-binding protein) (PBP)	SUBCELLULAR LOCATION: Cytoplasm {ECO:0000250}.	FUNCTION: Potential guanine nucleotide exchange factor (GEF). GEF proteins activate some small GTPases by exchanging bound GDP for free GTP. Its interaction with presenilin proteins as well as its ability to stimulate Tau/MAPT phosphorylation suggest that it may be involved in Alzheimer disease. Ectopic expression in nerve cells decreases the secretion of amyloid-beta APBA1 protein and lowers the…	uncharacterized	cytoplasm
P7_A10	P43066	D-arabinitol 2-dehydrogenase [ribulose-forming] (ARDH) (EC 1.1.1.250)			metabolism	unspecified
P7_A10	P50166	D-arabinitol 2-dehydrogenase [ribulose-forming] (ARDH) (EC 1.1.1.250)		FUNCTION: Catalyzes the NAD(+)-dependent oxidation of D-arabinitol at carbon 4 to produce D-ribulose. {ECO:0000269|PubMed:7698655, ECO:0000269|PubMed:8250887}.	metabolism	unspecified
P7_B05	P74373	Putative diflavin flavoprotein A 3 (EC 1.-.-.-)		FUNCTION: Mediates electron transfer from NADH to oxygen, reducing it to water. This modular protein has 3 redox cofactors, in other organisms the same activity requires 2 or 3 proteins (By similarity). {ECO:0000250}.	metabolism	unspecified
P7_C03	Q9W1U5	Putative gustatory receptor 59c	SUBCELLULAR LOCATION: Cell membrane {ECO:0000250}; Multi-pass membrane protein {ECO:0000250}.	FUNCTION: Probable gustatory receptor which mediates acceptance or avoidance behavior, depending on its substrates. {ECO:0000250}.	signal transduction	membrane
P7_C07	A1KEV7	Peptide methionine sulfoxide reductase MsrA (Protein-methionine-S-oxide reductase) (EC 1.8.4.11) (Peptide-methionine (S)-S-oxide reductase) (Peptide Met(O) reductase)		FUNCTION: Has an important function as a repair enzyme for proteins that have been inactivated by oxidation. Catalyzes the reversible oxidation-reduction of methionine sulfoxide in proteins to methionine. {ECO:0000255|HAMAP-Rule:MF_01401}.	protein modification	unspecified
P7_C10	Q09344	Serpentine receptor class alpha/beta-14 (Protein srab-14)	SUBCELLULAR LOCATION: Membrane {ECO:0000255}; Multi-pass membrane protein {ECO:0000255}.		Transport	membrane
P7_C10	Q8D3I0	Bis(5'-nucleosyl)-tetraphosphatase, symmetrical (EC 3.6.1.41) (Ap4A hydrolase) (Diadenosine 5',5'''-P1,P4-tetraphosphate pyrophosphohydrolase) (Diadenosine tetraphosphatase)		FUNCTION: Hydrolyzes diadenosine 5',5'''-P1,P4-tetraphosphate to yield ADP. {ECO:0000255|HAMAP-Rule:MF_00199}.	Transport	membrane
P7_D04	G8XHD5	L-lysine 4-chlorinase (EC 1.14.20.-) (Halogenase BesD)		FUNCTION: Involved in the biosynthesis of terminal alkyne-containing amino acids such as L-propargylglycine (Pra) and L-beta-ethynylserine, that are produced as antibiotics by S.cattleya. Catalyzes the chlorination of L-lysine at the C4 position, leading to the production of 4-chloro-L-lysine. {ECO:0000269|PubMed:30867596}.	metabolism	unspecified
P7_D04	P78917	Glucose-6-phosphate isomerase (GPI) (EC 5.3.1.9) (Phosphoglucose isomerase) (PGI) (Phosphohexose isomerase) (PHI)	SUBCELLULAR LOCATION: Cytoplasm, cytosol {ECO:0000269|PubMed:16823372}.	FUNCTION: In the cytoplasm, catalyzes the conversion of glucose-6-phosphate to fructose-6-phosphate, the second step in glycolysis, and the reverse reaction during gluconeogenesis. {ECO:0000250|UniProtKB:P06744}.	metabolism	cytoplasm
P7_D09	O96000	NADH dehydrogenase [ubiquinone] 1 beta subcomplex subunit 10 (Complex I-PDSW) (CI-PDSW) (NADH-ubiquinone oxidoreductase PDSW subunit)	SUBCELLULAR LOCATION: Mitochondrion inner membrane {ECO:0000269|PubMed:28040730, ECO:0000305|PubMed:12611891}; Peripheral membrane protein {ECO:0000305}; Matrix side {ECO:0000305}.	FUNCTION: Accessory subunit that is involved in the functional assembly of the mitochondrial respiratory chain complex I. Complex I has an NADH dehydrogenase activity with ubiquinone as an immediate electron acceptor and mediates the transfer of electrons from NADH to the respiratory chain. {ECO:0000269|PubMed:27626371, ECO:0000269|PubMed:28040730}.	metabolism	membrane (mitochondria)
P7_D09	Q1HPL8	NADH dehydrogenase [ubiquinone] 1 beta subcomplex subunit 10	SUBCELLULAR LOCATION: Mitochondrion inner membrane {ECO:0000250}; Peripheral membrane protein {ECO:0000250}; Matrix side {ECO:0000250|UniProtKB:O96000}.	FUNCTION: Accessory subunit of the mitochondrial membrane respiratory chain NADH dehydrogenase (Complex I), that is believed not to be involved in catalysis. Complex I functions in the transfer of electrons from NADH to the respiratory chain. The immediate electron acceptor for the enzyme is believed to be ubiquinone (By similarity). {ECO:0000250}.	metabolism	membrane (mitochondria)
P7_D12	M5B4R7	Translationally-controlled tumor protein homolog (GTx-TCTP1)	SUBCELLULAR LOCATION: Secreted {ECO:0000250}.	FUNCTION: Venom protein that causes edema, enhances vascular permeability and is likely related to the inflammatory activity of the venom. {ECO:0000250}.	cytoskeleton	secreted
P7_D12	Q4PLZ3	Translationally-controlled tumor protein homolog (TCTP)	SUBCELLULAR LOCATION: Cytoplasm {ECO:0000250}.	FUNCTION: Involved in calcium binding and microtubule stabilization. {ECO:0000250}.	cytoskeleton	secreted
P7_E01	P15880	Small ribosomal subunit protein uS5 (40S ribosomal protein S2) (40S ribosomal protein S4) (Protein LLRep3)	SUBCELLULAR LOCATION: Cytoplasm {ECO:0000269|PubMed:23636399, ECO:0000269|PubMed:30530495}. Nucleus, nucleolus {ECO:0000269|PubMed:30530495}. Note=Probably localized to nucleolus and cytoplasm in complex with ZNF277. {ECO:0000269|PubMed:30530495}.	FUNCTION: Component of the ribosome, a large ribonucleoprotein complex responsible for the synthesis of proteins in the cell (PubMed:23636399). The small ribosomal subunit (SSU) binds messenger RNAs (mRNAs) and translates the encoded message by selecting cognate aminoacyl-transfer RNA (tRNA) molecules (PubMed:23636399). The large subunit (LSU) contains the ribosomal catalytic site termed the pept…	Protein biogenesis (ribosome)	cytoplasm
P7_E01	P25444	Small ribosomal subunit protein uS5 (40S ribosomal protein S2) (40S ribosomal protein S4) (Protein LLRep3)	SUBCELLULAR LOCATION: Cytoplasm {ECO:0000269|PubMed:36517592}. Nucleus, nucleolus {ECO:0000250|UniProtKB:P15880}. Note=Probably localized to nucleolus and cytoplasm in complex with ZNF277. {ECO:0000250|UniProtKB:P15880}.	FUNCTION: Component of the ribosome, a large ribonucleoprotein complex responsible for the synthesis of proteins in the cell (PubMed:36517592). The small ribosomal subunit (SSU) binds messenger RNAs (mRNAs) and translates the encoded message by selecting cognate aminoacyl-transfer RNA (tRNA) molecules (PubMed:36517592). The large subunit (LSU) contains the ribosomal catalytic site termed the pept…	Protein biogenesis (ribosome)	cytoplasm
P7_E05	Q08782	C-C motif chemokine 2 (Monocyte chemoattractant protein 1) (Monocyte chemotactic protein 1) (MCP-1) (Small-inducible cytokine A2)	SUBCELLULAR LOCATION: Secreted {ECO:0000250|UniProtKB:P13500}.	FUNCTION: Acts as a ligand for C-C chemokine receptor CCR2 (By similarity). Signals through binding and activation of CCR2 and induces a strong chemotactic response and mobilization of intracellular calcium ions (By similarity). Exhibits a chemotactic activity for monocytes and basophils but not neutrophils or eosinophils (By similarity). Plays an important role in mediating peripheral nerve inju…	signal transduction	secreted
P7_E05	Q94915	Rhythmically expressed gene 2 protein (dREG-2)			signal transduction	secreted
P7_E07	B5BHG9	Fe/S biogenesis protein NfuA		FUNCTION: Involved in iron-sulfur cluster biogenesis. Binds a 4Fe-4S cluster, can transfer this cluster to apoproteins, and thereby intervenes in the maturation of Fe/S proteins. Could also act as a scaffold/chaperone for damaged Fe/S proteins. {ECO:0000255|HAMAP-Rule:MF_01637}.	biogenesis	unspecifed
P7_E07	Q9EXI9	Fe/S biogenesis protein NfuA		FUNCTION: Involved in iron-sulfur cluster biogenesis. Binds a 4Fe-4S cluster, can transfer this cluster to apoproteins, and thereby intervenes in the maturation of Fe/S proteins. Could also act as a scaffold/chaperone for damaged Fe/S proteins (By similarity). {ECO:0000250}.	biogenesis	unspecified
P7_E12	B3E9Y3	Acetylglutamate kinase (EC 2.7.2.8) (N-acetyl-L-glutamate 5-phosphotransferase) (NAG kinase) (NAGK)	SUBCELLULAR LOCATION: Cytoplasm {ECO:0000255|HAMAP-Rule:MF_00082}.	FUNCTION: Catalyzes the ATP-dependent phosphorylation of N-acetyl-L-glutamate. {ECO:0000255|HAMAP-Rule:MF_00082}.	metabolism	cytoplasm
P7_E12	Q58130	3-isopropylmalate/3-methylmalate dehydrogenase (EC 1.1.1.85) (EC 1.1.1.n5) (3-isopropylmalate dehydrogenase) (3-IPM-DH) (IMDH) (IPMDH) (Beta-IPM dehydrogenase) (D-malate dehydrogenase [decarboxylating]) (EC 1.1.1.83)	SUBCELLULAR LOCATION: Cytoplasm {ECO:0000305}.	FUNCTION: Catalyzes the oxidation of 3-carboxy-2-hydroxy-4-methylpentanoate (3-isopropylmalate) to 3-carboxy-4-methyl-2-oxopentanoate, which decarboxylates to 4-methyl-2-oxopentanoate (2-oxoisocaproate). Also catalyzes the oxidative decarboxylation of 3-methylmalate to 2-oxobutyrate, and that of D-malate to pyruvate. Cannot use NADP(+) instead of NAD(+). Cannot catalyze the oxidation of L-malate,…	metabolism	cytoplasm
P7_F02	Q8IV61	Ras guanyl-releasing protein 3 (Calcium and DAG-regulated guanine nucleotide exchange factor III) (Guanine nucleotide exchange factor for Rap1)		FUNCTION: Guanine nucleotide exchange factor (GEF) for Ras and Rap1. {ECO:0000269|PubMed:10934204}.	signal transduction	unspecified
P7_F10	Q89AY6	Metalloprotease PmbA homolog (EC 3.4.-.-)	SUBCELLULAR LOCATION: Cytoplasm {ECO:0000305}.	FUNCTION: Probable metalloprotease. {ECO:0000250}.	protein modification	cytoplasm
P7_F10	Q8ND82	Zinc finger protein 280C (Suppressor of hairy wing homolog 3) (Zinc finger protein 633)	SUBCELLULAR LOCATION: Nucleus {ECO:0000305}.	FUNCTION: May function as a transcription factor.	signal transduction	nucelus
P7_G10	A7SE05	Ubiquitin-conjugating enzyme E2 S (EC 2.3.2.23) (E2 ubiquitin-conjugating enzyme S) (Ubiquitin carrier protein S) (Ubiquitin-protein ligase S)		FUNCTION: Catalyzes the covalent attachment of ubiquitin to other proteins. Acts as an essential factor of the anaphase promoting complex/cyclosome (APC/C), a cell cycle-regulated ubiquitin ligase that controls progression through mitosis. Acts by specifically elongating polyubiquitin chains initiated by the E2 enzyme UBCH10 on APC/C substrates, enhancing the degradation of APC/C substrates by th…	protein modifcation	unspecified
P7_G10	B4N208	Ubiquitin-conjugating enzyme E2 S (EC 2.3.2.23) (E2 ubiquitin-conjugating enzyme S) (Ubiquitin carrier protein S) (Ubiquitin-protein ligase S)		FUNCTION: Catalyzes the covalent attachment of ubiquitin to other proteins. Acts as an essential factor of the anaphase promoting complex/cyclosome (APC/C), a cell cycle-regulated ubiquitin ligase that controls progression through mitosis. Acts by specifically elongating polyubiquitin chains initiated by the E2 enzyme vih/UbcH10 on APC/C substrates, enhancing the degradation of APC/C substrates b…	protein modifcation	unspecified
P7_H01	P98999	Adenylate cyclase type 9 (EC 4.6.1.1) (ATP pyrophosphate-lyase 9) (Adenylate cyclase type IX) (Adenylyl cyclase 9) (xlAC)	SUBCELLULAR LOCATION: Cell membrane {ECO:0000250|UniProtKB:O60503}; Multi-pass membrane protein {ECO:0000250|UniProtKB:O60503}.	FUNCTION: Adenylyl cyclase that catalyzes the formation of the signaling molecule cAMP in response to activation of G protein-coupled receptors. {ECO:0000269|PubMed:9074644}.	signal transduction	membrane
P7_H01	Q91712	Protein c-ets-2-B (C-ets-2B)	SUBCELLULAR LOCATION: Nucleus.	FUNCTION: Probable transcription factor. {ECO:0000250}.	signal transduction	membrane
P7_H03	F1N152	Serine protease HTRA1 (EC 3.4.21.-) (High-temperature requirement A serine peptidase 1) (Serine protease 11)	SUBCELLULAR LOCATION: Cell membrane {ECO:0000250|UniProtKB:Q92743}. Secreted {ECO:0000250|UniProtKB:Q92743}. Cytoplasm, cytosol {ECO:0000250|UniProtKB:Q92743}. Note=Predominantly secreted. Also found associated with the plasma membrane. {ECO:0000250|UniProtKB:Q92743}.	FUNCTION: Serine protease with a variety of targets, including extracellular matrix proteins such as fibronectin. HTRA1-generated fibronectin fragments further induce synovial cells to up-regulate MMP1 and MMP3 production. May also degrade proteoglycans, such as aggrecan, decorin and fibromodulin. Through cleavage of proteoglycans, may release soluble FGF-glycosaminoglycan complexes that promote …	metabolism	secreted
P7_H03	P81281	8.6 kDa transglutaminase substrate			metabolism	unspecified
P7_H05	P08461	Dihydrolipoyllysine-residue acetyltransferase component of pyruvate dehydrogenase complex, mitochondrial (EC 2.3.1.12) (70 kDa mitochondrial autoantigen of primary biliary cirrhosis) (PBC) (Dihydrolipoamide acetyltransferase component of pyruvate dehydrogenase complex) (Pyruvate dehydrogenase complex component E2) (PDC-E2) (PDCE2)	SUBCELLULAR LOCATION: Mitochondrion matrix {ECO:0000305|PubMed:3571977}.	FUNCTION: As part of the pyruvate dehydrogenase complex, catalyzes the transfers of an acetyl group to a lipoic acid moiety. The pyruvate dehydrogenase complex, catalyzes the overall conversion of pyruvate to acetyl-CoA and CO(2), and thereby links cytoplasmic glycolysis and the mitochondrial tricarboxylic acid (TCA) cycle. {ECO:0000250|UniProtKB:P11180}.	metabolism	cytoplasm (mitochondrion matrix)
P7_H05	Q19749	Dihydrolipoyllysine-residue acetyltransferase component of pyruvate dehydrogenase complex, mitochondrial (EC 2.3.1.12) (Dihydrolipoamide acetyltransferase component of pyruvate dehydrogenase complex) (Pyruvate dehydrogenase complex component E2) (PDC-E2) (PDCE2)	SUBCELLULAR LOCATION: Mitochondrion matrix {ECO:0000250}.	FUNCTION: The pyruvate dehydrogenase complex catalyzes the overall conversion of pyruvate to acetyl-CoA and CO(2). It contains multiple copies of three enzymatic components: pyruvate dehydrogenase (E1), dihydrolipoamide acetyltransferase (E2) and lipoamide dehydrogenase (E3). {ECO:0000305}.	metabolism	cytoplasm (mitochondrion matrix)
P7_H07	A1KEV7	Peptide methionine sulfoxide reductase MsrA (Protein-methionine-S-oxide reductase) (EC 1.8.4.11) (Peptide-methionine (S)-S-oxide reductase) (Peptide Met(O) reductase)		FUNCTION: Has an important function as a repair enzyme for proteins that have been inactivated by oxidation. Catalyzes the reversible oxidation-reduction of methionine sulfoxide in proteins to methionine. {ECO:0000255|HAMAP-Rule:MF_01401}.	Protein biogenesis (ribosome)	cytoplasm
P7_H07	B1XPN9	Endoribonuclease YbeY (EC 3.1.-.-)	SUBCELLULAR LOCATION: Cytoplasm {ECO:0000255|HAMAP-Rule:MF_00009}.	FUNCTION: Single strand-specific metallo-endoribonuclease involved in late-stage 70S ribosome quality control and in maturation of the 3' terminus of the 16S rRNA. {ECO:0000255|HAMAP-Rule:MF_00009}.	Protein biogenesis (ribosome)	cytoplasm
P7_H08	Q8IWK6	Adhesion G protein-coupled receptor A3 (G-protein coupled receptor 125)	SUBCELLULAR LOCATION: Membrane {ECO:0000250|UniProtKB:S4X0Q8}; Multi-pass membrane protein {ECO:0000255}.	FUNCTION: Orphan receptor that may have a role in planar cell polarity pathway. {ECO:0000250|UniProtKB:S4X0Q8}.	signal transduction	membrane
P8_A05	Q9GM44	HEAT repeat-containing protein 1 (Protein BAP28)	SUBCELLULAR LOCATION: Nucleus, nucleolus {ECO:0000250|UniProtKB:Q9H583}.	FUNCTION: Ribosome biogenesis factor. Involved in nucleolar processing of pre-18S ribosomal RNA. Required for optimal pre-ribosomal RNA transcription by RNA polymerase I. Part of the small subunit (SSU) processome, first precursor of the small eukaryotic ribosomal subunit. During the assembly of the SSU processome in the nucleolus, many ribosome biogenesis factors, an RNA chaperone and ribosomal …	proetin biogenesis (ribosome)	nucleus
P8_A05	Q9H583	HEAT repeat-containing protein 1 (Protein BAP28) (U3 small nucleolar RNA-associated protein 10 homolog) [Cleaved into: HEAT repeat-containing protein 1, N-terminally processed]	SUBCELLULAR LOCATION: Nucleus, nucleolus {ECO:0000269|PubMed:12429849, ECO:0000269|PubMed:17699751, ECO:0000269|PubMed:34516797}.	FUNCTION: Ribosome biogenesis factor. Involved in nucleolar processing of pre-18S ribosomal RNA. Required for optimal pre-ribosomal RNA transcription by RNA polymerase I (PubMed:17699751). Part of the small subunit (SSU) processome, first precursor of the small eukaryotic ribosomal subunit. During the assembly of the SSU processome in the nucleolus, many ribosome biogenesis factors, an RNA chaper…	proetin biogenesis (ribosome)	nucleus
P8_A08	P0A517	Methyl-branched lipid omega-hydroxylase (EC 1.14.15.14) (Cholest-4-en-3-one C26-monooxygenase) (Cholest-4-en-3-one C26-monooxygenase [(25R)-3-oxocholest-4-en-26-oate forming]) (Cholesterol C26-monooxygenase) (Cholesterol C26-monooxygenase [(25R)-3beta-hydroxycholest-5-en-26-oate forming]) (Cytochrome P450 124) (Steroid C26-monooxygenase) (EC 1.14.15.28) (Steroid C27-monooxygenase)		FUNCTION: Primarily hydroxylates the omega-carbon of a number of methyl-branched lipids, including (2E,6E)-farnesol, phytanate, geranylgeraniol, 15-methylpalmitate and (2E,6E)-farnesyl diphosphate. Also catalyzes the sequential oxidation of the terminal methyl of cholest-4-en-3-one into (25R)-26-hydroxycholest-4-en-3-one (alcohol), (25R)-26-oxocholest-4-en-3-one (aldehyde), to finally yield the c…	lipid homestasis	unspecified
P8_A08	P9WPP2	Methyl-branched lipid omega-hydroxylase (EC 1.14.15.14) (Cholest-4-en-3-one C26-monooxygenase) (Cholest-4-en-3-one C26-monooxygenase [(25R)-3-oxocholest-4-en-26-oate forming]) (Cholesterol C26-monooxygenase) (Cholesterol C26-monooxygenase [(25R)-3beta-hydroxycholest-5-en-26-oate forming]) (Cytochrome P450 124) (Steroid C26-monooxygenase) (EC 1.14.15.28) (Steroid C27-monooxygenase)		FUNCTION: Primarily hydroxylates the omega-carbon of a number of methyl-branched lipids, including (2E,6E)-farnesol, phytanate, geranylgeraniol, 15-methylpalmitate and (2E,6E)-farnesyl diphosphate. Also catalyzes the sequential oxidation of the terminal methyl of cholest-4-en-3-one into (25R)-26-hydroxycholest-4-en-3-one (alcohol), (25R)-26-oxocholest-4-en-3-one (aldehyde), to finally yield the c…	lipid homestasis	unspecified
P8_A10	O06159	Dihydrolipoyllysine-residue acyltransferase component of branched-chain alpha-ketoacid dehydrogenase complex (EC 2.3.1.168) (Branched-chain alpha-ketoacid dehydrogenase complex component E2) (BCKADH E2) (Dihydrolipoyllysine-residue (2-methylpropanoyl)transferase)		FUNCTION: Component of the branched-chain alpha-ketoacid dehydrogenase (BCKADH) complex, that catalyzes the overall conversion of branched-chain alpha-ketoacids to acyl-CoA and CO(2). {ECO:0000269|PubMed:21238944}.	metabolism	cytoplasm
P8_A10	Q2J0T8	Chorismate synthase (CS) (EC 4.2.3.5) (5-enolpyruvylshikimate-3-phosphate phospholyase)		FUNCTION: Catalyzes the anti-1,4-elimination of the C-3 phosphate and the C-6 proR hydrogen from 5-enolpyruvylshikimate-3-phosphate (EPSP) to yield chorismate, which is the branch point compound that serves as the starting substrate for the three terminal pathways of aromatic amino acid biosynthesis. This reaction introduces a second double bond into the aromatic ring system. {ECO:0000255|HAMAP-R…	metabolism	cytoplasm
P8_A11	P82979	SAP domain-containing ribonucleoprotein (Cytokine-induced protein of 29 kDa) (Nuclear protein Hcc-1) (Proliferation-associated cytokine-inducible protein CIP29)	SUBCELLULAR LOCATION: Nucleus. Nucleus speckle.	FUNCTION: Binds both single-stranded and double-stranded DNA with higher affinity for the single-stranded form. Specifically binds to scaffold/matrix attachment region DNA. Also binds single-stranded RNA. Enhances RNA unwinding activity of DDX39A. May participate in important transcriptional or translational control of cell growth, metabolism and carcinogenesis. Component of the TREX complex whic…	development	Nucleus
P8_A11	Q9D1J3	SAP domain-containing ribonucleoprotein (Nuclear protein Hcc-1)	SUBCELLULAR LOCATION: Nucleus {ECO:0000250}. Nucleus speckle {ECO:0000250}.	FUNCTION: Binds both single-stranded and double-stranded DNA with higher affinity for the single-stranded form. Specifically binds to scaffold/matrix attachment region DNA. Also binds single-stranded RNA. Enhances RNA unwinding activity of DDX39A. May participate in important transcriptional or translational control of cell growth, metabolism and carcinogenesis. Component of the TREX complex whic…	development	Nucleus
P8_B02	P80386	5'-AMP-activated protein kinase subunit beta-1 (AMPK subunit beta-1) (AMPKb) (5'-AMP-activated protein kinase 40 kDa subunit)		FUNCTION: Non-catalytic subunit of AMP-activated protein kinase (AMPK), an energy sensor protein kinase that plays a key role in regulating cellular energy metabolism. In response to reduction of intracellular ATP levels, AMPK activates energy-producing pathways and inhibits energy-consuming processes: inhibits protein, carbohydrate and lipid biosynthesis, as well as cell growth and proliferation…	signal transduction	unspecified
P8_B02	Q9R078	5'-AMP-activated protein kinase subunit beta-1 (AMPK subunit beta-1) (AMPKb)		FUNCTION: Non-catalytic subunit of AMP-activated protein kinase (AMPK), an energy sensor protein kinase that plays a key role in regulating cellular energy metabolism. In response to reduction of intracellular ATP levels, AMPK activates energy-producing pathways and inhibits energy-consuming processes: inhibits protein, carbohydrate and lipid biosynthesis, as well as cell growth and proliferation…	signal transduction	unspecified
P8_B06	A6H795	Ubiquitin-conjugating enzyme E2 W (EC 2.3.2.23) (E2 ubiquitin-conjugating enzyme W) (N-terminal E2 ubiquitin-conjugating enzyme) (EC 2.3.2.25) (N-terminus-conjugating E2) (Ubiquitin carrier protein W) (Ubiquitin-protein ligase W)	SUBCELLULAR LOCATION: Nucleus {ECO:0000250|UniProtKB:Q96B02}. Note=In the nucleus, colocalizes with FANCL. {ECO:0000250|UniProtKB:Q96B02}.	FUNCTION: Accepts ubiquitin from the E1 complex and catalyzes its covalent attachment to other proteins. Specifically monoubiquitinates the N-terminus of various substrates, including ATXN3, MAPT/TAU, POLR2H/RPB8 and STUB1/CHIP, by recognizing backbone atoms of disordered N-termini. Involved in degradation of misfolded chaperone substrates by mediating monoubiquitination of STUB1/CHIP, leading to…	protein modification	nucleus
P8_B06	Q28FC1	Ubiquitin-conjugating enzyme E2 W (EC 2.3.2.23) (E2 ubiquitin-conjugating enzyme W) (N-terminal E2 ubiquitin-conjugating enzyme) (EC 2.3.2.25) (Ubiquitin carrier protein W) (Ubiquitin-protein ligase W)	SUBCELLULAR LOCATION: Nucleus {ECO:0000250|UniProtKB:Q96B02}.	FUNCTION: Accepts ubiquitin from the E1 complex and catalyzes its covalent attachment to other proteins. Catalyzes monoubiquitination. Involved in degradation of misfolded chaperone substrate and DNA repair. {ECO:0000250|UniProtKB:Q96B02}.	protein modification	nucleus
P8_B09	C8XPB2	Genome polyprotein [Cleaved into: Capsid protein C (Core protein); Protein prM; Peptide pr; Small envelope protein M (Matrix protein); Envelope protein E; Non-structural protein 1 (NS1); Non-structural protein 2A (NS2A); Non-structural protein 2A-alpha (NS2A-alpha); Serine protease subunit NS2B (Flavivirin protease NS2B regulatory subunit) (Non-structural protein 2B); Serine protease NS3 (EC 3.4.…	SUBCELLULAR LOCATION: [Capsid protein C]: Virion {ECO:0000250|UniProtKB:P17763}. Host nucleus {ECO:0000250|UniProtKB:P17763}. Host cytoplasm, host perinuclear region {ECO:0000250|UniProtKB:P17763}. Host cytoplasm {ECO:0000250|UniProtKB:P17763}.; SUBCELLULAR LOCATION: [Small envelope protein M]: Virion membrane {ECO:0000250|UniProtKB:P03314}; Multi-pass membrane protein {ECO:0000250|UniProtKB:P033…	FUNCTION: [Capsid protein C]: Plays a role in virus budding by binding to the cell membrane and gathering the viral RNA into a nucleocapsid that forms the core of a mature virus particle. During virus entry, may induce genome penetration into the host cytoplasm after hemifusion induced by the surface proteins. Can migrate to the cell nucleus where it modulates host functions. {ECO:0000250|UniProt…	signal transduction	secreted
P8_B09	Q3ULW6	Coiled-coil domain-containing protein 33 (Speriolin-binding factor)			signal transduction	unspecified
P8_B12	Q9S5E2	2-deoxy-scyllo-inosose synthase (DOI synthase) (DOIS) (EC 4.2.3.124)		FUNCTION: Catalyzes the intramolecular carbocycle formation from D-glucose-6-phosphate to 2-deoxy-scyllo-inosose (DOI).	metabolism	unspecified
P8_C07	P32586	Tyrosine-protein phosphatase 2 (EC 3.1.3.48) (Protein-tyrosine phosphatase 2) (PTPase 2)	SUBCELLULAR LOCATION: Cytoplasm.	FUNCTION: Plays a role in inhibiting the onset of mitosis. Dephosphorylates sty1/spc1 and wis1/spc2/sty2.	development	cytoplasm
P8_D09	P26351	Thymosin beta-11	SUBCELLULAR LOCATION: Cytoplasm, cytoskeleton.	FUNCTION: Plays an important role in the organization of the cytoskeleton. Binds to and sequesters actin monomers (G actin) and therefore inhibits actin polymerization (By similarity). {ECO:0000250}.	cytoskeleton	cytoplasm
P8_D09	P33248	Thymosin beta-12	SUBCELLULAR LOCATION: Cytoplasm, cytoskeleton.	FUNCTION: Plays an important role in the organization of the cytoskeleton. Binds to and sequesters actin monomers (G actin) and therefore inhibits actin polymerization (By similarity). {ECO:0000250}.	cytoskeleton	cytoplasm
P8_E01	O88799	Zonadhesin	SUBCELLULAR LOCATION: Cell membrane; Single-pass type I membrane protein. Note=Exclusively on the apical region of the sperm head.	FUNCTION: Binds in a species-specific manner to the zona pellucida of the egg. May be involved in gamete recognition and/or signaling.	Transport	membrane
P8_E01	Q63191	Apical endosomal glycoprotein (MAM domain-containing protein 4)	SUBCELLULAR LOCATION: Membrane {ECO:0000305}; Single-pass type I membrane protein {ECO:0000305}.	FUNCTION: Probably involved in the sorting and selective transport of receptors and ligands across polarized epithelia.	Transport	membrane
P8_E12	Q12ZV1	Large ribosomal subunit protein uL3 (50S ribosomal protein L3)		FUNCTION: One of the primary rRNA binding proteins, it binds directly near the 3'-end of the 23S rRNA, where it nucleates assembly of the 50S subunit. {ECO:0000255|HAMAP-Rule:MF_01325}.	Protein biogenesis (ribosome)	unspecified
P8_E12	Q9U3L0	Zip homologous protein 2	SUBCELLULAR LOCATION: Chromosome {ECO:0000269|PubMed:29521627}. Note=In association with zhp-1, localizes to chromosomes from pachytene to early diakinesis in the germ line (PubMed:29521627). Co-localizes with syp-1, a component of the synaptonemal complex from early prophase to mid-pachytene (PubMed:29521627). From mid-pachytene to diplotene, co-localizes with syp-1 on one side of each crossover…	FUNCTION: Recruited co-dependently with zhp-1 to the synaptonemal complex between homologous chromosome pairs to regulate the formation and number of crossover events between homologs during meiotic recombination (PubMed:29521627). Together with zhp-1, promotes the accumulation of pro-crossover proteins, including zhp-3 and zhp-4, at a designated crossover site along the recombination intermediat…	Protein biogenesis (ribosome)	nucelus
P8_F03	O88796	Ribonuclease P protein subunit p30 (RNaseP protein p30) (RNase P subunit 2)	SUBCELLULAR LOCATION: Nucleus, nucleolus {ECO:0000305}.	FUNCTION: Component of ribonuclease P, a ribonucleoprotein complex that generates mature tRNA molecules by cleaving their 5'-ends. Also a component of the MRP ribonuclease complex, which cleaves pre-rRNA sequences. {ECO:0000250|UniProtKB:P78346}.	RNA biogenesis	nucleus
P8_F03	Q3SZ21	Ribonuclease P protein subunit p30 (RNaseP protein p30) (RNase P subunit 2)	SUBCELLULAR LOCATION: Nucleus, nucleolus {ECO:0000250}.	FUNCTION: Component of ribonuclease P, a ribonucleoprotein complex that generates mature tRNA molecules by cleaving their 5'-ends. Also a component of the MRP ribonuclease complex, which cleaves pre-rRNA sequences. {ECO:0000250|UniProtKB:P78346}.	RNA biogenesis	nucleus
P8_F09	A0A2L0P0K3	Polyketide synthase-nonribosomal peptide synthetase TwmB (PKS-NRPS TwmB) (EC 6.3.2.-) (Wortmanamides biosynthesis cluster protein B)		FUNCTION: Polyketide synthase-nonribosomal peptide synthetase; part of the gene cluster that mediates the biosynthesis of wortmanamides A and B, reduced long-chain polyketides amidated with a specific omega-amino acid, 5-aminopentanoic acid (5PA) (PubMed:29343058). The PKS modules of TwmB are involved in the synthesis of the polyketide backbone, whereas the non-canonical C domain of TwmB is a bon…	metabolism	unspecified
P8_F10	G4V4G1	Insulin-like growth factor-binding protein-related protein 1 (IGFBP-rP1)	SUBCELLULAR LOCATION: Secreted {ECO:0000250}.		development	secreted
P8_F10	Q8BJ66	Kazal-type serine protease inhibitor domain-containing protein 1 (Bone and odontoblast-expressed protein 1) (Insulin-like growth factor-binding-related protein 10) (IGFBP-rP10) (IGFBP-related protein 10) (Insulin-like growth factor-binding-related protein 4)	SUBCELLULAR LOCATION: Secreted, extracellular space, extracellular matrix {ECO:0000269|PubMed:18757743}.	FUNCTION: Involved in the proliferation of osteoblasts during bone formation and bone regeneration. Promotes matrix assembly. {ECO:0000269|PubMed:15555553, ECO:0000269|PubMed:18757743}.	development	secreted
P8_G05	O54916	RalBP1-associated Eps domain-containing protein 1 (RalBP1-interacting protein 1)	SUBCELLULAR LOCATION: Membrane, clathrin-coated pit {ECO:0000250}. Note=Colocalize with ITSN1 at the plasma membrane in structures that are most probably clathrin-coated pits. {ECO:0000250}.	FUNCTION: May coordinate the cellular actions of activated EGF receptors and Ral-GTPases.	lipid transport	Membrane
P8_G05	Q96D71	RalBP1-associated Eps domain-containing protein 1 (RalBP1-interacting protein 1)	SUBCELLULAR LOCATION: Membrane, clathrin-coated pit {ECO:0000269|PubMed:20946875}. Note=Colocalize with ITSN1 at the plasma membrane in structures that are most probably clathrin-coated pits.	FUNCTION: May coordinate the cellular actions of activated EGF receptors and Ral-GTPases. {ECO:0000250}.	lipid transport	Membrane
P8_G07	A9W4R9	Adenylate kinase (AK) (EC 2.7.4.3) (ATP-AMP transphosphorylase) (ATP:AMP phosphotransferase) (Adenylate monophosphate kinase)	SUBCELLULAR LOCATION: Cytoplasm {ECO:0000255|HAMAP-Rule:MF_00235}.	FUNCTION: Catalyzes the reversible transfer of the terminal phosphate group between ATP and AMP. Plays an important role in cellular energy homeostasis and in adenine nucleotide metabolism. {ECO:0000255|HAMAP-Rule:MF_00235}.	metabolism	cytoplasm
P8_G07	B1Z772	Adenylate kinase (AK) (EC 2.7.4.3) (ATP-AMP transphosphorylase) (ATP:AMP phosphotransferase) (Adenylate monophosphate kinase)	SUBCELLULAR LOCATION: Cytoplasm {ECO:0000255|HAMAP-Rule:MF_00235}.	FUNCTION: Catalyzes the reversible transfer of the terminal phosphate group between ATP and AMP. Plays an important role in cellular energy homeostasis and in adenine nucleotide metabolism. {ECO:0000255|HAMAP-Rule:MF_00235}.	metabolism	cytoplasm
P8_G11	A6NA00	Small ribosomal subunit protein uS2 (40S ribosomal protein SA)	SUBCELLULAR LOCATION: Cytoplasm {ECO:0000255|HAMAP-Rule:MF_03015}.	FUNCTION: Required for the assembly and/or stability of the 40S ribosomal subunit. Required for the processing of the 20S rRNA-precursor to mature 18S rRNA in a late step of the maturation of 40S ribosomal subunits. {ECO:0000255|HAMAP-Rule:MF_03015}.	proetin biogenesis (ribosome)	membrane
P8_G11	P14206	Small ribosomal subunit protein uS2 (37 kDa laminin receptor precursor) (37LRP) (37 kDa oncofetal antigen) (37/67 kDa laminin receptor) (LRP/LR) (40S ribosomal protein SA) (67 kDa laminin receptor) (67LR) (Laminin receptor 1) (LamR) (Laminin-binding protein precursor p40) (LBP/p40) (OFA/iLRP)	SUBCELLULAR LOCATION: Cell membrane. Cytoplasm {ECO:0000269|PubMed:36517592}. Nucleus. Note=67LR is found at the surface of the plasma membrane, with its C-terminal laminin-binding domain accessible to extracellular ligands. 37LRP is found at the cell surface, in the cytoplasm and in the nucleus. Colocalizes with PPP1R16B in the cell membrane (By similarity). 37LRP shuttles to the nucleus upon mi…	FUNCTION: Required for the assembly and/or stability of the 40S ribosomal subunit. Required for the processing of the 20S rRNA-precursor to mature 18S rRNA in a late step of the maturation of 40S ribosomal subunits. Also functions as a cell surface receptor for laminin. Plays a role in cell adhesion to the basement membrane and in the consequent activation of signaling transduction pathways. May …	proetin biogenesis (ribosome)	membrane
P8_H02	A8LI32	Aspartate--tRNA(Asp/Asn) ligase (EC 6.1.1.23) (Aspartyl-tRNA synthetase) (AspRS) (Non-discriminating aspartyl-tRNA synthetase) (ND-AspRS)	SUBCELLULAR LOCATION: Cytoplasm {ECO:0000255|HAMAP-Rule:MF_00044}.	FUNCTION: Aspartyl-tRNA synthetase with relaxed tRNA specificity since it is able to aspartylate not only its cognate tRNA(Asp) but also tRNA(Asn). Reaction proceeds in two steps: L-aspartate is first activated by ATP to form Asp-AMP and then transferred to the acceptor end of tRNA(Asp/Asn). {ECO:0000255|HAMAP-Rule:MF_00044}.	signal transduction	cytoplasm
P8_H02	Q8R4V0	Serine/threonine-protein kinase Sgk3 (EC 2.7.11.1) (Cytokine-independent survival kinase) (Serum/glucocorticoid-regulated kinase 3) (Serum/glucocorticoid-regulated kinase-like)	SUBCELLULAR LOCATION: Cytoplasmic vesicle {ECO:0000250}. Early endosome {ECO:0000250}. Recycling endosome {ECO:0000250}. Note=Endosomal localization is a prerequisite for complete kinase activity. It is essential for its colocalization with the kinase responsible for phosphorylating Ser-486 thus allowing PDPK1 phosphorylation of Thr-320 resulting in complete activation of SGK3. Localized in vesic…	FUNCTION: Serine/threonine-protein kinase which is involved in the regulation of a wide variety of ion channels, membrane transporters, cell growth, proliferation, survival and migration. Up-regulates Na(+) channels: SCNN1A/ENAC and SCN5A, K(+) channels: KCNA3/KV1.3, KCNE1, KCNQ1 and KCNH2/HERG, epithelial Ca(2+) channels: TRPV5 and TRPV6, chloride channel: BSND, creatine transporter: SLC6A8, Na(…	signal transduction	cytoplasm
P8_H07	B8NJG5	Probable transcription factor lepB (Leporins biosynthesis protein B)	SUBCELLULAR LOCATION: Nucleus {ECO:0000305}.	FUNCTION: Probable transcription factor; part of the gene cluster 23 that mediates the biosynthesis of a family of 2-pyridones known as leporins (PubMed:20447271, PubMed:26051490). {ECO:0000269|PubMed:26051490, ECO:0000305|PubMed:20447271}.	metabolism	nucelus
P8_H08	B2T2S5	3-hydroxyanthranilate 3,4-dioxygenase (EC 1.13.11.6) (3-hydroxyanthranilate oxygenase) (3-HAO) (3-hydroxyanthranilic acid dioxygenase) (HAD)		FUNCTION: Catalyzes the oxidative ring opening of 3-hydroxyanthranilate to 2-amino-3-carboxymuconate semialdehyde, which spontaneously cyclizes to quinolinate. {ECO:0000255|HAMAP-Rule:MF_00825}.	proetin biogenesis (ribosome)	unspecified
P8_H08	Q5LMQ3	Large ribosomal subunit protein uL10 (50S ribosomal protein L10)		FUNCTION: Forms part of the ribosomal stalk, playing a central role in the interaction of the ribosome with GTP-bound translation factors. {ECO:0000255|HAMAP-Rule:MF_00362}.	proetin biogenesis (ribosome)	unspecified
P8_H09	P11531	Dystrophin	SUBCELLULAR LOCATION: Cell membrane, sarcolemma {ECO:0000269|PubMed:19109891}; Peripheral membrane protein {ECO:0000269|PubMed:19109891}; Cytoplasmic side {ECO:0000269|PubMed:19109891}. Cytoplasm, cytoskeleton {ECO:0000269|PubMed:19109891}. Postsynaptic cell membrane {ECO:0000269|PubMed:19109891}. Note=In muscle cells, sarcolemma localization requires the presence of ANK2, while localization to c…	FUNCTION: Anchors the extracellular matrix to the cytoskeleton via F-actin. Ligand for dystroglycan. Component of the dystrophin-associated glycoprotein complex which accumulates at the neuromuscular junction (NMJ) and at a variety of synapses in the peripheral and central nervous systems and has a structural function in stabilizing the sarcolemma. Also implicated in signaling events and synaptic…	exoskeleton	membrane
P8_H09	P11532	Dystrophin	SUBCELLULAR LOCATION: Cell membrane, sarcolemma {ECO:0000250|UniProtKB:P11531}; Peripheral membrane protein {ECO:0000250|UniProtKB:P11531}; Cytoplasmic side {ECO:0000250|UniProtKB:P11531}. Cytoplasm, cytoskeleton {ECO:0000250|UniProtKB:P11531}. Postsynaptic cell membrane {ECO:0000250|UniProtKB:P11531}. Note=In muscle cells, sarcolemma localization requires the presence of ANK2, while localization…	FUNCTION: Anchors the extracellular matrix to the cytoskeleton via F-actin. Ligand for dystroglycan. Component of the dystrophin-associated glycoprotein complex which accumulates at the neuromuscular junction (NMJ) and at a variety of synapses in the peripheral and central nervous systems and has a structural function in stabilizing the sarcolemma. Also implicated in signaling events and synaptic…	exoskeleton	membrane
P9_A04	B8FJY6	Phosphoribosylformylglycinamidine cyclo-ligase (EC 6.3.3.1) (AIR synthase) (AIRS) (Phosphoribosyl-aminoimidazole synthetase)	SUBCELLULAR LOCATION: Cytoplasm {ECO:0000255|HAMAP-Rule:MF_00741}.		protein biogenesis (ribosome)	membrane (mitochondria)
P9_A04	P47150	Small ribosomal subunit protein uS7m (37S ribosomal protein S7, mitochondrial)	SUBCELLULAR LOCATION: Mitochondrion {ECO:0000269|PubMed:11278769, ECO:0000269|PubMed:14562095, ECO:0000269|PubMed:14576278}. Note=Mitoribosomes are tethered to the mitochondrial inner membrane and spatially aligned with the membrane insertion machinery through two distinct membrane contact sites, formed by the 21S rRNA expansion segment 96-ES1 and the inner membrane protein MBA1. {ECO:0000269|Pub…	FUNCTION: Component of the mitochondrial ribosome (mitoribosome), a dedicated translation machinery responsible for the synthesis of mitochondrial genome-encoded proteins, including at least some of the essential transmembrane subunits of the mitochondrial respiratory chain. The mitoribosomes are attached to the mitochondrial inner membrane and translation products are cotranslationally integrate…	protein biogenesis (ribosome)	membrane (mitochondria)
P9_A06	B8GRC9	tRNA uridine 5-carboxymethylaminomethyl modification enzyme MnmG (Glucose-inhibited division protein A)	SUBCELLULAR LOCATION: Cytoplasm {ECO:0000255|HAMAP-Rule:MF_00129}.	FUNCTION: NAD-binding protein involved in the addition of a carboxymethylaminomethyl (cmnm) group at the wobble position (U34) of certain tRNAs, forming tRNA-cmnm(5)s(2)U34. {ECO:0000255|HAMAP-Rule:MF_00129}.	development	secreted
P9_A06	Q5IS41	Neurocan core protein (Chondroitin sulfate proteoglycan 3)	SUBCELLULAR LOCATION: Secreted {ECO:0000250|UniProtKB:O14594}.	FUNCTION: May modulate neuronal adhesion and neurite growth during development by binding to neural cell adhesion molecules (NG-CAM and N-CAM). Chondroitin sulfate proteoglycan; binds to hyaluronic acid (By similarity). {ECO:0000250}.	development	secreted
P9_A07	O52200	DNA primase (EC 2.7.7.101)		FUNCTION: RNA polymerase that catalyzes the synthesis of short RNA molecules used as primers for DNA polymerase during DNA replication. {ECO:0000255|HAMAP-Rule:MF_00974}.	development	unspecified
P9_A12	P58466	Carboxy-terminal domain RNA polymerase II polypeptide A small phosphatase 1 (EC 3.1.3.16) (Golli-interacting protein) (GIP) (Nuclear LIM interactor-interacting factor 3) (NLI-interacting factor 3) (Small C-terminal domain phosphatase 1) (SCP1) (Small CTD phosphatase 1)	SUBCELLULAR LOCATION: Nucleus {ECO:0000250}.	FUNCTION: Preferentially catalyzes the dephosphorylation of 'Ser-5' within the tandem 7 residue repeats in the C-terminal domain (CTD) of the largest RNA polymerase II subunit POLR2A. Negatively regulates RNA polymerase II transcription, possibly by controlling the transition from initiation/capping to processive transcript elongation (By similarity). Recruited by REST to neuronal genes that cont…	development	secreted
P9_A12	Q9GZU7	Carboxy-terminal domain RNA polymerase II polypeptide A small phosphatase 1 (EC 3.1.3.16) (Nuclear LIM interactor-interacting factor 3) (NLI-IF) (NLI-interacting factor 3) (Small C-terminal domain phosphatase 1) (SCP1) (Small CTD phosphatase 1)	SUBCELLULAR LOCATION: Nucleus {ECO:0000269|PubMed:12721286}. Note=Colocalizes with RNA polymerase II.	FUNCTION: Preferentially catalyzes the dephosphorylation of 'Ser-5' within the tandem 7 residue repeats in the C-terminal domain (CTD) of the largest RNA polymerase II subunit POLR2A. Negatively regulates RNA polymerase II transcription, possibly by controlling the transition from initiation/capping to processive transcript elongation. Recruited by REST to neuronal genes that contain RE-1 element…	development	secreted
P9_B02	Q04631	Protein farnesyltransferase/geranylgeranyltransferase type-1 subunit alpha (EC 2.5.1.58) (EC 2.5.1.59) (CAAX farnesyltransferase subunit alpha) (FTase-alpha) (Ras proteins prenyltransferase subunit alpha) (Type I protein geranyl-geranyltransferase subunit alpha) (GGTase-I-alpha)		FUNCTION: Essential subunit of both the farnesyltransferase and the geranylgeranyltransferase complex. Contributes to the transfer of a farnesyl or geranylgeranyl moiety from farnesyl or geranylgeranyl diphosphate to a cysteine at the fourth position from the C-terminus of several proteins having the C-terminal sequence Cys-aliphatic-aliphatic-X. May positively regulate neuromuscular junction dev…	signal transduction	unspecified
P9_B02	Q61239	Protein farnesyltransferase/geranylgeranyltransferase type-1 subunit alpha (EC 2.5.1.58) (EC 2.5.1.59) (CAAX farnesyltransferase subunit alpha) (FTase-alpha) (Ras proteins prenyltransferase subunit alpha) (Type I protein geranyl-geranyltransferase subunit alpha) (GGTase-I-alpha)		FUNCTION: Essential subunit of both the farnesyltransferase and the geranylgeranyltransferase complex. Contributes to the transfer of a farnesyl or geranylgeranyl moiety from farnesyl or geranylgeranyl diphosphate to a cysteine at the fourth position from the C-terminus of several proteins having the C-terminal sequence Cys-aliphatic-aliphatic-X. May positively regulate neuromuscular junction dev…	signal transduction	unspecified
P9_B11	B5DGH9	Eukaryotic translation initiation factor 3 subunit E (eIF3e) (Eukaryotic translation initiation factor 3 subunit 6)	SUBCELLULAR LOCATION: Cytoplasm {ECO:0000255|HAMAP-Rule:MF_03004}. Nucleus {ECO:0000255|HAMAP-Rule:MF_03004}.	FUNCTION: Component of the eukaryotic translation initiation factor 3 (eIF-3) complex, which is involved in protein synthesis of a specialized repertoire of mRNAs and, together with other initiation factors, stimulates binding of mRNA and methionyl-tRNAi to the 40S ribosome. The eIF-3 complex specifically targets and initiates translation of a subset of mRNAs involved in cell proliferation. {ECO:…	protein biogenesis	cytoplasm
P9_C05	P17663	Ferritin heavy chain B (Ferritin H subunit B) (EC 1.16.3.1) (Ferritin heavy chain 1)	SUBCELLULAR LOCATION: Cytoplasm {ECO:0000250|UniProtKB:P19130}.	FUNCTION: Stores iron in a soluble, non-toxic, readily available form. Important for iron homeostasis. Has ferroxidase activity. Iron is taken up in the ferrous form and deposited as ferric hydroxides after oxidation. {ECO:0000250|UniProtKB:P02794}.	homeostasis	cytoplasm
P9_C05	P42577	Soma ferritin (EC 1.16.3.1)	SUBCELLULAR LOCATION: Cytoplasm.	FUNCTION: Stores iron in a soluble, non-toxic, readily available form. Important for iron homeostasis. Has ferroxidase activity. Iron is taken up in the ferrous form and deposited as ferric hydroxides after oxidation (By similarity). {ECO:0000250}.	homeostasis	cyotplasm
P9_D03	A4VIE0	UDP-N-acetylglucosamine 1-carboxyvinyltransferase (EC 2.5.1.7) (Enoylpyruvate transferase) (UDP-N-acetylglucosamine enolpyruvyl transferase) (EPT)	SUBCELLULAR LOCATION: Cytoplasm {ECO:0000255|HAMAP-Rule:MF_00111}.	FUNCTION: Cell wall formation. Adds enolpyruvyl to UDP-N-acetylglucosamine. {ECO:0000255|HAMAP-Rule:MF_00111}.	portein biogenesis	cytoplasm
P9_D05	Q04907	Large ribosomal subunit protein bL32m (39S ribosomal protein L32, mitochondrial) (L32mt) (MRP-L32)	SUBCELLULAR LOCATION: Mitochondrion {ECO:0000250}.		Protein biogenesis (ribosome)	mitocondria
P9_D05	S0EN43	Beauvericin nonribosomal cyclodepsipeptide synthetase BEA1 (BEAS) (Beauvericin biosynthesis cluster protein 1) [Includes: Nonribosomal peptide synthetase (EC 6.1.2.-); S-adenosyl-L-methionine-dependent N-methyltransferase (EC 2.1.1.-)]		FUNCTION: Beauvericin nonribosomal cyclodepsipeptide synthetase; part of the gene cluster that mediates the biosynthesis of beauvericin (BEA), a non-ribosomal cyclic hexadepsipeptide that shows antibiotic, antifungal, insecticidal, and cancer cell antiproliferative and antihaptotactic activity (PubMed:25543026, PubMed:27750383, PubMed:28125067). Ketoisovalerate reductase BEA2 catalyzes the NADPH-…	Protein biogenesis (ribosome)	mitocondria
P9_D07	Q06003	E3 ubiquitin-protein ligase goliath (EC 2.3.2.27)	SUBCELLULAR LOCATION: Endosome membrane {ECO:0000269|PubMed:23353890}; Single-pass type I membrane protein {ECO:0000255}.	FUNCTION: Endosomal E3 ubiquitin-protein ligase that regulates the recycling endosome pathway (PubMed:23353890). May play an indirect role in regulation of gene expression during embryonic mesoderm formation (PubMed:8462875). {ECO:0000269|PubMed:23353890, ECO:0000269|PubMed:8462875}.	protein modifcation	membrane
P9_D07	Q566M8	RING finger protein 150	SUBCELLULAR LOCATION: Membrane {ECO:0000305}; Single-pass type I membrane protein {ECO:0000305}.		protein modifcation	membrane
P9_D11	P54731	FAS-associated factor 1	SUBCELLULAR LOCATION: Nucleus {ECO:0000250|UniProtKB:Q9UNN5}.	FUNCTION: Ubiquitin-binding protein (By similarity). Required for the progression of DNA replication forks by targeting DNA replication licensing factor CDT1 for degradation (By similarity). Potentiates but cannot initiate FAS-induced apoptosis (PubMed:8524870). {ECO:0000250|UniProtKB:Q9UNN5, ECO:0000269|PubMed:8524870}.	signal transduction	nucelus
P9_D11	Q9UNN5	FAS-associated factor 1 (hFAF1) (UBX domain-containing protein 12) (UBX domain-containing protein 3A)	SUBCELLULAR LOCATION: Nucleus {ECO:0000269|PubMed:26842564}.	FUNCTION: Ubiquitin-binding protein (PubMed:19722279). Required for the progression of DNA replication forks by targeting DNA replication licensing factor CDT1 for degradation (PubMed:26842564). Potentiates but cannot initiate FAS-induced apoptosis (By similarity). {ECO:0000250|UniProtKB:P54731, ECO:0000269|PubMed:19722279, ECO:0000269|PubMed:26842564}.	signal transduction	nucelus
P9_D12	P08091	Acid phosphatase (EC 3.1.3.2)	SUBCELLULAR LOCATION: Secreted, cell wall.		metabolism	secreted
P9_E09	B1XPN9	Endoribonuclease YbeY (EC 3.1.-.-)	SUBCELLULAR LOCATION: Cytoplasm {ECO:0000255|HAMAP-Rule:MF_00009}.	FUNCTION: Single strand-specific metallo-endoribonuclease involved in late-stage 70S ribosome quality control and in maturation of the 3' terminus of the 16S rRNA. {ECO:0000255|HAMAP-Rule:MF_00009}.	RNA biogenesis	cytoplasm
P9_E09	Q2QQS5	Cyclin-T1-4 (CycT1;4)			RNA biogenesis	cytoplasm
P9_F03	B7LSJ1	Endo-type membrane-bound lytic murein transglycosylase A (EC 4.2.2.n2) (Peptidoglycan lytic endotransglycosylase)	SUBCELLULAR LOCATION: Cell outer membrane {ECO:0000255|HAMAP-Rule:MF_01381}; Lipid-anchor {ECO:0000255|HAMAP-Rule:MF_01381}.	FUNCTION: Murein-degrading enzyme. May play a role in recycling of muropeptides during cell elongation and/or cell division. Preferentially cleaves at a distance of more than two disaccharide units from the ends of the glycan chain. {ECO:0000255|HAMAP-Rule:MF_01381}.	miscelleanous	membrane
P9_F03	O14442	Eburicol 14-alpha-demethylase (EC 1.14.14.154) (CYPLI) (Cytochrome P450 51) (Cytochrome P450-14DM) (Cytochrome P450-LIA1) (Sterol 14-alpha demethylase)	SUBCELLULAR LOCATION: Membrane {ECO:0000305}.	FUNCTION: Sterol 14alpha-demethylase that plays a critical role in the third module of ergosterol biosynthesis pathway, being ergosterol the major sterol component in fungal membranes that participates in a variety of functions (By similarity). The third module or late pathway involves the ergosterol synthesis itself through consecutive reactions that mainly occur in the endoplasmic reticulum (ER…	miscelleanous	membrane
P9_F07	G5ECU1	Skp1-related protein		FUNCTION: Probable essential component of SCF (SKP1-CUL1-F-box protein) E3 ubiquitin-protein ligase complexes, which mediate the ubiquitination and subsequent proteasomal degradation of target proteins (PubMed:17626846). Regulates cell proliferation during embryonic and larval development (PubMed:11864567, PubMed:11864566). Involved in synapse elimination in early synapse development (PubMed:1762…	protein modification	unspecifed
P9_F07	P63208	S-phase kinase-associated protein 1 (Cyclin-A/CDK2-associated protein p19) (p19A) (Organ of Corti protein 2) (OCP-2) (Organ of Corti protein II) (OCP-II) (RNA polymerase II elongation factor-like protein) (SIII) (Transcription elongation factor B polypeptide 1-like) (p19skp1)		FUNCTION: Essential component of the SCF (SKP1-CUL1-F-box protein) ubiquitin ligase complex, which mediates the ubiquitination of proteins involved in cell cycle progression, signal transduction and transcription. In the SCF complex, serves as an adapter that links the F-box protein to CUL1. The functional specificity of the SCF complex depends on the F-box protein as substrate recognition compon…	protein modification	unspecified
P9_F09	P31893	Ornithine aminotransferase (EC 2.6.1.13) (Ornithine--oxo-acid aminotransferase)			metabolism	cytoplasm
P9_F09	Q3SZ57	Alpha-fetoprotein (Alpha-1-fetoprotein) (Alpha-fetoglobulin)	SUBCELLULAR LOCATION: Secreted {ECO:0000255|PROSITE-ProRule:PRU00769}.	FUNCTION: Binds copper, nickel, and fatty acids as well as, and bilirubin less well than, serum albumin. {ECO:0000250}.	metabolism	cytoplasm
P9_G03	Q8TE60	A disintegrin and metalloproteinase with thrombospondin motifs 18 (ADAM-TS 18) (ADAM-TS18) (ADAMTS-18) (EC 3.4.24.-)	SUBCELLULAR LOCATION: Secreted, extracellular space, extracellular matrix {ECO:0000250}.		protein modifcation	secreted
P9_H07	Q48LX3	Phosphoribosylformylglycinamidine synthase (FGAM synthase) (FGAMS) (EC 6.3.5.3) (Formylglycinamide ribonucleotide amidotransferase) (FGAR amidotransferase) (FGAR-AT)	SUBCELLULAR LOCATION: Cytoplasm {ECO:0000255|HAMAP-Rule:MF_00419}.	FUNCTION: Phosphoribosylformylglycinamidine synthase involved in the purines biosynthetic pathway. Catalyzes the ATP-dependent conversion of formylglycinamide ribonucleotide (FGAR) and glutamine to yield formylglycinamidine ribonucleotide (FGAM) and glutamate. {ECO:0000255|HAMAP-Rule:MF_00419}.	metabolism	cytoplasm
P9_H07	Q96DM1	PiggyBac transposable element-derived protein 4			metabolism	cytoplasm
sequence	swissprot ID	Description		Function	functional class	subcellualr location
