# Supplementary material for: Mining the secreted and membrane transcriptome of Hyalomma dromedarii ticks for identification of potential protective antigens
Source: Parasit Vectors. 2024 Nov 11;17:462. doi: 10.1186/s13071-024-06538-5 (PMC11555925; doi:10.1186/s13071-024-06538-5)
Supplement: Supplementary file 4 — Additional file 4: Table S3. Comparison of the 319 H. dromedarii SMaT sequences to other hard tick species annotated proteomes from the Vector base database. [file 13071_2024_6538_MOESM4_ESM.xlsx]

## Sheet: Sheet1
Swiss prot																	D. silvarum												H. asiaticum											H. longicornus
seq ID	sseq ID	percent identity	length	mismatch	gap_open	query alignment start	query alignement end	subject alignment start	subject alignement end	evalue	bit score	class	localization	Function acc to swissprot	Sheet5.Column7	Detailed function	seq ID	sseq ID	percent identity	length	mismatch	gap_open	query alignment start	query alignement end	subject alignment start	subject alignement end	evalue	bit score	sseq ID	percent identity	length	mismatch	gap_open	query alignment start	query alignement end	subject alignment start	subject alignement end	evalue	bit score	sseq ID	percent identity	length	mismatch	gap_open	query alignment start	query alignement end	subject alignment start	subject alignement end	evalue
P8_B06	A6H795	89474	114	12	0	160	501	37	150	7.32e-72	224	protein modification	nucleus	Ubiquitin-conjugating enzyme E2 W (EC 2.3.2.23) (E2 ubiquitin-conjugating enzyme W) (N-terminal E2 ubiquitin-conjugating enzyme) (EC 2.3.2.25) (N-terminus-conjugating E2) (Ubiquitin carrier protein W) (Ubiquitin-protein ligase W)	SUBCELLULAR LOCATION: Nucleus {ECO:0000250|UniProtKB:Q96B02}. Note=In the nucleus, colocalizes with FANCL. {ECO:0000250|UniProtKB:Q96B02}.	FUNCTION: Accepts ubiquitin from the E1 complex and catalyzes its covalent attachment to other proteins. Specifically monoubiquitinates the N-terminus of various substrates, including ATXN3, MAPT/TAU, POLR2H/RPB8 and STUB1/CHIP, by recognizing backbone atoms of disordered N-termini. Involved in degradation of misfolded chaperone substrates by mediating monoubiquitination of STUB1/CHIP, leading to…	P8_B06	DSIL_084898	98305	118	2	0	151	504	34	151	6.37e-80	241	HASH_069823	96552	116	4	0	151	498	55	170	3.25e-77	235	HLOH_050314	96491	114	4	0	151	492	72	185	9.28e-77
P5_F06	A7SE05	68263	167	52	1	107	607	3	168	2.05e-84	258	protein modification	unspecified	Ubiquitin-conjugating enzyme E2 S (EC 2.3.2.23) (E2 ubiquitin-conjugating enzyme S) (Ubiquitin carrier protein S) (Ubiquitin-protein ligase S)		FUNCTION: Catalyzes the covalent attachment of ubiquitin to other proteins. Acts as an essential factor of the anaphase promoting complex/cyclosome (APC/C), a cell cycle-regulated ubiquitin ligase that controls progression through mitosis. Acts by specifically elongating polyubiquitin chains initiated by the E2 enzyme UBCH10 on APC/C substrates, enhancing the degradation of APC/C substrates by th…	P5_F06	DSIL_102580	97175	177	5	0	104	634	1	177	1.05e-125	359	HASH_057607	92708	192	12	1	59	634	84	273	1.16e-124	359	HLOH_064040	94828	174	9	0	113	634	52	225	7.89e-120
P7_G10	A7SE05	68263	167	52	1	122	622	3	168	3.59e-85	259	protein modification	unspecified	Ubiquitin-conjugating enzyme E2 S (EC 2.3.2.23) (E2 ubiquitin-conjugating enzyme S) (Ubiquitin carrier protein S) (Ubiquitin-protein ligase S)		FUNCTION: Catalyzes the covalent attachment of ubiquitin to other proteins. Acts as an essential factor of the anaphase promoting complex/cyclosome (APC/C), a cell cycle-regulated ubiquitin ligase that controls progression through mitosis. Acts by specifically elongating polyubiquitin chains initiated by the E2 enzyme UBCH10 on APC/C substrates, enhancing the degradation of APC/C substrates by th…	P7_G10	DSIL_102580	97268	183	5	0	119	667	1	183	6.63e-131	371	HASH_057607	100000	180	0	0	128	667	100	279	8.51e-130	372	HLOH_064040	94444	180	10	0	128	667	52	231	2.9e-124
P8_F10	G4V4G1	57870	216	88	1	1	639	13	228	7.19e-86	263	development	secreted	Insulin-like growth factor-binding protein-related protein 1 (IGFBP-rP1)	SUBCELLULAR LOCATION: Secreted {ECO:0000250}.		P8_F10	DSIL_095315	93750	224	14	0	16	687	25	248	8.64e-140	397	HASH_071433	100000	224	0	0	16	687	19	242	3.91e-152	427	HLOH_052359	65652	230	52	2	25	687	28	239	1.87e-85
P9_F07	G5ECU1	79412	102	21	0	3	308	75	176	1.91e-46	159	protein modification	unspecifed	Skp1-related protein		FUNCTION: Probable essential component of SCF (SKP1-CUL1-F-box protein) E3 ubiquitin-protein ligase complexes, which mediate the ubiquitination and subsequent proteasomal degradation of target proteins (PubMed:17626846). Regulates cell proliferation during embryonic and larval development (PubMed:11864567, PubMed:11864566). Involved in synapse elimination in early synapse development (PubMed:1762…	P9_F07	DSIL_082264	99029	103	1	0	3	311	60	162	5.48e-55	177	HASH_068539	100000	93	0	0	3	281	60	152	2.59e-48	159	HLOH_043376	63158	76	28	0	63	290	89	164	4.52e-26
P1_E07	O57592	76033	121	29	0	9	371	146	266	3.2e-62	200	Protein biogenesis (ribosome)	cytoplasm	Large ribosomal subunit protein eL8 (60S ribosomal protein L7a) (Surfeit locus protein 3)	SUBCELLULAR LOCATION: Cytoplasm {ECO:0000250|UniProtKB:P62424}.	FUNCTION: Component of the large ribosomal subunit. The ribosome is a large ribonucleoprotein complex responsible for the synthesis of proteins in the cell. {ECO:0000250|UniProtKB:P62424}.	P1_E07	DSIL_096012	100000	121	0	0	9	371	149	269	5.04e-82	248	HASH_058652	100000	121	0	0	9	371	149	269	2.45e-82	248	HLOH_057896	95868	121	5	0	9	371	149	269	7.87e-80
P11_B06	P02486	40741	108	62	2	90	413	64	169	3.26e-19	894	protein modification	cytoplasm	Alpha-crystallin A chain	SUBCELLULAR LOCATION: Cytoplasm {ECO:0000250|UniProtKB:P02489}. Nucleus {ECO:0000250|UniProtKB:P02489}. Note=Translocates to the nucleus during heat shock and resides in sub-nuclear structures known as SC35 speckles or nuclear splicing speckles. {ECO:0000250|UniProtKB:P02489}.	FUNCTION: Contributes to the transparency and refractive index of the lens. Acts as a chaperone, preventing aggregation of various proteins under a wide range of stress conditions. Required for the correct formation of lens intermediate filaments as part of a complex composed of BFSP1, BFSP2 and CRYAA. {ECO:0000250|UniProtKB:P02489}.	P11_B06	DSIL_082015	71338	157	40	2	6	476	50	201	4.44e-53	175	HASH_059122	52128	94	45	0	108	389	75	168	1.23e-26	105	HLOH_059730	52632	133	57	2	93	476	65	196	3.12e-35
P2_A09	P02612	44444	90	49	1	3	269	82	171	1.93e-19	894	exoskeleton	cytoplasm	Myosin regulatory light chain 2, smooth muscle major isoform (MLC-2) (DTNB) (G1) (Isoform L20-A)		FUNCTION: Myosin regulatory subunit that plays an important role in regulation of both smooth muscle and nonmuscle cell contractile activity. Implicated in cytokinesis, receptor capping, and cell locomotion (By similarity). {ECO:0000250}.	P2_A09	DSIL_100498	96703	91	3	0	3	275	115	205	6.95e-57	183	HASH_051066	100000	91	0	0	3	275	220	310	7.16e-58	188	HLOH_060420	94505	91	5	0	3	275	112	202	1.13e-54
P3_C02	P13549	79710	69	14	0	9	215	381	449	4.79e-30	122	Protein biogenesis (ribosome)	cytoplasm	Elongation factor 1-alpha, somatic form (EF-1-alpha-S)	SUBCELLULAR LOCATION: Cytoplasm.	FUNCTION: This protein promotes the GTP-dependent binding of aminoacyl-tRNA to the A-site of ribosomes during protein biosynthesis.	P3_C02	DSIL_102163	100000	69	0	0	9	215	381	449	1.37e-38	142	HASH_074832	100000	69	0	0	9	215	355	423	8.3e-39	142	HLOH_053304	100000	69	0	0	9	215	349	417	6.74e-39
P5_A10	P16395	51250	160	65	3	24	470	50	207	3.7e-42	157	Signal transduction	membrane	Muscarinic acetylcholine receptor DM1	SUBCELLULAR LOCATION: Cell membrane; Multi-pass membrane protein. Postsynaptic cell membrane; Multi-pass membrane protein.	FUNCTION: The muscarinic acetylcholine receptor mediates various cellular responses, including inhibition of adenylate cyclase, breakdown of phosphoinositides and modulation of potassium channels through the action of G proteins. Primary transducing effect is Pi turnover. May have a role in the processing of olfactory and mechanosensory signals; regulation of neurosecretion. {ECO:0000269|PubMed:2…	P5_A10	DSIL_084116	76774	155	36	0	6	470	13	167	7.52e-77	245	HASH_068404	94839	155	8	0	6	470	13	167	9.03e-99	303	HLOH_057563	74545	110	28	0	141	470	50	159	8.15e-52
P1_C11	P16425	29688	128	81	5	403	20	628	746	8.76e-05	528	RNA biogenesis	cytosol	Putative 115 kDa protein in type-1 retrotransposable element R1DM (ORF 2) (Putative 115 kDa protein in type I retrotransposable element R1DM)			P1_C11	DSIL_079778	57576	132	56	0	409	14	449	580	4.65e-45	156	HASH_063107	58571	70	29	0	406	197	14	83	6.99e-16	766	HLOH_063951	43077	130	74	0	412	23	25	154	1.72e-21
P10_A11	P53613	39024	82	44	2	207	440	33	112	2.46e-05	516	lipid homestasis	secreted	Serum amyloid A protein (SAA)	SUBCELLULAR LOCATION: Secreted {ECO:0000250}.	FUNCTION: Major acute phase reactant. Apolipoprotein of the HDL complex.	P10_A11	DSIL_087099	74843	159	39	1	36	512	1	158	4.84e-76	232	HASH_071821	91667	108	9	0	189	512	1	108	7.18e-69	211	HLOH_063156	42188	128	71	3	126	506	24	149	4.92e-25
P3_C11	P53634	62778	180	63	1	1	540	286	461	1.36e-75	242	protein modification	cytoplasm (lysosome)	Dipeptidyl peptidase 1 (EC 3.4.14.1) (Cathepsin C) (Cathepsin J) (Dipeptidyl peptidase I) (DPP-I) (DPPI) (Dipeptidyl transferase) [Cleaved into: Dipeptidyl peptidase 1 exclusion domain chain (Dipeptidyl peptidase I exclusion domain chain); Dipeptidyl peptidase 1 heavy chain (Dipeptidyl peptidase I heavy chain); Dipeptidyl peptidase 1 light chain (Dipeptidyl peptidase I light chain)]	SUBCELLULAR LOCATION: Lysosome {ECO:0000305|PubMed:7665576}.	FUNCTION: Thiol protease (PubMed:1586157). Has dipeptidylpeptidase activity (PubMed:1586157). Active against a broad range of dipeptide substrates composed of both polar and hydrophobic amino acids (PubMed:1586157). Proline cannot occupy the P1 position and arginine cannot occupy the P2 position of the substrate (PubMed:1586157). Can act as both an exopeptidase and endopeptidase (PubMed:1586157).…	P3_C11	DSIL_072381	90000	180	18	0	1	540	278	457	8.75e-117	345	HASH_053913	96491	171	6	0	28	540	120	290	1.4e-122	353	HLOH_056514	80682	176	21	1	1	528	182	344	2.94e-88
P13_G11	P61916	27692	130	88	5	50	433	22	147	1.44e-06	551	Transport	secreted	NPC intracellular cholesterol transporter 2 (Epididymal secretory protein E1) (Human epididymis-specific protein 1) (He1) (Niemann-Pick disease type C2 protein)	SUBCELLULAR LOCATION: Secreted {ECO:0000269|PubMed:11125141, ECO:0000269|PubMed:15937921, ECO:0000269|PubMed:19723497, ECO:0000269|PubMed:21315718}. Endoplasmic reticulum {ECO:0000269|PubMed:19723497}. Lysosome {ECO:0000269|PubMed:15937921, ECO:0000269|PubMed:19723497, ECO:0000305|PubMed:11125141}. Note=Interaction with cell-surface M6PR mediates endocytosis and targeting to lysosomes. {ECO:00003…	FUNCTION: Intracellular cholesterol transporter which acts in concert with NPC1 and plays an important role in the egress of cholesterol from the lysosomal compartment (PubMed:17018531, PubMed:11125141, PubMed:18772377, PubMed:29580834, PubMed:15937921). Unesterified cholesterol that has been released from LDLs in the lumen of the late endosomes/lysosomes is transferred by NPC2 to the cholesterol…	P13_G11	DSIL_089984	87500	144	18	0	8	439	12	155	5.5e-87	258	HASH_077685	33036	112	75	0	98	433	39	150	4.65e-16	770	HLOH_065462	73611	144	38	0	8	439	13	156	4.51e-75
P5_E09	P79781	91892	148	12	0	7	450	9	156	1.03e-67	211	protein modification	cytoplasm	Ubiquitin-ribosomal protein eS31 fusion protein (Ubiquitin carboxyl extension protein 80) [Cleaved into: Ubiquitin; Small ribosomal subunit protein eS31 (40S ribosomal protein S27a)]	SUBCELLULAR LOCATION: [Ubiquitin]: Cytoplasm {ECO:0000250}. Nucleus {ECO:0000250}.; SUBCELLULAR LOCATION: [Small ribosomal subunit protein eS31]: Nucleus, nucleolus {ECO:0000250|UniProtKB:P62979}.	FUNCTION: [Ubiquitin]: Ubiquitin Exists either covalently attached to another protein, or free (unanchored). When covalently bound, it is conjugated to target proteins via an isopeptide bond either as a monomer (monoubiquitin), a polymer linked via different Lys residues of the ubiquitin (polyubiquitin chains) or a linear polymer linked via the initiator Met of the ubiquitin (linear polyubiquitin…	P5_E09	DSIL_077257	99324	148	1	0	7	450	266	413	3.06e-71	226	HASH_063311	99324	148	1	0	7	450	254	401	5.33e-72	227	HLOH_057494	99324	148	1	0	7	450	239	386	4.16e-72
P3_H03	Q06003	49171	181	88	2	7	540	189	368	2.89e-58	198	defense	membrane	E3 ubiquitin-protein ligase goliath (EC 2.3.2.27)	SUBCELLULAR LOCATION: Endosome membrane {ECO:0000269|PubMed:23353890}; Single-pass type I membrane protein {ECO:0000255}.	FUNCTION: Endosomal E3 ubiquitin-protein ligase that regulates the recycling endosome pathway (PubMed:23353890). May play an indirect role in regulation of gene expression during embryonic mesoderm formation (PubMed:8462875). {ECO:0000269|PubMed:23353890, ECO:0000269|PubMed:8462875}.	P3_H03	DSIL_102935	98895	181	2	0	4	546	147	327	5.22e-129	372	HASH_056788	86486	185	21	2	4	546	233	417	2.09e-107	320	HLOH_054252	71751	177	46	2	10	540	145	317	1.16e-83
P9_D07	Q06003	58156	141	55	2	48	461	229	368	2.2e-55	189	protein modifcation	membrane	E3 ubiquitin-protein ligase goliath (EC 2.3.2.27)	SUBCELLULAR LOCATION: Endosome membrane {ECO:0000269|PubMed:23353890}; Single-pass type I membrane protein {ECO:0000255}.	FUNCTION: Endosomal E3 ubiquitin-protein ligase that regulates the recycling endosome pathway (PubMed:23353890). May play an indirect role in regulation of gene expression during embryonic mesoderm formation (PubMed:8462875). {ECO:0000269|PubMed:23353890, ECO:0000269|PubMed:8462875}.	P9_D07	DSIL_102935	98701	154	2	0	6	467	174	327	3.02e-109	320	HASH_056788	84177	158	21	2	6	467	260	417	1.49e-87	268	HLOH_054252	72368	152	38	2	6	461	170	317	5.09e-70
P7_H05	Q19749	67606	71	21	1	6	218	439	507	1.75e-24	108	metabolism	cytoplasm (mitochondrion matrix)	Dihydrolipoyllysine-residue acetyltransferase component of pyruvate dehydrogenase complex, mitochondrial (EC 2.3.1.12) (Dihydrolipoamide acetyltransferase component of pyruvate dehydrogenase complex) (Pyruvate dehydrogenase complex component E2) (PDC-E2) (PDCE2)	SUBCELLULAR LOCATION: Mitochondrion matrix {ECO:0000250}.	FUNCTION: The pyruvate dehydrogenase complex catalyzes the overall conversion of pyruvate to acetyl-CoA and CO(2). It contains multiple copies of three enzymatic components: pyruvate dehydrogenase (E1), dihydrolipoamide acetyltransferase (E2) and lipoamide dehydrogenase (E3). {ECO:0000305}.	P7_H05	DSIL_072628	94366	71	4	0	6	218	430	500	7.65e-40	147	HASH_049162	54321	81	26	5	6	218	356	435	9.21e-12	689	HLOH_058802	42857	70	34	2	6	215	403	466	3.99e-06
P7_D09	Q1HPL8	50000	96	47	1	10	294	55	150	6.02e-25	103	metabolism	membrane (mitochondria)	NADH dehydrogenase [ubiquinone] 1 beta subcomplex subunit 10	SUBCELLULAR LOCATION: Mitochondrion inner membrane {ECO:0000250}; Peripheral membrane protein {ECO:0000250}; Matrix side {ECO:0000250|UniProtKB:O96000}.	FUNCTION: Accessory subunit of the mitochondrial membrane respiratory chain NADH dehydrogenase (Complex I), that is believed not to be involved in catalysis. Complex I functions in the transfer of electrons from NADH to the respiratory chain. The immediate electron acceptor for the enzyme is believed to be ubiquinone (By similarity). {ECO:0000250}.	P7_D09	DSIL_076497	74545	110	25	1	10	339	54	160	3.38e-54	175	HASH_053431	92793	111	8	0	7	339	56	166	1e-70	216	HLOH_062399	69565	69	21	0	10	216	36	104	9.26e-30
P6_A03	Q28DL4	25620	121	83	3	16	366	72	189	0.000521	508	signal transduction	cytoplasm	TNF receptor-associated factor 6 (EC 2.3.2.27) (E3 ubiquitin-protein ligase TRAF6) (RING-type E3 ubiquitin transferase TRAF6)	SUBCELLULAR LOCATION: Cytoplasm {ECO:0000250|UniProtKB:Q9Y4K3}. Cytoplasm, cell cortex {ECO:0000250|UniProtKB:Q9Y4K3}. Nucleus {ECO:0000250|UniProtKB:Q9Y4K3}. Lipid droplet {ECO:0000250|UniProtKB:P70196}.	FUNCTION: E3 ubiquitin ligase that, together with UBE2N and UBE2V1, mediates the synthesis of 'Lys-63'-linked-polyubiquitin chains conjugated to proteins, such as IKBKG, IRAK1, AKT1 and AKT2. Also mediates ubiquitination of free/unanchored polyubiquitin chain that leads to MAP3K7 activation. {ECO:0000250|UniProtKB:Q9Y4K3}.	P6_A03	DSIL_093082	35769	260	164	3	1	774	27	285	1.82e-42	154	HASH_050284	93227	251	16	1	22	774	1	250	2.17e-169	476	HLOH_060589	38136	118	71	2	1	351	26	142	6.8e-18
P3_B07	Q2TBX5	40816	49	29	0	2	148	122	170	0.00247	454	Protein modification	membrane	Translocon-associated protein subunit delta (TRAP-delta) (Signal sequence receptor subunit delta) (SSR-delta)	SUBCELLULAR LOCATION: Endoplasmic reticulum membrane {ECO:0000250}; Single-pass type I membrane protein {ECO:0000250}.	FUNCTION: TRAP proteins are part of a complex whose function is to bind calcium to the ER membrane and thereby regulate the retention of ER resident proteins. {ECO:0000250}.	P3_B07	DSIL_079872	80392	51	10	0	2	154	121	171	2.23e-19	855	HASH_068337	86275	51	7	0	2	154	121	171	4.46e-22	917	HLOH_040474	79592	49	10	0	2	148	121	169	2.77e-19
P1_C08	Q3SZI6	60000	30	12	0	65	154	518	547	1.4e-21	439	protein modification	membrane (ER)	Dolichyl-diphosphooligosaccharide--protein glycosyltransferase subunit 2 (Dolichyl-diphosphooligosaccharide--protein glycosyltransferase 63 kDa subunit) (Ribophorin II) (RPN-II) (Ribophorin-2)	SUBCELLULAR LOCATION: Endoplasmic reticulum {ECO:0000250|UniProtKB:F1PCT7}. Endoplasmic reticulum membrane; Multi-pass membrane protein {ECO:0000305}.	FUNCTION: Subunit of the oligosaccharyl transferase (OST) complex that catalyzes the initial transfer of a defined glycan (Glc(3)Man(9)GlcNAc(2) in eukaryotes) from the lipid carrier dolichol-pyrophosphate to an asparagine residue within an Asn-X-Ser/Thr consensus motif in nascent polypeptide chains, the first step in protein N-glycosylation. N-glycosylation occurs cotranslationally and the compl…	P1_C08	DSIL_107812	96386	83	3	0	148	396	551	633	5.51e-46	141	HASH_072461	98795	83	1	0	148	396	545	627	3.04e-49	144	HLOH_047386	93976	83	5	0	148	396	553	635	8.75e-46
P1_A09	Q4R8Z2	63212	193	71	0	3	581	11	203	3.92e-79	243	Protein biogenesis (ribosome)	cytoplasm	Large ribosomal subunit protein uL13 (60S ribosomal protein L13a)	SUBCELLULAR LOCATION: Cytoplasm {ECO:0000250|UniProtKB:P40429}.	FUNCTION: Associated with ribosomes but is not required for canonical ribosome function and has extra-ribosomal functions. Component of the GAIT (gamma interferon-activated inhibitor of translation) complex which mediates interferon-gamma-induced transcript-selective translation inhibition in inflammation processes. Upon interferon-gamma activation and subsequent phosphorylation dissociates from …	P1_A09	DSIL_093239	97409	193	5	0	3	581	13	205	4.58e-124	354	HASH_060341	99482	193	1	0	3	581	13	205	2.71e-125	357	HLOH_057778	88166	169	12	1	60	566	23	183	3.33e-93
P12_H08	Q5R4I3	33594	128	65	3	89	442	320	437	6.1e-09	651	protein modification	membrane (ER)	UBX domain-containing protein 4 (UBX domain-containing protein 2)	SUBCELLULAR LOCATION: Endoplasmic reticulum membrane {ECO:0000250|UniProtKB:Q92575}; Peripheral membrane protein {ECO:0000250|UniProtKB:Q92575}. Nucleus envelope {ECO:0000250|UniProtKB:Q92575}. Note=Both the N- and the C-terminus face the cytosol. Also found in the nucleus envelope contiguous to the ER. {ECO:0000250|UniProtKB:Q92575}.	FUNCTION: Involved in endoplasmic reticulum-associated protein degradation (ERAD). Acts as a platform to recruit both UBQLN1 and VCP to the ER during ERAD. {ECO:0000250|UniProtKB:Q92575}.	P12_H08	DSIL_082705	79358	218	44	1	8	661	1039	1255	3.73e-89	292	HASH_053241	98611	216	3	0	8	655	1000	1215	6.87e-132	405	HLOH_059763	73786	103	24	1	20	328	151	250	1.47e-44
P1_C12	Q5VYJ5	40404	99	54	3	1	294	1964	2058	3.63e-08	628	lipid homestasis	membrane (cytoplasmic vesicle)	MAM and LDL-receptor class A domain-containing protein 1	SUBCELLULAR LOCATION: Cytoplasmic vesicle membrane {ECO:0000250|UniProtKB:A2AJX4}; Single-pass type I membrane protein {ECO:0000255}.	FUNCTION: Enhances production and/or transport of FGF19 and thus has a role in regulation of bile acid synthesis. {ECO:0000269|PubMed:23747249}.	P1_C12	DSIL_087494	77193	171	39	0	1	513	1302	1472	2.48e-66	228	HASH_058462	75595	168	40	1	1	501	406	573	6.15e-74	239	HLOH_059265	46667	60	29	1	7	186	270	326	1.49e-05
P6_C03	Q62052	41410	227	107	3	3	677	433	635	1.49e-43	165	defense	membrane (melanosome)	P protein (Melanocyte-specific transporter protein) (Pink-eyed dilution protein)	SUBCELLULAR LOCATION: Melanosome membrane {ECO:0000269|PubMed:7991586}; Multi-pass membrane protein {ECO:0000269|PubMed:7991586}.	FUNCTION: Contributes to a melanosome-specific anion (chloride) current that modulates melanosomal pH for optimal tyrosinase activity required for melanogenesis and the melanosome maturation. One of the components of the mammalian pigmentary system (By similarity). May serve as a key control point at which color variation is determined. Major determinant of eye color (Probable). Seems to regulate…	P6_C03	DSIL_104286	89732	224	22	1	6	677	439	661	5.13e-132	398	HASH_073000	99107	224	2	0	6	677	413	636	1.96e-152	457	HLOH_060691	70936	203	44	3	69	677	1	188	8.13e-97
P11_C05	Q7LHG5	50667	75	36	1	228	7	611	685	9.09e-09	647	miscelleanous	cytoplasm	Transposon Ty3-I Gag-Pol polyprotein (Gag3-Pol3) (Transposon Ty3-2 TYA-TYB polyprotein) [Cleaved into: Capsid protein (CA) (p24); Spacer peptide p3; Nucleocapsid protein p11 (NC); Ty3 protease (PR) (EC 3.4.23.-) (p16); Spacer peptide J; Reverse transcriptase/ribonuclease H (RT) (RT-RH) (EC 2.7.7.49) (EC 2.7.7.7) (EC 3.1.26.4) (p55); Integrase p52 (IN); Integrase p49 (IN)]	SUBCELLULAR LOCATION: Cytoplasm. Nucleus {ECO:0000250}.	FUNCTION: Capsid protein (CA) is the structural component of the virus-like particle (VLP), forming the shell that encapsulates the genomic RNA-nucleocapsid complex. {ECO:0000250}.; FUNCTION: Nucleocapsid protein p11 (NC) forms the nucleocore that coats the retro-elements dimeric RNA. Binds these RNAs through its zinc fingers (By similarity). Promotes primer tRNA(i)-Met annealing to the multipart…	P11_C05	DSIL_088254	85393	89	11	1	447	713	108	194	5e-41	155	HASH_050532	93258	89	6	0	447	713	3	91	2.65e-48	174	HLOH_056663	64935	77	25	1	477	707	101	175	5.79e-24
P3_G02	Q7Z6Z7	86957	69	9	0	7	213	4300	4368	6.37e-33	135	protein modification	cytoplasm	E3 ubiquitin-protein ligase HUWE1 (EC 2.3.2.26) (ARF-binding protein 1) (ARF-BP1) (HECT, UBA and WWE domain-containing protein 1) (HECT-type E3 ubiquitin transferase HUWE1) (Homologous to E6AP carboxyl terminus homologous protein 9) (HectH9) (Large structure of UREB1) (LASU1) (Mcl-1 ubiquitin ligase E3) (Mule) (Upstream regulatory element-binding protein 1) (URE-B1) (URE-binding protein 1)	SUBCELLULAR LOCATION: Cytoplasm {ECO:0000269|PubMed:19713937}. Nucleus {ECO:0000269|PubMed:19713937}. Mitochondrion {ECO:0000269|PubMed:30217973}. Note=Mainly expressed in the cytoplasm of most tissues, except in the nucleus of spermatogonia, primary spermatocytes and neuronal cells (By similarity). Recruited to mitochondria following interaction with AMBRA1 (PubMed:30217973). {ECO:0000250|UniPro…	FUNCTION: E3 ubiquitin-protein ligase which mediates ubiquitination and subsequent proteasomal degradation of target proteins (PubMed:15989957, PubMed:19713937, PubMed:15567145, PubMed:15767685, PubMed:18488021, PubMed:17567951, PubMed:19037095, PubMed:20534529, PubMed:30217973). Regulates apoptosis by catalyzing the polyubiquitination and degradation of MCL1 (PubMed:15989957). Mediates monoubiqu…	P3_G02	DSIL_084815	95652	69	3	0	7	213	4496	4564	4.39e-37	144	HASH_055106	54930	71	29	1	7	210	665	735	1.94e-15	805	HLOH_055865	54545	66	29	1	7	204	689	753	4.84e-14
P12_H05	Q8IY51	37500	200	117	4	596	9	16	211	1.25e-38	148	miscelleanous	nucleus	Tigger transposable element-derived protein 4	SUBCELLULAR LOCATION: Nucleus {ECO:0000305}.		P12_H05	DSIL_079263	74129	201	51	1	611	9	21	220	6.29e-109	323	HASH_057937	54918	122	55	0	599	234	3	124	2.28e-37	132	HLOH_056545	55838	197	86	1	599	9	3	198	2.45e-71
P10_E09	Q8JIY1	36000	75	45	1	379	164	627	701	1.73e-05	551	signal transduction	membrane	Disintegrin and metalloproteinase domain-containing protein 10 (ADAM 10) (EC 3.4.24.81) (Kuzbanian protein homolog) (xKuz)	SUBCELLULAR LOCATION: Membrane; Single-pass type I membrane protein.	FUNCTION: Controls the proteolytic processing of Notch and mediates lateral inhibition during neurogenesis. {ECO:0000250, ECO:0000269|PubMed:9244301}.	P10_E09	DSIL_086255	86957	69	9	0	445	239	674	742	7.17e-34	135	HASH_072476	78889	90	15	1	445	188	637	726	8.77e-40	150	HLOH_061612	49505	101	51	0	472	170	3	103	2.75e-26
P2_C02	Q962T5	83019	106	18	0	14	331	1	106	6.45e-51	168	Protein biogenesis (ribosome)	unspecified	Large ribosomal subunit protein eL24 (60S ribosomal protein L24)			P2_C02	DSIL_098120	97403	154	4	0	14	475	1	154	8.48e-64	199	HASH_071388	100000	154	0	0	14	475	1	154	1.65e-64	199	HLOH_058708	47368	57	30	0	14	184	1	57	1.27e-09
P8_G05	Q96D71	42857	56	32	0	70	237	739	794	1.76e-05	543	lipid transport	Membrane	RalBP1-associated Eps domain-containing protein 1 (RalBP1-interacting protein 1)	SUBCELLULAR LOCATION: Membrane, clathrin-coated pit {ECO:0000269|PubMed:20946875}. Note=Colocalize with ITSN1 at the plasma membrane in structures that are most probably clathrin-coated pits.	FUNCTION: May coordinate the cellular actions of activated EGF receptors and Ral-GTPases. {ECO:0000250}.	P8_G05	DSIL_096472	94872	78	4	0	7	240	527	604	7.54e-31	124	HASH_053538	100000	78	0	0	7	240	638	715	8.32e-33	129	HLOH_061905	87179	78	10	0	7	240	8	85	5.2e-32
P11_A07	Q9BSR8	62500	80	30	0	1	240	144	223	2.66e-21	963	cytoskeleton	membrane (Golgi)	Protein YIPF4 (YIP1 family member 4)	SUBCELLULAR LOCATION: Golgi apparatus, cis-Golgi network membrane {ECO:0000269|PubMed:21757827, ECO:0000269|PubMed:26235900, ECO:0000269|PubMed:27999994}; Multi-pass membrane protein {ECO:0000269|PubMed:21757827}.	FUNCTION: Involved in the maintenance of the Golgi structure. {ECO:0000269|PubMed:21757827}.	P11_A07	DSIL_108370	98750	80	1	0	1	240	207	286	1.92e-46	160	HASH_055185	100000	56	0	0	1	168	129	184	3e-28	112	HLOH_059288	97500	80	2	0	1	240	213	292	1.88e-46
P8_A05	Q9H583	43564	101	54	1	2	295	1933	2033	2.45e-14	759	proetin biogenesis (ribosome)	nucleus	HEAT repeat-containing protein 1 (Protein BAP28) (U3 small nucleolar RNA-associated protein 10 homolog) [Cleaved into: HEAT repeat-containing protein 1, N-terminally processed]	SUBCELLULAR LOCATION: Nucleus, nucleolus {ECO:0000269|PubMed:12429849, ECO:0000269|PubMed:17699751, ECO:0000269|PubMed:34516797}.	FUNCTION: Ribosome biogenesis factor. Involved in nucleolar processing of pre-18S ribosomal RNA. Required for optimal pre-ribosomal RNA transcription by RNA polymerase I (PubMed:17699751). Part of the small subunit (SSU) processome, first precursor of the small eukaryotic ribosomal subunit. During the assembly of the SSU processome in the nucleolus, many ribosome biogenesis factors, an RNA chaper…	P8_A05	DSIL_103607	69725	109	22	1	2	295	250	358	1.24e-40	145	HASH_066893	83929	56	9	0	128	295	301	356	4.63e-26	104	HLOH_060756	69697	99	29	1	2	295	156	254	3.82e-40
P3_G10	Q9P215	38298	94	58	0	644	363	460	553	4.28e-15	766	Development	nucleus	Pogo transposable element with KRAB domain	SUBCELLULAR LOCATION: Nucleus {ECO:0000305}.		P3_G10	DSIL_075267	32941	85	55	1	623	369	88	170	0.00172	435	HASH_060667	44304	79	38	2	626	408	17	95	3.63e-08	570	HLOH_042695	36641	131	66	5	567	202	86	208	8.12e-12
P8_B02	Q9R078	79762	84	17	0	83	334	187	270	1.18e-37	139	signal transduction	unspecified	5'-AMP-activated protein kinase subunit beta-1 (AMPK subunit beta-1) (AMPKb)		FUNCTION: Non-catalytic subunit of AMP-activated protein kinase (AMPK), an energy sensor protein kinase that plays a key role in regulating cellular energy metabolism. In response to reduction of intracellular ATP levels, AMPK activates energy-producing pathways and inhibits energy-consuming processes: inhibits protein, carbohydrate and lipid biosynthesis, as well as cell growth and proliferation…	P8_B02	DSIL_085977	98165	109	2	0	8	334	172	280	5.71e-56	184	HASH_063067	100000	109	0	0	8	334	171	279	8.96e-58	187	HLOH_050126	95413	109	3	1	8	334	165	271	7.15e-53
P13_H08	Q9SAL0	52273	44	21	0	407	538	357	400	6.29e-07	589	defense	cytoplasm	E3 ubiquitin-protein ligase RGLG4 (EC 2.3.2.27) (RING domain ligase 4)	SUBCELLULAR LOCATION: Cytoplasm {ECO:0000269|PubMed:25788731}. Nucleus {ECO:0000269|PubMed:25788731}.	FUNCTION: Possesses E3 ubiquitin-protein ligase in vitro. Acts as upstream modulator of jasmonate (JA) signaling in response to various stimuli, such as JA-inhibited root growth, JA-inductive gene expression, coronatine-mediated pathogen susceptibility, wound-stimulated expression of JA-responsive genes and wound-induced JA biosynthesis (PubMed:22898498). Controls fumonisin B1 (FB1)-triggered pro…	P13_H08	DSIL_098810	65714	105	34	2	227	538	552	655	2.48e-34	135	HASH_054145	55385	65	29	0	344	538	115	179	2.09e-16	793	HLOH_045983	46914	81	43	0	296	538	74	154	1.34e-17
P13_D10	Q9UG63	75714	140	34	0	4	423	471	610	2.97e-73	240	Transport	membrane	ATP-binding cassette sub-family F member 2 (Iron-inhibited ABC transporter 2)			P13_D10	DSIL_086439	98000	150	3	0	1	450	481	630	5.11e-103	314	HASH_060883	100000	150	0	0	1	450	482	631	1.36e-104	318	HLOH_063444	37500	80	47	2	139	372	197	275	0.000402
P9_D11	Q9UNN5	45333	150	65	3	82	525	515	649	1.45e-25	112	signal transduction	nucelus	FAS-associated factor 1 (hFAF1) (UBX domain-containing protein 12) (UBX domain-containing protein 3A)	SUBCELLULAR LOCATION: Nucleus {ECO:0000269|PubMed:26842564}.	FUNCTION: Ubiquitin-binding protein (PubMed:19722279). Required for the progression of DNA replication forks by targeting DNA replication licensing factor CDT1 for degradation (PubMed:26842564). Potentiates but cannot initiate FAS-induced apoptosis (By similarity). {ECO:0000250|UniProtKB:P54731, ECO:0000269|PubMed:19722279, ECO:0000269|PubMed:26842564}.	P9_D11	DSIL_080725	88667	150	17	0	82	531	450	599	1.55e-85	270	HASH_048432	38686	137	75	2	115	525	885	1012	2.32e-19	909	HLOH_060950	42424	66	36	1	253	450	871	934	4.45e-09
P10_A02	No swiss protmatch																	DSIL_094338	82677	127	22	0	51	431	1	127	2.94e-48	158	HASH_062968	100000	100	0	0	138	437	30	129	3.06e-58	183	HLOH_042116	64211	95	32	1	141	419	28	122	2.62e-33
P10_B06																		DSIL_075550	94737	38	2	0	588	475	14	51	1.41e-14	770	HASH_071615	94872	39	2	0	594	478	1	39	2.5e-16	797	HLOH_065129	89744	39	4	0	594	478	1	39	2.73e-15
P10_E07																		DSIL_076182	96685	181	6	0	1	543	10	190	2.04e-100	315	HASH_076816	94853	136	7	0	136	543	113	248	2.49e-64	219	HLOH_055365	79082	196	15	5	10	543	63	250	1.3e-73
P10_F10																		DSIL_094860	43333	150	85	0	9	458	339	488	1.42e-33	130	HASH_057001	40909	154	91	0	9	470	339	492	1.96e-31	123	HLOH_063243	70796	113	33	0	9	347	93	205	2.17e-48
P11_D11																		DSIL_106921	77966	118	19	2	2	337	24	140	2.05e-40	149	HASH_058849	88889	108	10	1	5	322	25	132	2.05e-48	160	HLOH_063051	75000	72	17	1	107	322	43	113	7.8e-27
P12_F10																		DSIL_097306	86667	75	10	0	4	228	251	325	2.7e-35	132	HASH_054941	40299	67	37	3	7	204	387	451	0.0048	427	HLOH_047124	73913	69	15	1	1	207	451	516	8.19e-23
P13_B09																		DSIL_101929	82143	112	19	1	9	344	129	239	1.05e-53	177	HASH_076410	99020	102	1	0	9	314	126	227	5.97e-63	200	HLOH_058472	69159	107	33	0	12	332	231	337	3.93e-40
P1_A10																		DSIL_094338	82677	127	22	0	56	436	1	127	4.95e-48	159	HASH_062968	100000	100	0	0	143	442	30	129	4.57e-58	183	HLOH_042116	64211	95	32	1	146	424	28	122	3.46e-33
P1_E11																		DSIL_093484	75862	87	16	3	87	344	51	133	7.55e-26	104	HASH_060966	98837	86	1	0	87	344	42	127	3.18e-41	143	HLOH_051292	51163	86	39	2	87	344	22	104	3.3e-14
P1_G05																		DSIL_095187	83673	49	8	0	124	270	28	76	3.24e-22	928	HASH_055374	100000	44	0	0	139	270	23	66	4.55e-24	951	HLOH_045788	55102	49	22	0	124	270	48	96	3.4e-10
P2_B04																		DSIL_092708	37162	148	92	1	6	449	43	189	8.77e-10	628	HASH_072855	97093	172	5	0	3	518	61	232	1.44e-82	250	HLOH_053355	87209	172	22	0	3	518	30	201	6.53e-76
P3_C08																		DSIL_074872	55172	87	39	0	380	120	173	259	2.22e-24	102	HASH_049479	48837	86	44	0	380	123	274	359	2.35e-19	897	HLOH_041495	41758	91	50	1	380	117	936	1026	1.38e-10
P3_H04																		DSIL_092915	52632	57	27	0	4	174	295	351	1.1e-08	608	HASH_053848	98889	90	1	0	4	273	472	561	1.16e-54	187	HLOH_046895	71111	90	26	0	4	273	382	471	5.16e-36
P6_C11																		DSIL_089212	62914	151	50	4	7	450	261	408	1.33e-50	174	HASH_054241	89189	148	12	1	7	450	261	404	6.45e-86	264	HLOH_041620	42466	146	71	5	13	450	265	397	6.67e-15
P6_E04																		DSIL_097680	70423	213	63	0	6	644	928	1140	2.69e-70	239	HASH_069281	89109	101	11	0	6	308	247	347	7.77e-29	119	HLOH_063962	56471	85	37	0	9	263	2648	2732	2.48e-10
P6_G02																		DSIL_093484	76923	91	16	3	71	340	51	137	9.97e-29	112	HASH_060966	98889	90	1	0	71	340	42	131	3.9e-44	150	HLOH_055917	54444	90	38	2	71	340	22	108	6.53e-17
P7_H07																		DSIL_094490	91160	181	14	2	8	550	316	494	3.73e-100	306	HASH_077284	98343	181	3	0	8	550	323	503	4.13e-112	336	HLOH_064271	66484	182	26	5	8	547	333	481	1.35e-53
P8_B08																		DSIL_081361	96000	25	1	0	374	300	1	25	6.31e-08	582	HASH_057575	56667	30	13	0	374	285	10	39	0.000441	447	HLOH_045785	85185	27	2	1	374	300	1	27	2.66e-05
P8_E01																		DSIL_103054	76068	117	28	0	12	362	153	269	7.54e-59	191	HASH_053797	100000	118	0	0	9	362	132	249	1.45e-82	250	HLOH_050443	65152	66	23	0	84	281	64	129	1.04e-20
P9_E09																		DSIL_094490	92857	224	14	2	7	678	273	494	1.26e-133	392	HASH_077284	98661	224	3	0	7	678	280	503	5.7e-146	423	HLOH_064271	71111	225	30	5	7	675	290	481	1.39e-84
P9_F09																		DSIL_087211	53804	184	85	0	72	623	27	210	7.47e-69	216	HASH_050956	90777	206	19	0	12	629	1	206	1.62e-128	367	HLOH_063786	29348	184	121	3	81	620	8	186	1.24e-22
[truncated: 45 more columns]
