# Supplementary material for: Mining the secreted and membrane transcriptome of Hyalomma dromedarii ticks for identification of potential protective antigens
Source: Parasit Vectors. 2024 Nov 11;17:462. doi: 10.1186/s13071-024-06538-5 (PMC11555925; doi:10.1186/s13071-024-06538-5)
Supplement: Supplementary file 5 — Additional file 5: List 1. IDs of 82 sequences common between H. dromedarii SMaT, four hard tick species and H. dromedarii sialotranscriptome. [file 13071_2024_6538_MOESM5_ESM.txt]

P7_D09
		P8_B06
		P8_A11
		P3_H03
		P1_G05
		P13_H08
		P1_A10
		P7_G10
		P5_F06
		P2_B04
		P3_G02
		P8_A05
		P12_H05
		P3_C08
		P7_A01
		P12_F10
		P10_A08
		P8_E01
		P10_A11
		P4_A03
		P7_H03
		P3_C11
		P1_C08
		P9_F09
		P10_G10
		P6_E04
		P8_F10
		P3_H04
		P13_G11
		P3_C02
		P2_C02
		P5_H11
		P1_G02
		P12_H08
		P3_B07
		P8_D09
		P1_C12
		P2_D07
		P7_H07
		P11_D11
		P1_C11
		P11_C05
		P1_A09
		P5_A10
		P11_A07
		P5_F04
		P10_F10
		P5_E09
		P6_C11
		P8_G05
		P10_B06
		P7_D12
		P9_E09
		P8_B08
		P4_B02
		P1_E11
		P8_G11
		P10_A04
		P9_D07
		P10_A02
		P13_D10
		P10_E07
		P9_A12
		P6_C03
		P2_E01
		P6_G02
		P7_E05
		P3_E08
		P2_A09
		P13_B09
		P6_A03
		P4_A06
		P3_G10
		P7_H05
		P8_B02
		P1_E07
		P10_E09
		P9_D11
		P11_B06
		P2_F05
		P6_A09
		P9_F07
