# Supplementary material for: Mining the secreted and membrane transcriptome of Hyalomma dromedarii ticks for identification of potential protective antigens
Source: Parasit Vectors. 2024 Nov 11;17:462. doi: 10.1186/s13071-024-06538-5 (PMC11555925; doi:10.1186/s13071-024-06538-5)
Supplement: Supplementary file 7 — Additional file 7: Fasta 2. Amino acid sequences stretch from the 39 H. dromedarii SMaT sequences aligning to the corresponding UniProtKB/Swiss-Prot matches. [file 13071_2024_6538_MOESM7_ESM.txt]

>P12_H05              RKRKALSFKEKLDILREVDKDPKRKRADLAKELGLAPSTLCTIVGQRDQIMQNAQRFSVNAKEAKTAHHVQLEEVLLTWFKEVTAAGVNVDGKVLREKAEDVALSLGVTNFQASGGWIHRFKARHGLVYKSVSGEGKKVDEAVVNDWMGTTLPSLIAGYEPRNVFNVDEAGLFYNLQPEKSLCFKGEACQGGQKSK
>P12_H08
ANIMLNLPDGSSVLSSFPASAYLDEVRWYTEELLARVLPTCFPFTMARTNPLREFEREDYRKTLEQLHLVPSATLLVLPRSAAQGECGAPALLSGGVNGEPVWLAIFRLVFGMFVATP      
>P13_D10
EQLNLNMSALEYMMSSFPEVKEKEEMRKIIGRYGLTGRQQICPIRQLSDGQRCRVVFAWLAWQVPHLLLLDEPTNHLDMETIDALAEAIAEFDGGMVLVSHDFRLISRVAEEIWVCENQTVTKWKGDILSYKEHLRKKVMEKEEMRKIIGRYGLTGRQQICPIRQLSDGQRCRVVFAWLAWQVPHLLLLDEPTNHLDMETIDALAEAIAEFDGGMVLVSHDFRLISRVAEEIWVCENQTVTKWKGDILSY
>P13_G11
VQTEACSPGSTDFVDAVRISHCATLPCTVTLEDKPKVEIDFRAAHDSKTLRVRVLGAIGDMTPQPFPGFKTDACNFMGVSCPVKQGEKYTAKFDLTLSPTFPPVAGKAVFKGQDAAGEIFCFKVPVEL
>P13_H08
CVICMERRRDVAFLCGHSACSECASSLTTCHMCRVPITRRINLY
>P1_A09        GMGHLLGRLSALIAKTLLHGQRVVVVRCEGICISGSFFRNKLKYLDFLRKRCNVNPARGPYHFRAPSKILWRTIRGMLPHKTKRGSLALDRLKVFEGVPPPYHRMKRMVVPSALRVLRLNPRRRYCTLGRLGHEVGWKYQSVIESLELkrkakaalyhkakkaDRKLLAQAKELSAKQVEPMAKVIKSYGYAV        
>P10_A11
RCASGKMLGQFRTMNRVNCRNCDKYFHCMANWLAIHKCRGRFKKHVAVVISYCREYSQPGNAADRRGDEEANRYGRRG
>P1_C08
WARIGVNLSNFPFSLSTIVFHLGLAAIFGLFGCFWLRLNMFTTLKYLAGLGAVTFISGHSMLTRLTQKKDMHAPKPEIKHLFREQEKRPPAFLSNAFAA
>P1_C11
VTSGVPQGSVLSPFLFNLVLAYLTAYLPHLQEFPVRVSVYADDVAVFTSGPTLAGRRVRACIQQTVNAVDLFMRSKGLRLSPTKTEALLVLPSPIARYKVATLSLHGHRLKWARHVRYLGVTIDHRLN
>P1_C12
LLCDGVNDCPNGLDEKCGSAARCKESEFFCPTGSPSTCMPRSLLCDGHEDCVGGSDESLCRACPHYLCQNGGICGWTPKAPSPTCDCRDGYEGRRCNL
>P1_E07
LVEQKKAQLVVIANDVDPIELVLFLPALCRKMGVPYCIVKNKSRLGRVVRRKTCTCLALAQTNPEDRSNLSKLVEAIKTNFNERYEEIRKHWGGGVMGNKSAARVAKLERARAKELAQKVA
>P2_A09
NFTMFLTIFGDRITGVDDEDVIVNAFSLFDQGNGMCSEERLRQMLTTFGEKLNDQEANDAFAEAPVDSAGNVDLKKFASILTKGVEEEE
>P2_C02
MKIGLCSFSGYKIYPGHGKRMVKTDGKTFHFLNSKCEASHMMKRNPRKVTWTVLYRRKHKKGIeeettkrrtkrtakFQRAIVGASLNDIMARRNMKPEVRKAQRE
>P3_B07
ESAQGLTPLFTINVHHPGTYRGPWVQSEFVAVPIAALLGYFA      
>P3_C02
RRSGKKLEDNPKFIKSGDAAIIDLVPSKPMCVETFTDFPPLGRFAVRDMRQTVAVGVIKSVKPKEASGG
>P3_C11                RDVVSCSPYSQGCSGGFPYLIGGKYAQDYGVVDEHCNPYTGRDGPCKTSPNCTRHYVAKYRYCGGYYGASNEEVMRLALVHGGPIAVGFEVYPDFQTYSGGVYQHTTLHRQLGAPFDPFELTNHAVLVVGYGWDQDSQLPFWTVKNSWGTEWGEAGFFRIRRGSDECGIESLAVEVEPIP
>P3_G02
LTGTSKVPLQGFAALEGMNGVQRFQIHRDDRSTDRLPSAHTCFNQLDLPAYETYDKLRTMLLKAIQECT
>P3_G10
CVLAKLSLLVLDSFRGDLTNKIKEQMRRVGTEMAVIPGGLIGMLQLLDVSVNGPFKAEFRSQYTEWMATSGHEQMPTGRLKKALLAIVLGWIFVGSFSPKGIVVCIQERGWMNDELMLDSVKAVWQNRPGAC
>P3_H03               QLISVLIGREKGQQIAGLVDNGTRVVMQMSVGSHRPFPYPSINRTSVLFVSVSFIILMIISLAWLVFYYVQRFRYIHAKDLLARRLCSAAQKALDRIPVQTLRPGEQESECCAVCIEPLRPGELVRLLPCRHSFHKPCVDPWLLEQRSCPMCKMDILKHYGLVYAAGSQESVLEDDPE 
>P5_A10
APGSNGTFEDFLSENDTFVNATTNSTTGSIDATDAYPASPFSLAEIIVLAFLSTVAAILTIIGNLMVMVSFKMDKQLHTISNYFLLSLAVADFSIGVISMPLMTMYVLYGYWPIGAAACDTWLAFDYMNSNASVLNLLVICFDRYFSVT
>P5_E09
SGKTITLEVEPSDTIENVKAKIQDKEGIPPDQQRLIFAGKQLEDGRTLSDYNIQKESTLHLVLRLrggakkrkkknyttpkknkhkkkkvklavlkfykVDENGKITRLRRECPSEDCGAGVFMAAHFDRQYCGKCCLTYVYNKPDEK
>P5_F06                 ASSSNVENLPPQVLRQVSRELCELVRKPPEGIRVMVNEEDVTDIEATIEGPQGTPYAGGVFKLRLVLPKDFPASPPRGFFTTRIFHPNVAVPSGEICVNTLKKDWKPDLGLQQILLTIKCLLIAPNPESALNEEAGRMLLERYDDYCRRARMMTEIHARPAKHKGNS 
>P6_A03
CSMCCMVPAVSLMLPCGHILCEFCKDQAGEEGCPFDGKKFTNNDAVAFTVTLSDLELLQVVCIARDRQTCSFIGKISELRAHLVECGRGYVKCSSCGETLYRKATAEHYRECRKRRV
>P6_C03                 GILDNVTTILLMTPVTIKLCEVMDLDPKHVLIILVVFSNIGGAATPVGDPPNVIIISNPSVRSLGVSFTTFTAHMVPGVLLCAMGAYIYLRVYYRDVNKLRLAQCSDYLEMAHEIQVWQKAVFSLAEYSRDETHVRHVLRKKVRKLVRQQSKRSHYARSSTLPAPPSIAPDQTPAGGKTASYMLAEADFRENLRALSEKYRIREPALLVKSTIVLASVIVLFFLQ        
>P7_D09
TIDECYTDDMMCKFEANEQYKRDREVDARIVGILSRRRDDCFTYNVNEPEKCDLIVKQFREAELNWFIKYGDLSPHTNVINAFMKQKHRLIAERR
>P7_G10                 ASSSNVENLPPQVLRQVSRELCELVRKPPEGIRVMVNEEDVTDIEATIEGPQGTPYAGGVFKLRLVLPKDFPASPPRGFFTTRIFHPNVAVPSGEICVNTLKKDWKPDLGLQQILLTIKCLLIAPNPESALNEEAGRMLLERYDDYCRRARMMTEIHARPAKHKGNS
>P7_H05
SIINPPQACILAVGSTEDTLVPDEESSTGYRTAKVMSVTLSCDHRVVDGAVGAQWLQHFKHLLERPHLMLL        
>P8_A05
RLAKILKILFVLFAGVSVEHIADLLVATNTAKAEEDYFGDQAKSCHLLNHVLATLTSCLHHERQQFLTRERAPLLLRPLVNQVENQLGG
>P10_E09
LQPGALCDHLHGYCDVFQQCRHIDSEGPLTRLHWLVFGNTGFRHFLVVSAAAGLLAFTITMLLLEGLLTIAA
>P8_B02
YGQELPQAKPYEKATGPPVLPPHLLQVILNKDTPLRCEPTLLPEPNHVMLNHLYALSIKDGVMVLSATHRYRKKYVTTLLYKPI
>P8_B06
WIVDMEGAKGTLYEGEKFQLLFKFSSKYPFDSPEVTFLGPNIPVHPHVYSNGHICLSILTDDWSPALSVQSVCLSIVSMLSSCKEKKRPPDNSLYVKTCNKNPKKTKWWYHDDS       
>P8_F10             PGSAARHDCGPCNLERCEPPPAQCLSGIVQDACGCCMVCGQREGQRCYHPSVKDSLADGPCGEDLECRLRRDLAPGDPAEALCVCSRPEPVCGSDGVTYDNVCQLTEQRYRTRNGLEAASRGPCYTAPRVLTPPENTRNRTGGRAAMTCEVTGFPVPTVEWRVDRGDGPLKPLPTDSSRISVQSRGGPDSFEVTSWLQLLDLRPEDTATYWCV
>P8_G05
KTIPNEKYGLQQAVRAHRERNSMLMLLNTELNQELVEATEERLALELQLENLKPFS
>P9_D07
SINRTSVLFVSVSFIILMIISLAWLVFYYVQRFRYIHAKDLLARRLCSAAQKALDRIPVQTLRPGEQESECCAVCIEPLRPGELVRLLPCRHSFHKPCVDPWLLEQRSCPMCKMDILKHYGLVYAAGSQESVLEDDPE
>P9_D11
YVASLKADQEKDKERQRLEQAKLEQETAEERQRALQRDEKLHQEELDKAVRESLAALVPAEPPEDGCNGEPVTHLRVRLPSGEVLTRRFLANSPLSQLMLYVASCGYPGDKFRLLASWPRRDLSEVDGNKTLKELQLFPKETLTLEER        
>P9_F07
WADYHkddppppeddenkekRTDDISSWDADFLKVDQGTLFELILAANYLDIKGLLDVTCKTVANMIKGKTPEEIRKQFNIKNDFTPSEEEQVRKENEWCEE
>P11_A07
WIFGSLVIFLLARVLGGEVSYSQCLGVIGYSVLPLVVTATALPLVRPFHYVELTFKLLGVLWATYSAGSLLCVQELQNKR
>P11_B06
VADDSSKFVVNCNVRGYKPEEITVKAIDDSIEVSAKHEERSEDGCSYVKREFTRRFTLPEGVKAETVTCALSSAGVLAIEAPRPEIPSKKPRMIPITVESSKPITAES
>P11_C05
KHRIITEDTARPIHRNPYRVALKEREAIQQQVGKMLVDDVIQPSKSP
