# Supplementary material for: Mining the secreted and membrane transcriptome of Hyalomma dromedarii ticks for identification of potential protective antigens
Source: Parasit Vectors. 2024 Nov 11;17:462. doi: 10.1186/s13071-024-06538-5 (PMC11555925; doi:10.1186/s13071-024-06538-5)
Supplement: Supplementary file 8 — Additional file 8: Table S4. Physicochemical properties and secondary structures predictions of amino acid sequences stretch described in Additional file 7. [file 13071_2024_6538_MOESM8_ESM.xlsx]

## Sheet: Sheet1
			Protein profiler									Phyre2 prediction
Clone ID	Length	Grand average of hydropathicity (Gravy)	Aliphatic index	Instability index	Stability	Mwt (Da)	Aromaticity	Isoelectric point	Charge at pH 7		α helix %	β strand %	TM %	Confidence%	Coverage%	Position of N/C-terminal	Number of transmembrane domains
P12_H05	196	-0.46	83.57	21.73	Stable	21784.7	0.07	9.3	7.11		40	3	0	100	64
P12_H08	118	0.21	98.39	54.63	Unstable	13027.9	0.1	5.05	-3.11		23	21	14	99.9	81	N-terminal is cytoplasmic	single trans-membrane domain
P13_D10	250	-0.19	98.64	31.89	Stable	29001.2	0.08	5.35	-8.55		41	18	0	100	90
P13_G11	128	-0.01	72.34	45.29	Unstable	13754.7	0.09	6.11	-1.14		0	57	0	100	98
P13_H08	44	0.25	79.77	95.04	Unstable	5006.93	0.05	8.61	2.87		0	45	0	99.3	100
P1_A09	193	-0.31	95.49	43.46	Unstable	22096.2	0.08	10.97	33.32		44	11	0	100	100
P10_A11	78	-0.91	43.85	38.27	Stable	9116.38	0.1	9.99	10.96		65	0	0	100	96
P1_C08	99	0.29	93.74	33.83	Stable	11155.1	0.14	10.38	7.1		67	0	38	100	70	N and C- terminals are cytoplasmic	Two trans-membrane domains
P1_C11	128	0.22	111.88	46.02	Unstable	14207.5	0.09	10.47	9.16		28	30	0	99.9	96
P1_C12	98	-0.47	45.82	64.15	Unstable	10442.6	0.05	4.8	-5.19		0	10	16	99.7	91	N-terminal is cytoplasmic	single trans-membrane domain
P1_E07	121	-0.27	99.92	37.5	Stable	13572.9	0.04	9.97	11.82		48	13	0	100	100
P2_A09	89	-0.29	75.62	29.97	Stable	9857.78	0.09	4.1	-12.21		60	0	0	99.4	100
P2_C02	106	-1.02	52.45	40.17	Unstable	12498.6	0.08	10.93	20.83		46	16	0	100	100
P3_B07	42	0.35	95.24	20.5	Stable	4556.14	0.14	6.01	-0.99		40	14	40	93.3	83	N-terminal is cytoplasmic	single trans-membrane domain
P3_C02	69	-0.31	76.23	31.31	Stable	7488.67	0.06	9.8	4.76		0	55	0	99.7	94
P3_C11	180	-0.4	61.11	37.46	Stable	19954.9	0.14	5.27	-6.76		12	32	0	100	95
P3_G02	69	-0.46	77.83	40.54	Unstable	7812.81	0.07	6.91	-0.08		20	25	0	100	100
P3_G10	132	0.16	100.38	37.7	Stable	14640.1	0.08	8.91	2.83		34	18	0	97.6	66
P3_H03	178	0.09	103.99	55.25	Unstable	20213.5	0.08	8.46	3.15		34	13	13	99.5	39	N-terminal is Extracellular	single trans-membrane domain
P5_A10	149	0.67	102.82	27.23	Stable	16192.5	0.13	4.05	-9.13		61	0	53	99.9	72	N-terminal is Extracellular	Three trans-membrane domains
P5_E09	148	-0.94	70.47	39.7	Stable	16973.5	0.07	9.67	14.68		7	42	0	99.7	50
P5_F06	167	-0.37	88.14	56.04	Unstable	18672.4	0.05	7.89	1.05		31	18	0	100	90
P6_A03	117	-0.04	75.81	47.91	Unstable	13051.1	0.07	8	1.91		33	13	0	99.9	93
P6_C03	225	0.19	110.44	45.36	Unstable	25094.2	0.08	9.49	8.27		59	2	35	99.9	99	N and C- terminals are extracellular	four trans-membrane domains
P7_D09	95	-0.82	69.79	43.32	Unstable	11494.9	0.11	6.09	-1.44		74	0	0	100	100
P7_G10	167	-0.37	88.14	56.04	Unstable	18672.4	0.05	7.89	1.05		31	18	0	100	90
P7_H05	71	0.04	101.55	43.65	Unstable	7783.85	0.04	5.66	-3.2		21	44	0	99.9	99
P8_A05	89	0.12	120.56	39.64	Stable	9958.44	0.06	7.14	0.19		71	0	0	99.8	79
P10_E09	72	0.63	117.92	33.38	Stable	7891.14	0.1	6.16	-1.83		67	0	29	98	40	N-terminal is cytoplasmic	single trans-membrane domain
P8_B02	84	-0.27	104.4	36.65	Stable	9573.21	0.07	9.34	4.1		0	39	0	100	94
P8_B06	114	-0.41	73.42	51.03	Unstable	13026.8	0.12	7.84	1.07		25	26	0	100	100
P8_F10	213	-0.54	59.95	44.98	Unstable	23089.7	0.05	5.05	-6		0	32	0	99.5	46
P8_G05	56	-0.64	101.07	37.41	Stable	6551.42	0.04	5.28	-2.13		86	0	0	4	88
P9_D07	138	0.13	105.94	61.88	Unstable	15851.5	0.09	7.55	0.76		36	8	17	99.7	51	N-terminal is extracellular	single trans-membrane domain
P9_D11	148	-0.83	84.39	54.92	Unstable	16982	0.05	5.39	-4.03		44	16	0	99.8	55
P9_F07	102	-1.05	65.98	43.29	Unstable	11933	0.09	4.44	-12.13		52	0	0	100	79
P11_A07	80	0.93	138.75	39.61	Stable	8799.39	0.12	8.76	1.83		80	0	59	7.8	35	N and C- terminals are extracellular	Two trans-membrane domains
P11_B06	108	-0.4	77.59	59.81	Unstable	11825.3	0.05	5.5	-2.18		0	53	0	99.9	98
P11_C05	47	-0.85	89.15	42.38	Unstable	5463.24	0.02	9.81	2.94		34	4	0	99.5	100
														Kelley, L., Mezulis, S., Yates, C. et al. The Phyre2 web portal for protein modeling, prediction and analysis. Nat Protoc 10, 845–858 (2015). https://doi.org/10.1038/nprot.2015.053
			Sganzerla Martinez, G., Dutt, M., Kumar, A., & Kelvin, D. J. (2024).						stable 17
			Multiple Protein Profiler 1.0 (MPP):						unstable 22
			A Webserver for Predicting and Visualizing Physiochemical Properties of Proteins at the Proteome Level.
			The Protein Journal.
