# Supplementary material for: Mining the secreted and membrane transcriptome of Hyalomma dromedarii ticks for identification of potential protective antigens
Source: Parasit Vectors. 2024 Nov 11;17:462. doi: 10.1186/s13071-024-06538-5 (PMC11555925; doi:10.1186/s13071-024-06538-5)
Supplement: Supplementary file 9 — Additional file 9: Table S5. Antigenicity score of the 39 H. dromedarii sequences stretch using three different prediction tools and their average. [file 13071_2024_6538_MOESM9_ESM.xlsx]

## Sheet: Sheet2
	Vaxigen	BepiPred		Immunomedicine group
	score	score	number of predicted epitopes	antigenic propensity	number of predicted epitopes	Mean antigenicity score
P1_C12	0.7585	0.608	4	1.048	6	0.804833
P9_D11	0.8125	0.523	5	1.0229	5	0.786133
P3_G10	0.8119	0.465	4	1.0367	6	0.7712
P8_A05	0.6295	0.613	2	1.0675	3	0.77
P8_B02	0.5971	0.640	2	1.0643	4	0.767133
P1_C11	0.7619	0.456	6	1.0762	4	0.7647
P13_G11	0.6355	0.575	4	1.0522	5	0.754233
P8_G05	0.6969	0.554	4	1.0101	2	0.753667
P6_C03	0.7190	0.463	5	1.0633	10	0.748433
P6_A03	0.6689	0.501	1	1.0669	4	0.7456
P5_E09	0.6751	0.531	5	1.0249	4	0.743667
P11_B06	0.7140	0.476	5	1.032	6	0.740667
P10_A11	0.6617	0.514	3	1.0122	2	0.7293
P10_E09	0.6686	0.433	3	1.0776	3	0.7264
P12_H08	0.6487	0.474	5	1.0496	5	0.7241
P7_H05	0.6557	0.433	2	1.0604	3	0.716367
P11_A07	0.6141	0.424	2	1.1073	2	0.715133
P2_A09	0.6508	0.487	5	0.9971	3	0.711633
P7_D09	0.6121	0.499	6	1.0085	3	0.706533
P3_C02	0.5899	0.490	5	1.0244	3	0.701433
P13_H08	0.4858	0.526	2	1.0873	1	0.6997
P1_E07	0.5546	0.479	4	1.0434	5	0.692333
P8_B06	0.5405	0.468	5	1.0432	3	0.6839
P2_C02	0.5364	0.506	3	1.002	4	0.681467
P8_F10	0.4642	0.525	7	1.0411	8	0.676767
P12_H05	0.4705	0.516	9	1.0273	10	0.671267
P7_G10	0.4717	0.477	11	1.0307	5	0.6598
P3_B07	0.4934	0.415	1	1.0652	2	0.657867
P5_F06	0.4566	0.477	11	1.0307	5	0.654767
P5_A10	0.5008	0.411	2	1.0473	5	0.653033
P1_A09	0.4062	0.499	8	1.0501	8	0.651767
P11_C05	0.3843	0.519	2	1.0261	3	0.643133
P3_H03	0.2331	0.601	6	1.0713	6	0.635133
P9_F07	0.4025	0.500	3	1.0019	2	0.6348
P13_D10	0.3513	0.478	8	1.0318	9	0.620367
P1_C08	0.3469	0.447	2	1.0381	4	0.610667
P9_D07	0.2305	0.477	3	1.0789	4	0.595467
P3_C11	0.2325	0.487	7	1.041	8	0.586833
P3_G02	-0.0671	0.487	2	1.0242	3	0.481367
